# Supplementary material for: Tissue fluidification promotes a cGAS–STING cytosolic DNA response in invasive breast cancer
Source: Nat Mater. 2022 Dec 29;22(5):644–55. doi: 10.1038/s41563-022-01431-x (PMC10156599; doi:10.1038/s41563-022-01431-x)
Supplement: Supplementary file 16 — Source data to Supplementary Fig. 1. [file 41563_2022_1431_MOESM16_ESM.xlsx]

## Sheet: Fig 1A
CTR	RAB5A + siRNA cGAS		CTR	RAB5A + siRNA STING		CTR	RAB5A + siRNA IRF3		CTR	RAB5A + siRNA IRF9		CTR	RAB5A + siRNA STAT1/2 (STAT1)		CTR	RAB5A + siRNA STAT1/2 (STAT2)
1	0.3		1	0.43		1	0.42		1	0.5		1	0.5		1	0.6
1	0.15		1	0.1		1	0.3		1	0.5		1	0.1		1	0.5
1	0.2		1	0.35		1	0.4		1	0.6		1	0.2		1	0.5
			1	0.36		1	0.27		1	0.7		1	0.6		1	0.7
			1	0.09		1	0.35		1	0.5		1	0.11		1	0.52
									1	0.45		1	0.07		1	0.6
												1	0.05		1	0.22
												1	0.08		1	0.36

## Sheet: Fig 1C
CTR	RAB5A
4	6
7	8
3	19
5	7
12	12
9	12
4	4
29	6
11	13
5	10
4	9
5	6
1	4
3	8
1	4
4	15
6	13
10	24
2	7
5	6
6	5
3	5
4	11
9	2
4	14
3	20
5	6
6	6
12	2
13	4
1	10
4	7
2	3
5	7
11	10
5	14
8	6
3	5
4	9
7	2
6	23
10	8
5	9
7	18
13	8
2	5
7	4
5	11
7	10
3	7
2	2
1	12
2	17
29	5
10	7
3	3
12	9
7	4
6	16
18	9
4	15
4	5
5	15
4	3
5	7
2	4
23	9
4	6
12	2
9	31
4	7
20	17
16	10
5	16
11	3
12	12
6	10
13	6
4	10
4	6
5	7
10	2
12	6
14	5
17	6
6	11
34	7
6	14
16	14
8	4
5	7
20	18
11	1
16	4
4	9
21	4
14	19
7	18
5	7
11	2
2	5
16	7
16	9
10	10
18	7
35	5
15	6
2	14
14	8
3	5
8	4
11	3
7	5
6	4
3	3
10	3
7	8
3	10
17	8
13	3
10	8
16	9
12	14
9	10
12	7
2	7
9	1
22	9
10	6
21	8
8	2
15	10
19	11
7	5
2	7
11	4
2	12
14	10
9	10
5	4
13	8
13	3
15	2
5	4
6	6
7	10
7	5
5	7
13	8
4	8
16	11
12	6
11	11
3	10
7	8
11	3
17	3
8	5
7	5
3	7
9	1
18	12
22	10
18	8
1	4
17	10
7	11
5	4
6	9
15	12
8	4
5	7
4	8
7	4
4	2
24	6
11	5
4	5
6	2
12	7
8	5
11	6
10	2
5	3
14	3
9	1
1	12
9	9
2	9
7	3
9	8
7	8
7	7
4	6
7	3
9	5
2	6
10	4
17	11
4	5
13	7
11	7
17	6
10	3
11	7
6	8
5	9
4	10
6	6
1	14
12	3
4	14
11	3
13	4
10	10
6	7
8	9
5	10
6	2
6	3
14	5
2	4
10	11
7	4
6	11
2	4
11	3
7	5
3	6
15	3
7	2
16	7
8	2
8	5
4	3
11	13
11	18
9	10
19	8
4	12
4	9
5	17
1	7
5	3
3	2
9	6
3	6
11	5
8	6
9	6
10	10
7	11
7	10
21	3
8	5
6	5
4	8
3	25
4	4
1	7
3	9
2	1
3	9
4	7
13	6
0	8
1	0
6	5
7	4
10	6
2	11
4	21
3	5
7	8
4	9
6	24
3	25
7	14
1	10
2	6
9	7
5	13
9	3
8	5
5	6
4	7
28	12
15	13
3	6
2	18
9	13
7	5
3	4
2	4
7	10
7	33
3	10
7	17
3	3
5	7
6	5
7	7
3	5
1	10
2	13
9	10
