# Supplementary material for: Tissue fluidification promotes a cGAS–STING cytosolic DNA response in invasive breast cancer
Source: Nat Mater. 2022 Dec 29;22(5):644–55. doi: 10.1038/s41563-022-01431-x (PMC10156599; doi:10.1038/s41563-022-01431-x)
Supplement: Source Data Fig. 1 — Statistical source data. [file 41563_2022_1431_MOESM17_ESM.xlsx]

## Sheet: Fig 1A
Gene	log2FoldChange	pvalue
A1BG	0.0189714	0.952864
A1BG-AS1	-0.272511	0.242408
A1CF	0.0234761	0.966911
A2M	0.454614	0.0697645
A2M-AS1	0.0448504	0.914268
A2ML1	-1.85248	3.97e-24
A2MP1	0.181717	0.729238
A3GALT2	-0.351592	0.487751
A4GALT	-0.125086	0.547494
A4GNT	-0.41081	0.468165
AAAS	0.204036	0.193522
AACS	-0.00961044	0.940035
AACSP1	-2.01327	7.02e-08
AADAC	-0.0715648	0.821169
AADACL2	0.077682	0.806175
AADACL2-AS1	0.077682	0.806175
AADACL4	0.077682	0.806175
AADACP1	-0.644796	0.17977
AADAT	-1.02557	9.99e-08
AAED1	0.0592456	0.707446
AAGAB	0.365883	0.000107339
AAK1	0.198385	0.274194
AAMDC	0.419082	0.0766307
AAMP	0.606147	0.00017907
AANAT	1.48342	0.000218638
AAR2	0.255214	0.0473535
AARD	-0.373341	0.0497571
AARS	-0.164558	0.139735
AARS2	0.511515	7.59e-05
AARSD1	-0.227333	0.492115
AASDH	-0.190244	0.214355
AASDHPPT	-0.395122	0.0115582
AASS	-0.29172	0.108817
AATBC	1.27685	0.000382382
AATF	0.516924	6.58e-05
AATK	1.00331	7.19e-07
ABALON	0.718081	4.74e-08
ABAT	0.918148	6.52e-06
ABCA1	0.251822	0.651998
ABCA10	-1.46342	6.85e-05
ABCA11P	-0.695389	0.000175152
ABCA12	0.118764	0.648835
ABCA13	-3.3426	2.8e-51
ABCA17P	-0.298372	0.431156
ABCA2	-0.146354	0.202564
ABCA3	0.566713	6.95e-05
ABCA4	-0.305481	0.506141
ABCA5	-0.470886	0.0139738
ABCA6	-0.968718	0.0250617
ABCA7	0.0819288	0.586377
ABCA8	0.6278	0.234122
ABCA9	-0.0376893	0.94756
ABCB1	0.712612	0.222662
ABCB10	0.183094	0.34643
ABCB11	-4.74759	1.13e-40
ABCB4	0.944204	0.0965183
ABCB5	-0.292273	0.539277
ABCB6	-1.03079	9.09e-11
ABCB7	0.142322	0.151304
ABCB8	0.749652	5.4e-07
ABCB9	0.841025	3.03e-06
ABCC1	1.25657	6.57e-20
ABCC10	0.285827	0.00700355
ABCC11	-0.297861	0.56528
ABCC2	-0.61971	0.0829136
ABCC3	0.0734146	0.444475
ABCC4	-0.742972	0.000559827
ABCC5	-0.138648	0.391821
ABCC6	0.707625	0.13331
ABCC8	1.65327	0.00520584
ABCD1	1.43948	6.72e-17
ABCD2	-0.421228	0.400974
ABCD3	-0.395732	0.0404398
ABCD4	0.259599	0.077591
ABCE1	-0.7625	0.00140824
ABCF1	0.531629	5.68e-06
ABCF2	-0.0938364	0.383802
ABCF3	0.168019	0.161452
ABCG1	1.21737	3.06e-30
ABCG2	0.0111704	0.984768
ABCG4	2.52294	1.68e-06
ABCG8	-0.0715648	0.821169
ABHD1	0.668985	0.0130147
ABHD10	0.113026	0.34773
ABHD11	-0.117037	0.537863
ABHD11-AS1	-0.435624	0.164323
ABHD12	0.317057	0.0605924
ABHD12B	0.301206	0.353998
ABHD13	-0.0284078	0.870627
ABHD14A	0.0277449	0.887567
ABHD14B	-0.339211	0.0570376
ABHD15	0.2955	0.0744456
ABHD16A	0.373304	0.0200365
ABHD16B	0.724185	0.00832922
ABHD17A	0.40255	0.104162
ABHD17B	-0.530522	4.25e-05
ABHD17C	-0.392601	0.000103453
ABHD2	-0.151841	0.459693
ABHD3	1.93034	3.71e-38
ABHD4	-0.0122488	0.927091
ABHD5	-0.739367	8.08e-07
ABHD6	0.79973	5.41e-07
ABHD8	0.928684	2.85e-05
ABI1	-0.218419	0.234368
ABI2	-0.208904	0.159391
ABI3	-0.0715648	0.821169
ABI3BP	0.995534	0.000580524
ABL1	0.11039	0.354692
ABL2	-0.312783	0.141079
ABLIM1	-0.813714	0.000303405
ABLIM2	1.50738	2.78e-06
ABLIM3	0.900469	8.39e-18
ABR	-0.349814	0.000931186
ABRACL	0.26068	0.118756
ABT1	0.10718	0.51988
ABTB1	0.754939	0.000274228
ABTB2	-0.00402806	0.971293
ACAA1	0.25591	0.143137
ACAA2	0.204455	0.0653211
ACACA	-0.561764	0.00736975
ACACB	3.76227	1.77e-13
ACAD10	0.170026	0.171809
ACAD11	-0.774254	0.0138847
ACAD8	-0.106335	0.3617
ACAD9	0.717698	3.3e-11
ACADM	0.0280343	0.850688
ACADS	0.973259	1.98e-05
ACADSB	0.000706571	0.996931
ACADVL	0.842361	2.59e-08
ACAN	0.386059	0.343712
ACAP1	0.696167	0.0334532
ACAP2	-0.391546	0.160956
ACAP3	0.125055	0.537681
ACAT1	-0.178806	0.122126
ACAT2	-0.315167	0.0179057
ACBD3	-0.271842	0.219015
ACBD4	0.559522	0.00829809
ACBD5	-0.179145	0.323081
ACBD6	-0.195025	0.258149
ACBD7	-0.472394	0.233388
ACCS	0.381185	0.0141495
ACD	-0.297042	0.124235
ACE	-0.301891	0.266829
ACE2	0.773232	0.025918
ACER2	-0.413773	0.222797
ACER3	-0.653778	4.88e-05
ACHE	-0.208027	0.567854
ACIN1	0.132204	0.177687
ACKR2	-0.48099	0.163313
ACKR4	-0.130143	0.7979
ACLY	-0.0195543	0.900314
ACMSD	-0.13253	0.733925
ACO1	-0.0550674	0.697826
ACO2	0.60254	2.79e-06
ACOT1	0.319642	0.250113
ACOT11	1.82691	2.41e-60
ACOT12	-0.116716	0.837036
ACOT13	0.258003	0.141537
ACOT2	-0.20031	0.270941
ACOT4	-0.351592	0.487751
ACOT6	0.165185	0.753284
ACOT7	0.0293634	0.864361
ACOT8	0.527557	0.00789396
ACOT9	0.364232	0.00171915
ACOX1	0.371884	0.00105911
ACOX2	0.036877	0.815785
ACOX3	0.196851	0.161184
ACOXL	-0.866088	0.121564
ACP1	-0.137172	0.19684
ACP2	1.51734	3.51e-28
ACP5	1.49916	2.8e-11
ACP6	-0.381776	0.00332663
ACPP	0.821241	0.0158274
ACPT	0.700851	0.203192
ACR	0.488774	0.408222
ACRBP	0.0642239	0.827559
ACRC	-1.20207	0.000901364
ACRV1	0.0044483	0.990522
ACSBG1	1.99109	1.24e-07
ACSBG2	0.769488	0.191419
ACSF2	0.0206709	0.886802
ACSF3	0.283971	0.130066
ACSL1	0.124849	0.451433
ACSL3	-0.0318307	0.86789
ACSL4	-0.800922	0.00159395
ACSL5	1.67019	1.03e-11
ACSL6	2.13259	9.95e-05
ACSM1	-0.687337	0.0368829
ACSM2B	-0.0715648	0.821169
ACSM3	-1.06084	1.03e-07
ACSM4	0.787066	0.0349338
ACSS1	0.0197391	0.914163
ACSS2	0.288292	0.00519252
ACTA1	-0.411611	0.449431
ACTA2	0.425698	0.00399188
ACTA2-AS1	0.547536	0.00301828
ACTB	-0.0507588	0.738928
ACTBL2	-0.302744	0.608086
ACTC1	-0.00166245	0.997541
ACTG1	-0.203601	0.190314
ACTG1P17	-0.579399	0.268601
ACTG1P20	-0.33133	0.365576
ACTG1P4	-0.0616587	0.914583
ACTG2	-0.357013	0.473771
ACTL10	-0.406552	0.318004
ACTL6A	-0.0865764	0.401234
ACTL8	-0.0568028	0.853719
ACTN1	-0.360291	0.00256416
ACTN1-AS1	-0.701361	0.192485
ACTN2	0.881883	0.116874
ACTN3	0.516807	0.328892
ACTN4	-0.238819	0.0245054
ACTR10	0.451359	0.00132158
ACTR1A	0.517661	9.07e-06
ACTR1B	-0.411842	0.00730778
ACTR2	0.190206	0.41534
ACTR3	0.331142	0.0209336
ACTR3B	-0.757806	3.38e-06
ACTR3BP5	0.077682	0.806175
ACTR3C	0.337836	0.199389
ACTR5	0.411109	0.0103153
ACTR6	-0.135388	0.384787
ACTR8	-0.0346585	0.789601
ACTRT3	-0.0690996	0.835327
ACVR1	-0.0344385	0.806986
ACVR1B	0.282429	0.0305881
ACVR1C	0.230439	0.515757
ACVR2A	-0.250492	0.0919425
ACVR2B	-0.535621	0.000770263
ACVR2B-AS1	-0.887604	0.0117466
ACVRL1	4.69832	1.29e-19
ACY1	0.811413	0.000225369
ACY3	-0.482907	0.408248
ACYP1	0.16492	0.428493
ACYP2	0.0146524	0.94799
ADA	-0.159613	0.459628
ADAD2	-2.28612	8.35e-05
ADAL	0.295291	0.0265709
ADAM10	0.0968237	0.700384
ADAM11	0.0798866	0.787549
ADAM12	0.0539531	0.79899
ADAM15	0.0864437	0.608009
ADAM17	-0.323214	0.1407
ADAM18	0.077682	0.806175
ADAM19	-0.723343	3.77e-07
ADAM1A	-0.804047	0.0123885
ADAM20	0.440252	0.38098
ADAM20P1	0.0954799	0.855351
ADAM21	0.419912	0.170152
ADAM21P1	0.0801748	0.880397
ADAM22	0.224799	0.701607
ADAM23	1.37325	0.00530835
ADAM28	-0.644281	0.138318
ADAM29	0.170815	0.704443
ADAM32	-0.567125	0.0822587
ADAM33	1.00853	0.0582785
ADAM3A	0.077682	0.806175
ADAM5	-0.0715648	0.821169
ADAM8	0.181284	0.270952
ADAM9	0.988325	0.000108144
ADAMTS1	3.22129	2.87e-47
ADAMTS12	0.223181	0.601984
ADAMTS13	0.0928072	0.653759
ADAMTS14	1.82487	1.11e-08
ADAMTS15	1.54904	7.89e-31
ADAMTS16	-0.661789	0.261027
ADAMTS17	-0.414477	0.432957
ADAMTS18	-1.93575	0.00103562
ADAMTS19	-0.747621	0.176135
ADAMTS19-AS1	0.00438092	0.990603
ADAMTS2	-0.297989	0.48853
ADAMTS20	0.547333	0.34443
ADAMTS3	-2.44476	3.47e-28
ADAMTS4	0.850492	0.0730189
ADAMTS5	0.152305	0.63047
ADAMTS6	0.235828	0.550737
ADAMTS7	1.50193	1.83e-21
ADAMTS7P1	2.23155	1.25e-09
ADAMTS8	0.220612	0.69791
ADAMTS9	-2.77433	7.42e-53
ADAMTS9-AS1	-3.03157	3.01e-09
ADAMTS9-AS2	-0.398229	0.323419
ADAMTSL1	-0.151047	0.737016
ADAMTSL3	-0.0127975	0.93486
ADAMTSL4	1.29862	5.73e-16
ADAMTSL4-AS1	0.877387	0.0554912
ADAMTSL5	1.47286	5.01e-20
ADAP1	0.0288754	0.89423
ADAP2	0.424935	0.337124
ADAR	1.24238	2.75e-12
ADARB1	-1.2685	1.25e-18
ADARB2	1.28445	0.0227355
ADAT1	0.221632	0.479603
ADAT2	-1.1099	5.67e-10
ADAT3	0.778923	0.0163583
ADCK1	0.297145	0.102198
ADCK2	0.26553	0.129259
ADCK3	-0.727607	9.41e-07
ADCK4	0.304923	0.0698003
ADCK5	0.292733	0.286441
ADCY1	0.14319	0.772438
ADCY10	0.03053	0.957745
ADCY10P1	-1.56839	3.86e-07
ADCY2	0.00457759	0.990367
ADCY3	0.034916	0.760354
ADCY4	0.438447	0.42981
ADCY5	1.43279	3.23e-05
ADCY6	0.131299	0.187975
ADCY7	0.212138	0.244737
ADCY9	1.58571	1.4e-26
ADCYAP1R1	2.59525	1.02e-05
ADD1	0.539042	8.19e-09
ADD2	0.772842	9.48e-07
ADD3	-0.371968	0.118923
ADD3-AS1	-0.838784	0.0215488
ADGRA2	-1.00844	0.00098249
ADGRA3	-0.796955	8.44e-06
ADGRB1	0.85453	2.27e-05
ADGRB2	3.54579	7.99e-62
ADGRB3	0.077682	0.806175
ADGRD1	0.077682	0.806175
ADGRE1	1.85846	0.0016059
ADGRE2	0.232542	0.143688
ADGRE4P	0.673365	0.16319
ADGRE5	0.783367	1.01e-09
ADGRF1	-0.964849	2.06e-15
ADGRF2	-1.66454	1.53e-06
ADGRF3	-0.462389	0.150388
ADGRF4	-0.709196	2.33e-07
ADGRF5	0.645153	0.224702
ADGRG1	0.0649575	0.586162
ADGRG2	-1.25385	5.46e-07
ADGRG3	2.0818	0.000113911
ADGRG4	0.077682	0.806175
ADGRG5	0.706701	0.223911
ADGRG6	0.195512	0.486342
ADGRG7	-3.62049	1.61e-16
ADGRL1	0.0237035	0.84863
ADGRL2	-0.196418	0.428572
ADGRL3	-0.380581	0.138607
ADGRL3-AS1	-0.470014	0.267101
ADGRL4	0.0178416	0.971846
ADGRV1	-0.0759637	0.832153
ADH1A	-0.15853	0.762977
ADH4	0.222718	0.552923
ADH5	-0.24252	0.0162907
ADH6	-2.00934	0.000625354
ADHFE1	1.10421	0.0252626
ADI1	0.304454	0.0271191
ADIPOQ	0.128641	0.748571
ADIPOQ-AS1	0.077682	0.806175
ADIPOR1	0.448547	1.93e-05
ADIPOR2	0.204693	0.183012
ADIRF	-0.0983113	0.706691
ADK	0.146317	0.205926
ADM	0.681938	0.000697493
ADM2	-0.195703	0.389895
ADM5	-0.157226	0.487737
ADNP	-0.366784	0.0386382
ADNP-AS1	-0.426301	0.156715
ADNP2	0.0278739	0.857995
ADO	-0.0132505	0.929011
ADORA1	-0.0553801	0.805416
ADORA2A	-0.125826	0.822463
ADORA2A-AS1	-0.287153	0.529157
ADORA2B	0.457929	8.04e-05
ADORA3	0.00444529	0.990525
ADPGK	0.489562	3.29e-07
ADPGK-AS1	0.402647	0.0703366
ADPRHL1	-0.39257	0.0274725
ADPRHL2	0.644317	0.00151824
ADPRM	-0.501581	0.00134862
ADRA1A	-0.0715648	0.821169
ADRA1B	0.0319163	0.91118
ADRA1D	0.222885	0.552755
ADRA2A	-0.211619	0.571182
ADRA2B	-2.08387	5.57e-33
ADRA2C	1.23813	0.0251849
ADRB1	-0.979562	0.00291795
ADRB2	-0.578972	0.00200076
ADRBK1	0.359751	0.0375622
ADRBK2	-0.476073	0.0307675
ADRM1	-0.0234374	0.910472
ADSL	-0.850749	2.49e-09
ADSS	-0.480973	0.000341509
ADSSL1	0.703418	0.000549862
ADTRP	2.00693	4.91e-29
AEBP1	1.03583	0.0787797
AEBP2	-0.428385	0.0400927
AEN	-0.198637	0.0478945
AES	-0.0901882	0.675442
AFAP1	0.0780448	0.622143
AFAP1-AS1	-0.022359	0.933667
AFAP1L1	-0.644179	2.09e-06
AFAP1L2	2.82576	1.52e-27
AFF1	-0.0240878	0.939342
AFF2	0.077682	0.806175
AFF3	0.151896	0.79728
AFF4	-0.0651164	0.855291
AFG3L1P	-0.0859486	0.611671
AFG3L2	0.0539536	0.630933
AFMID	0.142779	0.394366
AFP	0.622188	0.177186
AFTPH	0.090569	0.664021
AGA	1.02923	2.56e-15
AGAP1	-0.461133	0.00053379
AGAP1-IT1	0.302035	0.581842
AGAP11	-0.211018	0.267878
AGAP2	0.318751	0.12584
AGAP2-AS1	-0.0607288	0.773946
AGAP3	-0.257568	0.129378
AGAP4	-0.168678	0.543131
AGAP5	-0.607712	0.0298726
AGAP6	-0.817257	7.07e-06
AGAP7P	0.246741	0.675491
AGAP9	-0.132782	0.622458
AGBL1	0.422921	0.463665
AGBL1-AS1	-0.220733	0.574293
AGBL3	-0.600473	0.131665
AGBL5	0.442514	0.0126136
AGBL5-AS1	0.547556	0.289219
AGER	0.706914	0.00161287
AGFG1	-0.363002	0.0139922
AGFG2	0.520386	0.000629085
AGGF1	-0.110207	0.529703
AGK	-0.0902933	0.449521
AGL	-0.0469155	0.88573
AGMAT	0.893853	0.00956085
AGMO	-0.146188	0.644265
AGO1	0.100554	0.603984
AGO2	-0.453793	0.0459208
AGO3	-0.255761	0.351098
AGO4	-0.253428	0.168689
AGPAT1	0.71929	4.3e-06
AGPAT2	0.420501	0.102492
AGPAT3	0.913254	4.44e-17
AGPAT4	2.39436	7.99e-66
AGPAT4-IT1	1.93036	1.62e-06
AGPAT5	-0.48785	0.00790441
AGPS	0.159738	0.427539
AGR2	-0.381411	0.0547176
AGR3	0.00963387	0.98701
AGRN	0.779355	4.17e-07
AGT	1.75081	0.00149814
AGTPBP1	-0.500043	0.00698557
AGTRAP	0.470381	0.0221871
AHCTF1	-0.547217	0.0186775
AHCTF1P1	-0.229155	0.503456
AHCY	-1.48312	8.08e-30
AHCYL1	-0.186761	0.171496
AHCYL2	-0.888581	1.23e-05
AHDC1	-0.189376	0.0926547
AHI1	-0.0423516	0.867881
AHNAK	0.160623	0.495358
AHNAK2	0.946076	7.67e-07
AHR	-0.826814	0.00151993
AHRR	-0.992941	0.00503837
AHSA1	0.136684	0.399376
AHSA2	0.236406	0.0781921
AHSG	-1.26652	6.35e-07
AICDA	0.0044483	0.990522
AIDA	0.239616	0.197595
AIF1L	0.677252	0.000876479
AIFM1	0.697416	8.42e-08
AIFM2	0.225939	0.104647
AIFM3	-1.28602	0.00259392
AIG1	0.0335531	0.754839
AIM1	0.329045	0.112643
AIM1L	-0.178568	0.260779
AIM2	0.478408	0.401074
AIMP1	-0.298238	0.0121212
AIMP2	0.406304	0.0216398
AIP	0.392321	0.0676504
AIPL1	0.222885	0.552755
AJUBA	0.123568	0.36414
AK1	1.88031	6.85e-20
AK2	0.189569	0.0412539
AK3	0.0672297	0.551372
AK4	-0.428585	1.23e-05
AK5	-0.344042	0.511113
AK6	-0.249199	0.15489
AK7	-0.912092	0.031814
AK8	0.312827	0.254005
AK9	-0.538254	0.000485729
AKAP1	-0.902258	2.19e-14
AKAP10	0.137732	0.406021
AKAP11	-0.293251	0.449234
AKAP12	2.30427	5.74e-17
AKAP13	-0.387547	0.0974066
AKAP14	-0.363805	0.368836
AKAP17A	-0.310159	0.0276614
AKAP2	-0.428352	0.439196
AKAP3	0.0106667	0.979563
AKAP5	1.32643	0.0024121
AKAP6	-0.377156	0.202589
AKAP7	-0.349073	0.0734254
AKAP8	-0.132598	0.319554
AKAP8L	0.469719	0.00267242
AKAP9	-0.325975	0.262572
AKIP1	0.161368	0.200219
AKIRIN1	0.0245563	0.83305
AKIRIN2	-0.142687	0.164103
AKNA	0.289	0.0293294
AKNAD1	0.63621	0.0375493
AKR1A1	-0.208049	0.272014
AKR1B1	0.3221	0.0736009
AKR1B10	0.614423	0.135444
AKR1B15	1.00388	0.0888953
AKR1C1	-1.44923	7.39e-18
AKR1C2	-1.36981	5.46e-26
AKR1C3	-0.347305	0.0192701
AKR1C4	-0.158007	0.725939
AKR1C6P	0.262795	0.604825
AKR1C8P	-0.837517	0.136951
AKR1E2	0.295535	0.0624973
AKR7A2	0.116109	0.567233
AKR7A2P1	-0.0612364	0.899051
AKR7A3	-0.108523	0.850374
AKR7L	-0.526928	0.325406
AKT1	0.273282	0.0335185
AKT1S1	-0.101465	0.603698
AKT2	0.504161	4.35e-07
AKT3	-0.348239	0.0694591
AKTIP	-0.160165	0.166505
ALAD	-0.0830257	0.414722
ALAS1	0.518612	1.51e-05
ALAS2	-0.102083	0.860285
ALB	0.108292	0.854426
ALCAM	-0.596316	0.00258569
ALDH16A1	0.291014	0.209368
ALDH18A1	-0.568594	1e-06
ALDH1A1	-0.900591	0.0545057
ALDH1A2	-1.35373	0.0204166
ALDH1A3	0.19634	0.199735
ALDH1B1	0.184172	0.180594
ALDH1L1	-1.06033	7.94e-16
ALDH1L1-AS1	-0.722318	0.025509
ALDH1L1-AS2	-0.824594	0.146504
ALDH1L2	0.385743	0.290882
ALDH2	-0.270762	0.550148
ALDH3A1	-2.0833	2.22e-12
ALDH3A2	0.50024	3.07e-06
ALDH3B1	-0.98894	1.47e-07
ALDH3B2	-0.224362	0.115378
ALDH4A1	0.349681	0.0349387
ALDH5A1	0.75905	1.56e-06
ALDH6A1	-0.0274763	0.851109
ALDH7A1	-1.25027	3.02e-28
ALDH8A1	0.65998	0.0512378
ALDH9A1	-0.0432095	0.6832
ALDOA	-0.156874	0.40806
ALDOB	-0.841087	0.135825
ALDOC	0.112909	0.529868
ALG1	0.18457	0.305217
ALG10	-0.771657	0.00484373
ALG10B	-0.603069	0.0640118
ALG11	-0.183709	0.50449
ALG12	-0.141562	0.349585
ALG13	-0.133325	0.423531
ALG14	0.0525717	0.738818
ALG1L	0.059687	0.862684
ALG1L2	0.349346	0.416879
ALG1L9P	0.620814	0.0363412
ALG2	-0.11962	0.2884
ALG3	-0.433842	0.0160111
ALG5	-0.263611	0.0900549
ALG6	-0.624644	0.000597384
ALG8	-0.0613838	0.622546
ALG9	-0.245802	0.0147123
ALK	0.270868	0.622585
ALKBH1	0.0284055	0.8343
ALKBH2	-0.580485	0.00389508
ALKBH3	0.232685	0.15366
ALKBH3-AS1	0.759032	0.197439
ALKBH4	0.292368	0.162789
ALKBH5	0.29795	0.0369161
ALKBH6	0.62877	0.00351179
ALKBH7	-0.095248	0.759825
ALKBH8	-0.265093	0.296087
ALMS1	0.217802	0.472774
ALMS1-IT1	0.42811	0.236459
ALMS1P	1.38851	0.0188644
ALOX12	0.706441	9.92e-05
ALOX12-AS1	0.913622	0.00233646
ALOX12B	0.426758	0.0486015
ALOX12P2	0.421649	0.010731
ALOX15	0.432776	0.458491
ALOX15B	-1.04258	3.34e-09
ALOX15P1	0.694621	0.166835
ALOX5	0.077682	0.806175
ALOX5AP	-2.6574	1.62e-07
ALOXE3	1.48684	1.1e-13
ALPI	0.152305	0.63047
ALPK1	0.108339	0.508988
ALPK2	2.28961	6.49e-07
ALPK3	-0.129537	0.690876
ALPL	1.28438	0.022743
ALPP	-3.13608	1.04e-18
ALPPL2	-0.744827	0.196126
ALS2	0.113865	0.621619
ALS2CL	-0.286583	0.017109
ALS2CR11	0.0156997	0.978595
ALS2CR12	-0.0114332	0.983976
ALX1	-0.0715648	0.821169
ALX3	-0.0388316	0.850319
ALX4	-0.471195	0.375157
ALYREF	0.0791068	0.694328
AMACR	0.496258	0.0281108
AMBP	-0.134711	0.738762
AMBRA1	0.120728	0.340327
AMD1	-0.83543	4.4e-05
AMDHD1	1.44635	0.000257889
AMDHD2	0.276876	0.205019
AMER1	-1.12727	5.13e-07
AMER3	-0.0715648	0.821169
AMFR	0.357364	0.000900028
AMH	-0.00938756	0.975686
AMHR2	-0.374205	0.357809
AMICA1	1.78911	0.00229326
AMIGO1	0.638279	0.121244
AMIGO2	-1.82401	3.69e-31
AMIGO3	-0.0663147	0.73268
AMMECR1	-0.502862	0.018413
AMMECR1L	0.0945755	0.58481
AMN	0.683768	0.149406
AMN1	-0.3167	0.0644792
AMOT	0.553016	0.02248
AMOTL1	-0.0474074	0.843341
AMOTL2	-0.432227	0.000392644
AMPD2	-0.301499	0.0167053
AMPD3	0.398134	0.00805796
AMPH	0.222885	0.552755
AMT	0.279035	0.124952
AMTN	-0.213551	0.569207
AMY2A	-0.0715648	0.821169
AMY2B	0.888301	0.00018895
AMZ1	-0.65783	0.26607
AMZ2	0.0303929	0.783256
AMZ2P1	-0.479303	0.000442646
ANAPC1	0.492676	0.00298442
ANAPC10	-0.290288	0.0632602
ANAPC11	0.217202	0.381261
ANAPC13	0.200715	0.0666979
ANAPC15	0.0602211	0.793227
ANAPC16	-0.311229	0.0363485
ANAPC1P1	3.26042	2.69e-09
ANAPC2	-0.0580609	0.688162
ANAPC4	-0.0843574	0.538253
ANAPC5	-0.00358872	0.971492
ANAPC7	0.0474848	0.672624
ANG	0.234438	0.36206
ANGEL1	-0.151511	0.317994
ANGEL2	-0.333624	0.0637258
ANGPT1	-0.918308	0.0335303
ANGPT2	-0.167856	0.620418
ANGPT4	1.55553	0.00657978
ANGPTL1	2.03037	0.000434449
ANGPTL3	0.230189	0.663216
ANGPTL4	0.188762	0.527355
ANGPTL6	1.92911	2.03e-20
ANK1	0.0169722	0.976211
ANK2	0.184006	0.519065
ANK3	-0.814393	0.000887443
ANKAR	-0.356763	0.123368
ANKDD1A	0.564998	0.0155736
ANKDD1B	-1.32172	0.0221858
ANKEF1	0.352395	0.0529827
ANKFN1	0.0155616	0.973789
ANKFY1	0.491274	0.0044985
ANKH	-0.505417	9.9e-08
ANKHD1	0.0481978	0.864551
ANKHD1-EIF4EBP3	0.0887555	0.810042
ANKIB1	-0.0730212	0.788565
ANKK1	0.213725	0.624585
ANKLE1	-0.201582	0.675732
ANKLE2	0.334107	0.00456228
ANKMY1	-0.154137	0.340514
ANKMY2	0.173981	0.18217
ANKRA2	-0.149936	0.392117
ANKRD1	0.0206182	0.970432
ANKRD10	0.684752	1.04e-06
ANKRD11	-0.286513	0.0649269
ANKRD12	-0.515972	0.1337
ANKRD13A	-0.199209	0.180408
ANKRD13B	-1.00091	7.47e-11
ANKRD13C	-0.0458213	0.798948
ANKRD13D	0.0742819	0.721016
ANKRD16	-0.108205	0.562525
ANKRD17	-0.229482	0.470289
ANKRD18A	1.54759	1.48e-16
ANKRD18B	0.815052	0.000140903
ANKRD18DP	0.152305	0.63047
ANKRD19P	0.676318	0.0863545
ANKRD2	-1.22489	0.00232598
ANKRD20A11P	-0.287289	0.627311
ANKRD20A12P	-0.0715648	0.821169
ANKRD20A19P	0.00444529	0.990525
ANKRD20A4	-0.0761503	0.897444
ANKRD20A5P	-1.01522	0.0103032
ANKRD20A8P	-0.727015	0.218567
ANKRD20A9P	-0.114658	0.833867
ANKRD22	2.63691	2.01e-153
ANKRD23	-0.422588	0.0360602
ANKRD24	0.677845	0.0227879
ANKRD26	-0.161103	0.57229
ANKRD26P1	-0.595483	0.191092
ANKRD26P3	0.386709	0.343054
ANKRD27	-0.142134	0.31816
ANKRD28	-0.116512	0.556602
ANKRD29	1.39599	8.97e-14
ANKRD30B	-0.376629	0.516827
ANKRD30BP2	-0.0715648	0.821169
ANKRD30BP3	-0.213551	0.569207
ANKRD31	-0.0991131	0.790249
ANKRD33	0.077682	0.806175
ANKRD33B	1.62456	0.000375051
ANKRD34A	-0.28881	0.0411268
ANKRD35	-1.55339	3.27e-05
ANKRD36	-0.758945	0.0252796
ANKRD36B	-1.05571	0.00430586
ANKRD36BP1	-0.675501	0.122439
ANKRD36BP2	0.077682	0.806175
ANKRD36C	-1.19245	0.000100324
ANKRD37	-0.025696	0.885692
ANKRD39	0.148446	0.504006
ANKRD40	-0.0381348	0.785124
ANKRD42	-0.0293329	0.875486
ANKRD44	-0.532567	0.0435324
ANKRD45	0.241006	0.624696
ANKRD46	-0.373562	0.0922855
ANKRD49	-0.109132	0.521597
ANKRD50	-0.380569	0.25698
ANKRD52	0.413626	0.0177255
ANKRD53	0.0318095	0.957028
ANKRD54	0.63897	0.000329656
ANKRD55	0.506228	0.241025
ANKRD6	-0.723199	4.49e-08
ANKRD60	0.077682	0.806175
ANKRD61	-0.326272	0.438106
ANKRD62	-0.0714	0.902007
ANKRD62P1-PARP4P3	0.077682	0.806175
ANKRD63	0.837866	0.156711
ANKRD65	-1.4599	1.32e-05
ANKRD9	0.222152	0.448532
ANKS1A	-0.0255692	0.858691
ANKS1B	-0.527193	0.00242677
ANKS3	0.0321785	0.896251
ANKS6	-0.0496886	0.687043
ANKZF1	-0.3036	0.0806026
ANLN	-1.02367	1.41e-05
ANO1	-2.2111	3.09e-38
ANO1-AS2	-0.644796	0.17977
ANO10	-0.355889	0.000166824
ANO2	0.00437868	0.990605
ANO4	0.162656	0.763582
ANO5	0.0044431	0.990528
ANO6	-0.357136	0.123679
ANO7	0.853528	0.00382976
ANO8	-0.0874887	0.590042
ANO9	0.122083	0.462824
ANOS1	0.077682	0.806175
ANP32A	-0.00952152	0.942494
ANP32A-IT1	-1.41642	0.00221611
ANP32AP1	-0.231104	0.696104
ANP32B	-0.636981	7.84e-05
ANP32C	-0.0601864	0.915624
ANP32E	-0.132078	0.481598
ANPEP	-0.923409	7.78e-12
ANTXR1	0.13849	0.469798
ANTXR2	0.939929	3.01e-08
ANTXRL	0.979445	0.000147621
ANXA1	-0.590988	1.17e-07
ANXA10	0.077682	0.806175
ANXA11	-0.207582	0.15885
ANXA13	0.077682	0.806175
ANXA2	1.18016	4.44e-17
ANXA2P1	1.22527	3.14e-05
ANXA2P2	1.0363	1.56e-19
ANXA2P3	0.577253	0.0713816
ANXA2R	0.70753	0.222228
ANXA3	-0.15314	0.134989
ANXA4	0.185122	0.0991124
ANXA5	-0.117636	0.178312
ANXA6	0.638828	2.94e-06
ANXA7	0.00727291	0.94584
ANXA8	0.188023	0.142282
ANXA8L1	0.198777	0.129933
ANXA9	0.837605	2.23e-07
AOAH	-0.0715648	0.821169
AOC1	5.14134	9.19e-52
AOC2	-1.001	0.000147479
AOC3	-0.266215	0.424951
AOC4P	0.077682	0.806175
AOX1	-0.731567	0.016147
AOX2P	0.649785	0.271446
AP1AR	-0.626396	0.010276
AP1B1	0.687623	9.28e-07
AP1G1	0.0389249	0.858952
AP1G2	0.0812287	0.483985
AP1M1	0.492824	0.00144417
AP1M2	-0.0104862	0.945184
AP1S1	0.432643	0.0147792
AP1S2	-0.337606	0.112068
AP1S3	0.307572	0.0866869
AP2A1	0.235249	0.0642484
AP2A2	0.0440642	0.722996
AP2B1	0.128524	0.351654
AP2M1	0.89774	2.67e-09
AP2S1	0.627079	0.00748031
AP3B1	-0.205514	0.265696
AP3B2	0.248841	0.108086
AP3D1	-0.0698317	0.511047
AP3M1	-0.033908	0.870993
AP3M2	0.340385	0.0143645
AP3S1	-0.174023	0.159036
AP3S2	-0.193422	0.38969
AP4B1	0.064543	0.642439
AP4B1-AS1	-0.00614754	0.973627
AP4E1	-0.269333	0.285452
AP4M1	0.0239728	0.889451
AP4S1	0.407051	0.0509534
AP5B1	0.502996	0.000139211
AP5M1	-0.0674075	0.721088
AP5S1	0.648828	0.000157666
AP5Z1	0.241357	0.306037
APAF1	-0.476028	0.0837215
APBA1	-0.105786	0.575502
APBA2	1.12614	0.0532665
APBA3	0.464155	0.0345078
APBB1	2.80642	1.9e-34
APBB1IP	0.077682	0.806175
APBB2	-0.20348	0.23633
APBB3	0.212419	0.147711
APC	-0.179866	0.557089
APC2	0.58079	0.00186518
APCDD1	-0.676339	0.231717
APCDD1L	-0.427384	0.470024
APCDD1L-AS1	-0.385479	0.510612
APEH	0.141916	0.347568
APEX1	-1.0353	4.73e-10
APEX2	0.447891	0.00158439
APH1A	0.193952	0.135961
APH1B	0.217575	0.127602
API5	-0.189097	0.250533
APIP	-0.211592	0.232842
APITD1	-0.580623	0.219342
APLF	0.115963	0.540047
APLN	-1.56746	0.00037391
APLP1	1.98317	3.02e-16
APLP2	0.469105	0.000224607
APMAP	1.14369	2.67e-23
APOA1	0.077682	0.806175
APOA1-AS	0.452066	0.442031
APOA1BP	0.685613	0.00116145
APOA2	0.750405	0.204339
APOA4	0.077682	0.806175
APOB	-0.0715648	0.821169
APOBEC1	1.89181	0.00116073
APOBEC2	-0.251205	0.631349
APOBEC3A	0.148238	0.79392
APOBEC3B	-1.40029	2.16e-12
APOBEC3B-AS1	-1.28263	3.18e-05
APOBEC3C	-1.29173	8.5e-22
APOBEC3D	-0.740653	0.00743145
APOBEC3F	-0.0491576	0.759836
APOBEC3G	0.0826238	0.60271
APOBEC3H	2.0934	1.03e-19
APOBR	-0.471121	0.331263
APOC1	0.350496	0.242435
APOC1P1	0.386059	0.343712
APOD	0.583325	0.000446518
APOE	3.66089	6.47e-30
APOF	0.00438398	0.990599
APOH	0.930055	0.076042
APOL1	5.96008	4.5e-67
APOL2	1.93914	2.61e-51
APOL3	2.6968	2.23e-21
APOL4	0.222815	0.552826
APOL6	0.608387	0.0167673
APOLD1	0.178007	0.396443
APOM	0.0756941	0.642141
APOO	0.282565	0.0774281
APOOL	-0.241024	0.292901
APOOP5	0.505161	0.269352
APOPT1	-0.102292	0.595644
APP	0.133556	0.394617
APPBP2	0.0168317	0.938752
APPL1	-0.604125	0.00673776
APPL2	0.198829	0.0720922
APRT	-0.150158	0.543115
APTR	-0.48423	0.000877342
APTX	-0.136378	0.249064
AQP1	0.0767961	0.831009
AQP10	0.077682	0.806175
AQP11	0.957549	0.00953096
AQP12A	-0.0715648	0.821169
AQP2	-0.848106	0.00468246
AQP3	1.41933	3.88e-08
AQP4	-0.742115	0.0495352
AQP4-AS1	0.450831	0.401039
AQP5	-0.901727	0.00615625
AQP6	-1.32033	2.42e-05
AQP7	1.46815	0.0129427
AQP7P1	0.130628	0.74657
AQP7P3	-0.259408	0.654896
AQP8	0.00457256	0.990373
AQR	-0.0268558	0.901544
AR	-1.01149	8.06e-06
ARAF	0.453962	0.00297333
ARAP1	0.393642	0.00765762
ARAP2	1.93846	1.24e-20
ARAP3	0.197668	0.0718165
ARC	1.19536	0.00840255
ARCN1	-0.121059	0.495466
AREG	4.4362	0
AREL1	0.173535	0.356851
ARF1	0.299139	0.0313918
ARF3	0.847392	3.15e-10
ARF4	-0.0911556	0.439616
ARF5	0.462488	0.0311306
ARF6	0.0462223	0.623957
ARFGAP1	0.0540163	0.745542
ARFGAP2	0.173877	0.197172
ARFGAP3	-0.384671	6.35e-05
ARFGEF1	-0.223938	0.36985
ARFGEF2	-0.351614	0.15588
ARFGEF3	0.0938688	0.73193
ARFIP1	0.176513	0.35476
ARFIP2	0.370662	0.0115374
ARFRP1	0.624589	0.00428289
ARG1	0.00438583	0.993919
ARG2	0.166129	0.262121
ARGFX	0.386059	0.343712
ARGFXP2	-0.137669	0.793004
ARGLU1	-0.0521571	0.718934
ARHGAP1	0.0515843	0.602319
ARHGAP10	-0.189166	0.135355
ARHGAP11A	-0.890859	1.51e-05
ARHGAP11B	-1.07341	0.0048508
ARHGAP12	-0.0821932	0.739126
ARHGAP15	1.88165	0.000943793
ARHGAP17	0.535782	2.33e-07
ARHGAP18	-0.792414	8.23e-05
ARHGAP19	0.236167	0.0340589
ARHGAP20	0.314113	0.510766
ARHGAP21	-0.737536	0.00255876
ARHGAP22	0.656519	0.00232283
ARHGAP23	-0.27707	0.0466304
ARHGAP24	-0.312207	0.051719
ARHGAP25	-3.95162	2.67e-73
ARHGAP26	1.63802	3.51e-30
ARHGAP26-AS1	0.222718	0.552923
ARHGAP26-IT1	-0.0715648	0.821169
ARHGAP27	0.0828482	0.501392
ARHGAP28	0.548861	0.00462488
ARHGAP29	-0.160328	0.504444
ARHGAP30	0.570007	0.0037723
ARHGAP31	1.43572	5.3e-12
ARHGAP31-AS1	0.220808	0.654629
ARHGAP32	0.523249	0.0624767
ARHGAP33	0.476495	0.00947174
ARHGAP35	-0.248184	0.1102
ARHGAP39	-0.246108	0.0942486
ARHGAP4	0.176554	0.538974
ARHGAP40	0.329306	0.575748
ARHGAP42	0.0376702	0.913698
ARHGAP44	0.684433	0.247055
ARHGAP5	-0.567896	0.11586
ARHGAP5-AS1	0.0902874	0.627781
ARHGAP6	0.077682	0.806175
ARHGAP8	-0.570287	0.179736
ARHGAP9	2.1169	0.000302227
ARHGDIA	0.498902	0.00789289
ARHGDIB	-0.769468	4.2e-06
ARHGDIG	0.131188	0.742727
ARHGEF1	0.190226	0.271716
ARHGEF10	-0.433656	0.019105
ARHGEF10L	-0.411185	0.00744655
ARHGEF11	0.866488	8.99e-09
ARHGEF12	0.318922	0.282347
ARHGEF16	0.749239	7.85e-05
ARHGEF17	-0.160764	0.201433
ARHGEF18	0.500392	1.09e-05
ARHGEF19	-1.04923	1.96e-08
ARHGEF2	0.147283	0.111246
ARHGEF25	0.418243	0.00914805
ARHGEF26	-0.545009	0.0661346
ARHGEF26-AS1	-1.12482	0.0412483
ARHGEF28	-0.446082	0.000814329
ARHGEF3	0.0885599	0.596871
ARHGEF33	-0.985684	0.0956234
ARHGEF34P	0.673555	0.0104491
ARHGEF35	0.130065	0.824491
ARHGEF37	0.386473	0.0020381
ARHGEF38	-0.135395	0.697937
ARHGEF38-IT1	0.077682	0.806175
ARHGEF39	-0.139335	0.515636
ARHGEF4	0.5765	0.000242215
ARHGEF40	0.31675	0.0128965
ARHGEF5	0.808916	8.13e-12
ARHGEF6	-0.211183	0.574228
ARHGEF7	0.0903396	0.489329
ARHGEF9	-0.247661	0.0831295
ARHGEF9-IT1	-0.0715648	0.821169
ARID1A	0.115343	0.516251
ARID1B	-0.463486	0.0135476
ARID2	0.184968	0.536202
ARID3A	-0.164564	0.367176
ARID3B	-0.230962	0.0968738
ARID3C	-0.0866031	0.855063
ARID4A	-0.285227	0.290998
ARID4B	0.00834533	0.978012
ARID5A	-1.20375	4.64e-06
ARID5B	0.0784118	0.695088
ARIH1	-0.0514214	0.762754
ARIH2	0.0842127	0.427447
ARIH2OS	-0.362446	0.0873816
ARL1	-0.0439133	0.738726
ARL10	0.0742898	0.844026
ARL11	1.78329	0.00241824
ARL13A	0.655438	0.212438
ARL13B	-0.449511	0.110282
ARL14	0.2818	0.586909
ARL14EP	-0.443337	0.00124128
ARL14EPL	0.017952	0.966302
ARL15	-0.670929	0.0178699
ARL16	0.0898812	0.642627
ARL17A	0.180312	0.472097
ARL2	0.286401	0.290009
ARL2-SNX15	0.131649	0.741913
ARL2BP	0.00349467	0.97554
ARL3	0.0152603	0.929691
ARL4A	-0.225712	0.0964579
ARL4C	-1.67755	2.56e-67
ARL4D	0.812987	0.000128577
ARL5A	-0.268655	0.180209
ARL5B	-0.552545	0.138157
ARL6	-0.0985581	0.659906
ARL6IP1	-0.407598	0.000459057
ARL6IP4	0.129375	0.584482
ARL6IP5	0.0449133	0.671022
ARL6IP6	-0.268712	0.0309406
ARL8A	0.62771	0.000191781
ARL8B	-0.250124	0.0697915
ARMC1	-0.499031	0.00461591
ARMC10	-0.106256	0.434284
ARMC12	0.560501	0.0775592
ARMC2	-0.167781	0.52984
ARMC2-AS1	-0.358713	0.374309
ARMC3	0.077682	0.806175
ARMC4	0.948406	0.0709042
ARMC5	1.45867	4.58e-14
ARMC6	0.138488	0.406645
ARMC7	0.173154	0.379228
ARMC8	0.134826	0.318638
ARMC9	0.563928	6.36e-05
ARMCX2	-0.206022	0.726909
ARMCX4	-0.122248	0.824811
ARMCX5	-0.577695	0.0011297
ARMCX5-GPRASP2	-0.0705165	0.868621
ARMS2	-0.421228	0.400974
ARMT1	0.503011	0.00318946
ARNT	0.0266919	0.88299
ARNT2	2.33388	1.41e-50
ARNTL	-0.26539	0.0760826
ARNTL2	0.249673	0.161302
ARNTL2-AS1	0.124273	0.766194
ARPC1A	0.397432	0.00334375
ARPC1B	0.43067	0.0282653
ARPC2	0.318276	0.00659961
ARPC3	0.38761	0.0199041
ARPC4	0.488605	0.0164738
ARPC5	0.415992	0.000371661
ARPC5L	1.11783	8.2e-13
ARPIN	-0.271745	0.155713
ARPP19	-0.102161	0.487995
ARR3	0.745568	0.0632617
ARRB1	1.33751	2.33e-20
ARRB2	0.633136	0.00142981
ARRDC1	-0.292559	0.204486
ARRDC1-AS1	0.647279	0.000926286
ARRDC2	-0.0970514	0.60914
ARRDC3	0.605445	0.00417418
ARRDC3-AS1	0.628783	0.0955156
ARRDC4	-0.559711	0.00567124
ARRDC5	0.707828	0.22203
ARSA	0.478579	0.00945606
ARSB	0.882715	1.07e-05
ARSD	0.148685	0.304722
ARSE	-1.32106	0.0223158
ARSF	0.181717	0.729238
ARSG	1.33689	2.08e-14
ARSH	-1.53795	0.00443705
ARSI	0.255842	0.449437
ARSJ	-0.921265	2.87e-07
ARSK	-0.0755895	0.718421
ART1	0.00444529	0.990525
ART3	-0.966535	8.44e-13
ART5	1.00164	0.0903671
ARTN	-0.642988	0.015438
ARV1	0.371409	0.00252712
ARVCF	0.797452	0.000187841
AS3MT	-0.456608	0.431044
ASAH1	-0.119407	0.286668
ASAH2	0.663652	0.21407
ASAH2B	-0.191424	0.671628
ASAP1	0.429729	0.114576
ASAP1-IT2	0.0133712	0.978804
ASAP2	-0.161725	0.448089
ASAP3	0.197866	0.0571052
ASB1	0.100287	0.341515
ASB12	-0.111628	0.848846
ASB13	-0.246829	0.0686996
ASB14	-0.440403	0.0968273
ASB16	0.546158	0.0321021
ASB16-AS1	0.635608	0.000489052
ASB2	1.18337	0.0082389
ASB3	0.0432428	0.87075
ASB4	-0.544951	0.189645
ASB6	0.13761	0.448304
ASB7	-0.252528	0.128472
ASB8	0.304745	0.00452002
ASB9	0.123499	0.576353
ASB9P1	-0.374205	0.357809
ASCC1	-0.473309	1.12e-07
ASCC2	0.196045	0.129966
ASCC3	-0.0844701	0.734911
ASCL3	-0.0715648	0.821169
ASCL5	0.111138	0.850933
ASF1A	-0.26749	0.0562157
ASF1B	-0.724437	0.00130908
ASGR1	3.2061	1.38e-14
ASGR2	0.386709	0.343054
ASH1L	-0.321074	0.314514
ASH1L-AS1	-0.0442375	0.866328
ASH2L	-0.027893	0.79039
ASIC1	-1.29568	1.41e-33
ASIC3	0.632438	0.00166795
ASIC4	1.04564	0.000695749
ASIC5	0.077682	0.806175
ASIP	0.00438092	0.990603
ASL	0.434273	0.0269712
ASMTL	3.53199	1.94e-76
ASMTL-AS1	2.85291	2.3e-33
ASNA1	0.606515	0.00152508
ASNS	0.231634	0.0596217
ASNSD1	-0.112797	0.370965
ASPA	0.465791	0.415134
ASPDH	0.127989	0.635177
ASPG	0.801511	0.163686
ASPH	-0.0147966	0.943611
ASPHD1	0.73313	0.00263649
ASPHD2	0.889677	4.47e-07
ASPM	-1.43334	1.06e-09
ASPN	-0.207343	0.575585
ASPRV1	-1.06427	0.0330631
ASPSCR1	0.405269	0.108651
ASRGL1	0.077682	0.806175
ASS1	-0.536571	0.00231112
ASTE1	0.198241	0.144698
ASTL	0.101274	0.805831
ASTN1	2.38113	1.94e-11
ASTN2	1.53948	4.02e-15
ASTN2-AS1	0.077682	0.806175
ASUN	-0.19741	0.058221
ASXL1	-0.00972601	0.955394
ASXL2	-0.211354	0.676532
ASXL3	0.00864763	0.983805
ATAD1	-0.251228	0.196826
ATAD2	-0.400587	0.109702
ATAD2B	-0.769345	0.00527938
ATAD3A	-0.266217	0.222703
ATAD3B	-0.294552	0.204833
ATAD3C	-0.240203	0.667421
ATAD5	-1.32202	6.4e-05
ATAT1	-0.000157934	0.999193
ATCAY	0.077682	0.806175
ATE1	-0.229314	0.305373
ATE1-AS1	-0.317812	0.468617
ATF1	-0.174013	0.186963
ATF2	-0.389907	0.141824
ATF3	0.0772237	0.591177
ATF4	-0.638401	0.000177372
ATF5	0.603592	0.000316212
ATF6	0.269173	0.122896
ATF6B	0.209675	0.0452759
ATF7	-0.319104	0.170148
ATF7IP	-0.701655	0.0135618
ATF7IP2	-0.419403	0.0928588
ATG10	-0.0201157	0.881864
ATG101	0.310484	0.099051
ATG12	-0.141116	0.20948
ATG13	0.397095	2.47e-05
ATG14	-0.103288	0.530247
ATG16L1	-0.371596	0.000227447
ATG16L2	-0.00729554	0.975711
ATG2A	0.900468	2.84e-10
ATG2B	-0.27562	0.339727
ATG3	-0.0320489	0.7764
ATG4A	0.882921	1.44e-14
ATG4B	0.0383016	0.811569
ATG4C	-0.0841197	0.616113
ATG4D	0.480994	0.02691
ATG5	-0.127934	0.280984
ATG7	0.310479	0.0176024
ATG9A	0.175904	0.135629
ATG9B	0.189055	0.310536
ATHL1	0.771281	9.56e-06
ATIC	-0.472273	2.75e-06
ATL1	-0.665135	2.4e-08
ATL2	-0.844785	6.93e-05
ATL3	-0.269366	0.0401187
ATM	0.310643	0.30544
ATMIN	-0.0606173	0.667816
ATN1	-0.0484388	0.622164
ATOH7	0.718372	0.216359
ATOH8	0.965464	0.09127
ATOX1	0.53493	0.00779662
ATP10B	-1.05787	2.51e-06
ATP10D	-0.170637	0.48974
ATP11A	0.125338	0.606293
ATP11AUN	-0.0715648	0.821169
ATP11B	-0.255139	0.313981
ATP11C	-0.267741	0.340193
ATP12A	-1.15236	2.53e-08
ATP13A1	-0.227235	0.0872072
ATP13A2	0.0360125	0.821924
ATP13A3	-0.118447	0.725845
ATP13A4	-2.25067	2.26e-30
ATP13A4-AS1	-1.68663	0.00096098
ATP13A5	-2.59634	1.43e-06
ATP13A5-AS1	-1.06408	0.071996
ATP1A1	-0.642218	8.13e-09
ATP1A1-AS1	-0.570167	1.97e-08
ATP1A2	1.0805	0.0472232
ATP1A3	4.0219	3.58e-23
ATP1A4	0.222815	0.552826
ATP1B1	0.0646773	0.592135
ATP1B2	7.23024	2.9e-151
ATP1B3	-0.38079	8.68e-05
ATP2A1	0.128691	0.575532
ATP2A1-AS1	0.194612	0.611731
ATP2A2	-0.158382	0.448035
ATP2A3	2.12442	2.18e-11
ATP2B1	-0.529437	0.0344814
ATP2B2	-0.481744	0.415355
ATP2B3	0.077682	0.806175
ATP2B4	1.10847	6.92e-05
ATP2C1	0.0859236	0.62926
ATP2C2	0.405137	0.055449
ATP4A	-0.211619	0.571182
ATP4B	-0.0715648	0.821169
ATP5A1	-0.0187712	0.874784
ATP5B	0.710707	5.18e-08
ATP5C1	-0.0459622	0.746672
ATP5D	0.51566	0.0859191
ATP5E	0.429264	0.0577343
ATP5EP2	0.883943	0.0935348
ATP5F1	0.264524	0.0687548
ATP5G1	0.830717	0.000364972
ATP5G2	-0.391109	0.063663
ATP5G3	0.576917	0.000318355
ATP5H	0.516593	0.00701589
ATP5I	0.36859	0.127923
ATP5J	1.05542	9.93e-10
ATP5J2	0.772139	0.00403916
ATP5L	0.255646	0.168159
ATP5L2	0.155748	0.790309
ATP5O	0.391899	0.0596284
ATP5S	0.356955	0.00670212
ATP5SL	-0.0253957	0.857256
ATP6AP1	0.545339	0.000216936
ATP6AP1L	-0.23667	0.14529
ATP6AP2	0.382394	0.00439288
ATP6V0A1	0.845626	3.19e-18
ATP6V0A2	0.189598	0.29112
ATP6V0A4	-0.338402	0.17336
ATP6V0B	0.527242	0.0126838
ATP6V0C	0.631516	0.00113015
ATP6V0D1	0.56139	0.00125407
ATP6V0D2	3.98597	1.5e-43
ATP6V0E1	0.232018	0.178341
ATP6V0E2	0.841428	5.24e-05
ATP6V0E2-AS1	0.899457	0.00138823
ATP6V1A	-0.0898058	0.647726
ATP6V1B1	-2.26172	1.59e-36
ATP6V1B1-AS1	-0.438709	0.26097
ATP6V1B2	0.487099	3.13e-07
ATP6V1C1	0.806092	4.06e-07
ATP6V1C2	-0.0512002	0.731026
ATP6V1D	1.00047	3.55e-14
ATP6V1E1	0.770456	3.86e-08
ATP6V1E2	-0.74799	0.000600088
ATP6V1F	0.460097	0.0296232
ATP6V1G1	0.638153	6.1e-07
ATP6V1G2	-0.611475	0.136773
ATP6V1G3	0.877508	0.0884291
ATP6V1H	0.234947	0.0342074
ATP7A	0.0239269	0.944794
ATP7B	0.156029	0.400921
ATP8A1	-0.711137	0.01175
ATP8A2	-0.366376	0.522099
ATP8B1	-0.758151	0.00507872
ATP8B2	1.671	2.74e-07
ATP8B3	-0.402148	0.0390689
ATP8B4	-0.0890396	0.877733
ATP8B5P	-0.183508	0.745834
ATP9A	0.207777	0.357052
ATP9B	-0.0703046	0.613073
ATPAF1	0.0837592	0.451768
ATPAF2	0.377055	0.0442675
ATPIF1	0.319391	0.110993
ATR	-0.279693	0.205399
ATRAID	-0.127118	0.502482
ATRIP	-0.250338	0.102932
ATRN	-0.231899	0.190364
ATRNL1	1.61462	3.41e-11
ATRX	-0.55312	0.138894
ATXN1	0.400464	0.068922
ATXN10	-0.0387946	0.717485
ATXN1L	-0.540884	0.0169209
ATXN2	-0.0561461	0.752046
ATXN2L	-0.181518	0.0964608
ATXN3	-0.0676152	0.574827
ATXN7	-0.212678	0.44335
ATXN7L1	-0.088424	0.650416
ATXN7L2	0.205381	0.262858
ATXN7L3	0.629925	1.04e-10
ATXN7L3B	-0.41911	0.0123669
ATXN8OS	0.00444529	0.990525
AUH	-0.453141	0.000401056
AUNIP	0.0533801	0.646612
AUP1	-0.154521	0.334566
AURKA	-0.803013	9.33e-10
AURKAIP1	0.390521	0.130277
AURKAPS1	0.0944391	0.872943
AURKB	-1.05224	2.3e-10
AURKC	-0.214412	0.461614
AUTS2	-0.288113	0.544628
AVEN	0.370997	0.0406079
AVIL	-0.0372699	0.921374
AVL9	-0.249078	0.262734
AVPI1	0.828886	2.41e-05
AVPR1A	-0.0715648	0.821169
AVPR1B	0.077682	0.806175
AVPR2	0.00438398	0.990599
AWAT2	1.0388	0.00113693
AXDND1	0.214329	0.677017
AXIN1	0.165718	0.319224
AXIN2	1.64731	0.00083115
AXL	0.351622	0.00161062
AZGP1	-0.705791	0.0004899
AZGP1P1	0.149493	0.796512
AZI2	-0.0792014	0.516232
AZIN1	-0.437015	0.0298416
AZIN1-AS1	-0.10425	0.666654
AZIN2	0.460158	0.0130026
AZU1	0.480029	0.381367
B2M	1.52309	1.06e-33
B3GALNT1	0.211356	0.233723
B3GALNT2	-0.310184	0.0204086
B3GALT1	-0.542697	0.332087
B3GALT2	-0.211619	0.571182
B3GALT4	0.538917	0.0249766
B3GALT5	0.16023	0.760533
B3GALT6	0.387408	0.0837347
B3GAT1	0.553196	2.23e-05
B3GAT2	1.26936	2.58e-07
B3GAT3	0.322125	0.145317
B3GLCT	0.0499848	0.787002
B3GNT2	0.196257	0.318988
B3GNT3	0.191293	0.146859
B3GNT4	0.617892	0.00666971
B3GNT5	0.308254	0.234545
B3GNT6	0.077682	0.806175
B3GNT7	-0.727097	0.00988294
B3GNT8	2.00383	2.38e-06
B3GNT9	0.76063	1.26e-06
B3GNTL1	0.998167	7.65e-07
B4GALNT1	0.670234	0.0548344
B4GALNT2	0.690855	0.216543
B4GALNT3	-0.592333	1.26e-05
B4GALNT4	-0.393793	0.0754828
B4GALT1	0.206361	0.03123
B4GALT1-AS1	-0.24153	0.374611
B4GALT2	-0.202504	0.290094
B4GALT3	0.682574	8.65e-07
B4GALT4	-0.230059	0.0667058
B4GALT4-AS1	-0.321416	0.131328
B4GALT5	-0.169257	0.352555
B4GALT6	0.686142	0.00440597
B4GALT7	0.185038	0.313704
B4GAT1	-0.170988	0.334855
B9D1	0.11839	0.566018
B9D2	0.795086	0.00558547
BAALC	0.0251408	0.962801
BAALC-AS1	-0.80062	0.175793
BAALC-AS2	0.303796	0.527044
BAAT	-0.395739	0.422695
BABAM1	0.225504	0.24252
BACE1	-0.555736	3.01e-05
BACE1-AS	-0.472189	0.0512351
BACE2	-0.298593	0.0265324
BACH1	-0.198974	0.493903
BACH1-IT2	0.255842	0.449437
BACH2	-0.398165	0.102784
BAD	0.472895	0.065685
BAG1	0.601863	2.49e-05
BAG2	-0.437823	0.0279881
BAG3	-0.295885	0.0115219
BAG4	-0.516858	0.00297523
BAG5	-0.552379	0.000650392
BAG6	0.359152	0.00158993
BAHCC1	0.454939	0.00138001
BAHD1	0.0590751	0.591161
BAIAP2	0.132178	0.470601
BAIAP2-AS1	0.656766	3.05e-08
BAIAP2L1	0.0674419	0.56706
BAIAP2L2	-0.178008	0.428899
BAIAP3	0.740876	0.00180324
BAK1	0.631437	5.65e-06
BAMBI	0.186899	0.108329
BANF1	0.393201	0.0515538
BANF2	0.00457468	0.99037
BANK1	-0.982963	0.092342
BANP	0.16204	0.323721
BAP1	0.428042	0.000294616
BARD1	-0.987955	4.92e-05
BARHL1	-0.351425	0.487989
BARX2	0.154064	0.456624
BASP1	1.46635	1.85e-19
BATF	0.152305	0.63047
BATF2	4.13434	1.41e-77
BATF3	1.00721	0.00106556
BAX	0.489463	0.0152739
BAZ1A	-0.0354635	0.867574
BAZ1B	-0.283439	0.194797
BAZ2A	0.112984	0.62744
BAZ2B	0.105593	0.735892
BBC3	0.225496	0.358149
BBIP1	-0.124589	0.483601
BBOX1	-1.62257	1.29e-27
BBS1	0.124078	0.28919
BBS10	-1.02708	0.000280761
BBS12	-0.534163	0.000756893
BBS2	0.0079848	0.939586
BBS4	-0.0324508	0.823058
BBS5	0.288976	0.140806
BBS7	0.258696	0.179745
BBS9	0.0550784	0.729333
BBX	-0.158647	0.603599
BCAM	2.97257	2.19e-54
BCAN	0.332342	0.0344499
BCAP29	0.126666	0.259043
BCAP31	0.232044	0.18899
BCAR1	0.314253	0.0907167
BCAR3	-0.498717	3.69e-06
BCAR4	0.077682	0.806175
BCAS1	-0.876513	0.094904
BCAS2	0.406323	0.00100885
BCAS3	-0.0191973	0.862548
BCAS4	-0.188508	0.340131
BCAT1	0.148071	0.794147
BCAT2	0.432087	0.0377291
BCCIP	0.257224	0.0265996
BCDIN3D	-0.560221	0.000202605
BCDIN3D-AS1	-0.468028	0.0251727
BCHE	-0.850597	5.4e-05
BCKDHA	0.133306	0.454286
BCKDHB	0.272515	0.0817715
BCKDK	0.566293	0.00258159
BCL10	-0.273362	0.0229837
BCL11A	-2.0395	3.79e-44
BCL11B	-0.896005	0.128003
BCL2	-0.462031	0.244958
BCL2A1	1.67831	8.27e-11
BCL2L1	0.758986	1.53e-07
BCL2L10	0.601212	0.309576
BCL2L11	-0.996254	2.32e-08
BCL2L12	0.639235	1.07e-05
BCL2L13	-0.0368173	0.716441
BCL2L14	-1.03056	0.026996
BCL2L15	0.650096	0.163635
BCL2L2	0.390096	0.000141313
BCL3	0.164446	0.418417
BCL6	0.404474	0.00413028
BCL6B	0.240683	0.655499
BCL7A	-0.908821	1.39e-16
BCL7B	0.427534	0.0100817
BCL7C	0.651712	0.0119396
BCL9	0.249918	0.205327
BCL9L	0.334436	0.00297533
BCLAF1	-0.155893	0.49205
BCO1	0.237606	0.644291
BCO2	0.203954	0.541165
BCOR	-0.0288591	0.878144
BCORL1	0.4782	0.000861492
BCORP1	-0.0715648	0.821169
BCR	0.309488	0.00648224
BCRP2	-0.514424	0.38368
BCRP3	0.446254	0.450741
BCS1L	-0.217599	0.178427
BDH1	-0.930137	2.63e-08
BDH2	0.362669	0.0106229
BDKRB1	-0.66864	0.0930795
BDKRB2	-1.08895	1.39e-10
BDNF	-0.221319	0.480964
BDNF-AS	-0.267394	0.176468
BDP1	-0.262898	0.511223
BEAN1	1.88284	9.57e-30
BEAN1-AS1	1.17775	0.00776462
BECN1	-0.0851397	0.351252
BECN2	0.077682	0.806175
BEGAIN	1.22072	3.48e-06
BEND3	-0.742607	0.000349209
BEND3P3	-1.22251	0.00146789
BEND5	0.077682	0.806175
BEND6	-0.326682	0.400535
BEND7	0.310457	0.0498364
BEST1	0.775963	0.00136036
BEST2	0.128641	0.748571
BEST3	2.5894	3.14e-06
BEST4	1.12213	0.000574219
BET1	0.0132218	0.938203
BET1L	-0.0779201	0.541226
BEX2	0.861515	0.000345949
BEX4	0.170815	0.704443
BFAR	-0.35577	0.000346018
BFSP1	-0.918488	2.39e-10
BGLAP	-0.456857	0.285705
BGN	-0.576233	0.329169
BHLHA15	-0.303125	0.525896
BHLHB9	-0.346228	0.177777
BHLHE40	0.331841	0.00242985
BHLHE40-AS1	0.156563	0.430949
BHLHE41	-0.654864	1.9e-05
BHMG1	-0.284473	0.549161
BHMT	0.244763	0.671326
BICC1	0.156905	0.425943
BICD1	-0.189371	0.443819
BICD2	-0.133348	0.440117
BID	0.237044	0.200612
BIK	0.16591	0.446236
BIN1	0.239023	0.289628
BIN2	0.338188	0.544623
BIN3	0.903168	9.5e-07
BIN3-IT1	-1.21287	0.0374525
BIRC2	0.653617	7.7e-06
BIRC3	0.739827	0.000337842
BIRC5	-1.12564	9.73e-11
BIRC6	-0.239187	0.446234
BIRC6-AS2	-0.360145	0.52989
BIRC7	2.29253	8.63e-05
BISPR	1.42303	6.5e-21
BIVM	-0.434187	0.0202832
BLACAT1	0.944965	1.94e-19
BLACE	-0.0715648	0.821169
BLCAP	-0.401706	0.000832818
BLID	0.719905	0.0987313
BLK	0.00438398	0.990599
BLM	-1.10439	6.82e-07
BLMH	-0.131986	0.220755
BLNK	-0.288946	0.0503672
BLOC1S1	0.138509	0.594012
BLOC1S2	-0.0149981	0.90039
BLOC1S3	0.34481	0.03313
BLOC1S4	0.582766	0.0113618
BLOC1S5	-0.207343	0.575585
BLOC1S6	-0.460067	0.00283469
BLVRA	0.340301	0.0640282
BLVRB	0.196211	0.430529
BLZF1	0.421255	0.039554
BMF	-0.368535	0.0654595
BMI1	-0.297344	0.320406
BMP1	0.963575	2.66e-15
BMP2	0.490718	0.00117177
BMP2K	0.263975	0.431837
BMP3	-0.31718	0.587794
BMP4	-0.00997112	0.972653
BMP5	0.144545	0.791557
BMP6	-0.256627	0.173684
BMP7	-1.84184	5.72e-41
BMP8A	0.69907	0.0289885
BMP8B	0.771233	4.75e-05
BMPER	-0.837931	0.138192
BMPR1A	-0.288823	0.22056
BMPR1B	-1.0048	4.4e-06
BMPR1B-AS1	-0.505233	0.380136
BMPR2	-0.1085	0.697845
BMS1	-0.27355	0.0135234
BMS1P20	0.368797	0.00932321
BMS1P21	1.72076	0.00216153
BMS1P4	-0.539273	0.107469
BMS1P5	0.250303	0.438175
BMS1P6	-0.113454	0.717973
BMX	-2.9226	3.84e-11
BNC1	0.186952	0.374309
BNC2	-0.170557	0.769517
BNIP1	0.0446364	0.819315
BNIP2	-0.328334	0.125842
BNIP3	-0.0240416	0.86413
BNIP3L	-0.251252	0.0816853
BNIPL	-1.56393	1.44e-09
BOC	-1.86814	4.61e-50
BOD1	-0.595816	6.09e-05
BOD1L1	-0.388377	0.200151
BOK	0.315427	0.0908832
BOK-AS1	0.532289	0.114503
BOLA1	0.556761	0.0141809
BOLA3	0.858661	5.56e-05
BOLA3-AS1	0.555054	3.03e-05
BOP1	-0.260143	0.188857
BORA	-0.571751	0.000414854
BPGM	0.639532	3.31e-07
BPHL	0.08141	0.562181
BPI	-0.491485	0.352134
BPIFB1	0.017952	0.966302
BPIFC	0.431697	0.353798
BPNT1	0.243189	0.0237328
BPTF	-0.0761984	0.789125
BRAF	0.173221	0.508302
BRAP	0.0782646	0.496289
BRAT1	0.0791363	0.720678
BRCA1	-1.13913	1.24e-07
BRCA2	-0.438388	0.208332
BRCAT54	-0.675238	0.0417962
BRCC3	-0.0691795	0.682582
BRD1	-0.213199	0.104219
BRD2	-0.202662	0.0705166
BRD3	-0.386079	0.00715333
BRD4	-0.146266	0.316207
BRD7	0.330174	0.00112421
BRD7P3	0.222718	0.552923
BRD8	-0.425968	8.53e-05
BRD9	-0.104085	0.331947
BRE	0.192549	0.110948
BRE-AS1	0.297163	0.387872
BREA2	0.443864	0.214471
BRF1	0.0819512	0.691631
BRF2	-0.512033	0.00303389
BRI3	0.333079	0.125043
BRI3BP	-0.294084	0.19157
BRICD5	-0.0640507	0.800151
BRINP2	1.10633	0.0614867
BRINP3	0.077682	0.806175
BRIP1	-1.07603	2.04e-05
BRIX1	-0.50374	0.000133473
BRK1	0.0773038	0.650676
BRMS1	0.033268	0.865187
BRMS1L	-0.0968084	0.611733
BROX	-0.232142	0.261917
BRPF1	1.0487	3.22e-18
BRPF3	1.08067	5.21e-10
BRSK1	2.18047	4.44e-35
BRSK2	-0.370097	0.0786181
BRWD1	-0.279322	0.244449
BRWD1-AS1	0.144842	0.791153
BRWD1-IT2	0.138401	0.783876
BRWD3	-0.0418472	0.909438
BSCL2	-0.529078	0.0780496
BSDC1	0.311184	0.00267501
BSG	0.109736	0.568635
BSN	0.628619	0.024446
BSN-AS2	0.133102	0.821894
BSND	0.602656	0.293822
BSPRY	0.770869	7.46e-06
BST1	0.0893378	0.869928
BST2	2.03826	9.12e-22
BTAF1	-0.332417	0.307217
BTBD1	0.0994731	0.520007
BTBD10	0.133305	0.276502
BTBD11	-1.06667	8.22e-15
BTBD16	1.05805	0.0478498
BTBD17	0.783885	0.113565
BTBD18	-0.182558	0.755931
BTBD19	0.591734	0.0337022
BTBD2	-0.222429	0.247512
BTBD3	-0.643793	0.000917415
BTBD6	0.15532	0.432401
BTBD7	-0.220948	0.388312
BTBD8	-0.312308	0.472026
BTBD9	1.15512	1.02e-18
BTC	0.74509	0.00456703
BTD	0.464636	0.000712764
BTF3	-0.356178	0.0268835
BTF3L4	-0.142409	0.338547
BTG1	0.585539	4.49e-10
BTG2	-0.705894	1.1e-12
BTG3	0.0632871	0.547791
BTG4	0.077682	0.806175
BTK	2.78344	5.89e-08
BTLA	-0.833546	0.153447
BTN1A1	2.05263	0.000263494
BTN2A1	0.705459	3.47e-10
BTN2A2	0.706203	3.65e-08
BTN2A3P	0.022022	0.947186
BTN3A1	1.22543	2.12e-17
BTN3A2	0.740022	4.45e-11
BTN3A3	0.845281	9.81e-09
BTNL10	0.077682	0.806175
BTNL2	-0.0715648	0.821169
BTNL3	0.077682	0.806175
BTNL8	0.152305	0.63047
BTNL9	-0.146188	0.644265
BTRC	0.100339	0.480829
BUB1	-1.1988	3.4e-09
BUB1B	-1.20315	3.4e-12
BUB3	-0.374221	0.00153531
BUD13	0.0525353	0.669643
BUD31	0.373178	0.0800146
BVES	0.194065	0.317898
BVES-AS1	1.17004	0.0302231
BYSL	-0.529595	0.000175262
BZRAP1	0.439756	0.381465
BZRAP1-AS1	0.260291	0.100996
BZW1	0.594606	0.00117297
BZW2	-0.358898	0.000745112
C10orf10	0.870027	8.29e-06
C10orf105	0.645785	0.128075
C10orf107	-0.542622	0.359134
C10orf111	0.308728	0.541275
C10orf12	-0.299478	0.230288
C10orf131	0.030726	0.956014
C10orf2	-0.58086	0.000877658
C10orf25	0.954533	3.28e-05
C10orf32	0.992732	1.13e-08
C10orf35	0.668436	9.24e-05
C10orf54	-0.151365	0.426072
C10orf55	-0.423094	0.00680845
C10orf62	0.152305	0.63047
C10orf67	1.80868	0.000719453
C10orf71	0.077682	0.806175
C10orf76	0.237291	0.061407
C10orf88	-0.0794407	0.645613
C10orf90	2.31076	5.02e-05
C10orf91	-0.856547	0.0396213
C10orf95	-0.0145064	0.93651
C10orf99	0.152305	0.63047
C11orf1	-0.531158	0.000468877
C11orf16	-0.206106	0.727186
C11orf24	0.172051	0.262055
C11orf30	0.121146	0.648156
C11orf31	0.422376	0.0815854
C11orf42	0.872039	0.123188
C11orf44	1.69797	1.21e-08
C11orf45	-0.503904	0.000734729
C11orf49	0.499508	0.00298714
C11orf54	-0.315447	0.106591
C11orf57	-0.472009	0.00196712
C11orf58	0.0552601	0.589299
C11orf63	0.638181	4.46e-07
C11orf65	-0.273844	0.428655
C11orf68	0.304567	0.110446
C11orf70	-0.578477	0.0346343
C11orf71	-0.0102183	0.955288
C11orf72	0.109063	0.848782
C11orf73	0.21049	0.209818
C11orf74	-0.0381137	0.811116
C11orf80	0.0395214	0.816957
C11orf84	-0.00817009	0.961955
C11orf85	1.66978	0.00476998
C11orf86	-0.434565	0.459777
C11orf88	-0.0715648	0.821169
C11orf91	0.796497	0.00300452
C11orf94	-0.56832	0.336618
C11orf95	-1.91788	3.15e-47
C11orf96	-0.211619	0.571182
C11orf97	-0.450251	0.410802
C11orf98	-0.201193	0.662493
C12orf10	-0.439462	0.0290194
C12orf29	-0.348701	0.0359765
C12orf4	0.0482642	0.73548
C12orf42	0.823051	0.104799
C12orf43	0.217602	0.218537
C12orf45	-0.475841	0.0224468
C12orf49	-0.0636813	0.622519
C12orf50	0.077682	0.806175
C12orf54	0.313644	0.511334
C12orf56	-0.118118	0.768291
C12orf57	-0.011194	0.964358
C12orf60	-0.940284	0.018175
C12orf65	0.232354	0.100066
C12orf66	-0.340247	0.0616393
C12orf71	0.414049	0.456957
C12orf73	0.0113771	0.951004
C12orf75	0.661669	1.06e-06
C12orf76	0.0181476	0.920929
C12orf79	0.770934	0.0202362
C12orf80	-0.0715648	0.821169
C14orf1	0.249579	0.0981803
C14orf105	-0.0715648	0.821169
C14orf119	0.496538	0.00168065
C14orf132	0.255397	0.450051
C14orf142	0.123955	0.578816
C14orf159	0.358725	0.00465094
C14orf166	0.421929	0.00663626
C14orf169	0.308464	0.0399518
C14orf178	-0.0240883	0.9607
C14orf180	0.077682	0.806175
C14orf2	0.16247	0.466151
C14orf28	-0.422734	0.0328698
C14orf37	1.98616	2.24e-06
C14orf79	0.0862368	0.638205
C14orf80	-0.152418	0.582675
C14orf93	-0.31556	0.100453
C15orf26	-0.740308	0.183435
C15orf27	0.944008	0.00122977
C15orf39	0.454802	0.000352962
C15orf40	-0.0835969	0.613959
C15orf41	0.494542	0.00563454
C15orf48	-0.699414	0.2372
C15orf52	-0.60563	6.22e-07
C15orf53	0.077682	0.806175
C15orf54	-0.273352	0.643912
C15orf56	0.171174	0.703888
C15orf57	-0.0288947	0.855502
C15orf59	1.34934	0.0173215
C15orf59-AS1	0.077682	0.806175
C15orf61	-0.341492	0.172229
C15orf62	-1.18776	4.13e-11
C15orf65	-0.99766	0.00189028
C16orf13	-0.00292339	0.991186
C16orf45	0.129263	0.490131
C16orf46	0.133862	0.47408
C16orf52	-0.0431083	0.829312
C16orf54	0.525364	0.23061
C16orf58	0.0135047	0.923686
C16orf59	-0.613565	0.0185815
C16orf62	0.146286	0.208171
C16orf70	0.378277	0.00174686
C16orf71	0.0615201	0.908229
C16orf72	-0.132428	0.326397
C16orf74	-0.164241	0.532206
C16orf86	0.869423	0.0345806
C16orf87	0.0737828	0.587241
C16orf89	-2.32312	2.15e-07
C16orf91	0.019173	0.926211
C16orf92	0.403796	0.494432
C16orf93	0.0773727	0.727617
C16orf95	0.235602	0.351276
C16orf96	0.00457468	0.99037
C17orf100	0.4429	0.0158637
C17orf102	0.673188	0.163282
C17orf104	-0.884555	0.0521053
C17orf107	1.73098	1.44e-05
C17orf47	-1.23593	0.0143694
C17orf50	-0.94369	0.0740314
C17orf51	-0.384974	0.135415
C17orf53	-1.08823	3.11e-06
C17orf58	0.456598	0.00033259
C17orf59	0.139219	0.589526
C17orf62	0.553118	0.00157155
C17orf64	-0.211619	0.571182
C17orf67	-0.0722062	0.71905
C17orf74	0.077682	0.806175
C17orf75	-0.166178	0.18273
C17orf77	1.23391	2.33e-15
C17orf78	-0.358713	0.374309
C17orf80	-0.286226	0.115941
C17orf82	0.00437868	0.990605
C17orf85	-0.187336	0.25335
C17orf89	0.222243	0.432124
C17orf96	0.262614	0.178013
C17orf97	0.522701	0.140757
C17orf99	5.46126	1.52e-30
C18orf21	-0.621933	7.88e-05
C18orf25	-0.295688	0.169874
C18orf32	0.743348	0.00330734
C18orf54	-0.504754	0.0521011
C18orf61	-0.146188	0.644265
C18orf63	-0.151094	0.736969
C18orf65	-0.645151	0.263963
C18orf8	0.389059	0.00152043
C19orf12	0.54399	1.31e-05
C19orf24	0.262642	0.36587
C19orf25	0.457354	0.0646975
C19orf33	0.196924	0.464748
C19orf35	-0.146188	0.644265
C19orf38	-0.348947	0.323542
C19orf43	-0.0302869	0.898536
C19orf44	-0.169438	0.290481
C19orf45	0.362904	0.533092
C19orf47	0.410111	0.00999813
C19orf48	-0.888892	2.69e-05
C19orf52	-0.00492153	0.979232
C19orf53	0.180118	0.465801
C19orf54	0.282921	0.0526029
C19orf57	-0.105555	0.736013
C19orf60	-0.204387	0.482128
C19orf66	2.08762	1.8e-35
C19orf67	-0.116716	0.837036
C19orf68	0.268108	0.139799
C19orf70	0.392946	0.126989
C19orf71	-0.120491	0.510447
C19orf73	0.745011	0.0603847
C19orf80	-0.257348	0.66311
C19orf81	0.560709	0.320915
C19orf84	-0.0715648	0.821169
C1D	0.425942	0.0162215
C1GALT1	-0.844967	1.86e-05
C1GALT1C1	0.216378	0.214214
C1GALT1C1L	0.405325	0.415505
C1QBP	-0.31002	0.0576483
C1QL1	0.238637	0.508808
C1QL3	-0.0715648	0.821169
C1QL4	2.30456	3.45e-07
C1QTNF1	-0.0504936	0.745604
C1QTNF1-AS1	0.313644	0.511334
C1QTNF2	0.596459	0.311488
C1QTNF3	-0.283817	0.342178
C1QTNF3-AMACR	0.1392	0.813532
C1QTNF4	-0.479412	0.417748
C1QTNF6	0.061923	0.769046
C1QTNF7	-0.0715648	0.821169
C1QTNF9B	0.0812016	0.854723
C1QTNF9B-AS1	-0.163218	0.700561
C1R	0.047624	0.715601
C1RL	0.734111	1.03e-09
C1RL-AS1	0.394304	0.133681
C1S	1.24179	1.72e-10
C1orf101	-0.673504	0.189331
C1orf106	-0.55741	0.000643753
C1orf109	-0.331747	0.0511413
C1orf111	-0.672403	0.251856
C1orf112	-0.110157	0.475226
C1orf115	0.788058	3.25e-09
C1orf116	0.487117	0.000153473
C1orf122	0.236083	0.313106
C1orf123	0.372981	0.0116242
C1orf127	0.128249	0.827954
C1orf131	0.140264	0.328065
C1orf137	0.172304	0.701192
C1orf141	2.59526	1.02e-05
C1orf145	0.505934	0.000442134
C1orf159	0.2391	0.288988
C1orf162	-0.522668	0.26739
C1orf167	0.908354	7.03e-09
C1orf168	1.45635	0.00792161
C1orf174	-0.245453	0.129097
C1orf177	1.22977	0.0310645
C1orf185	0.586698	0.19373
C1orf189	-0.452072	0.427045
C1orf194	0.507023	0.33961
C1orf198	0.435534	2.67e-05
C1orf204	1.58141	1.39e-12
C1orf21	-0.990281	6.99e-18
C1orf210	0.485695	0.00111016
C1orf216	0.892397	9.29e-15
C1orf220	5.71461	6.54e-83
C1orf226	-0.158958	0.235618
C1orf228	0.525261	0.0371841
C1orf229	-0.960507	0.0945454
C1orf233	-0.00817578	0.974522
C1orf234	0.077682	0.806175
C1orf27	-0.0243446	0.894132
C1orf35	-0.52451	0.023496
C1orf43	-0.305466	0.00501541
C1orf50	0.2575	0.156353
C1orf52	-0.188536	0.181917
C1orf53	0.106711	0.672182
C1orf54	0.605119	0.0271707
C1orf56	0.0243849	0.903169
C1orf61	1.46785	0.0128711
C1orf74	-0.61066	4.3e-07
C2	1.20907	6.69e-06
C2-AS1	1.04659	0.0765454
C20orf141	2.31707	8.81e-05
C20orf144	-0.247631	0.604321
C20orf194	-0.165395	0.368134
C20orf195	0.191815	0.744571
C20orf196	0.329677	0.227991
C20orf197	-0.749305	0.00279885
C20orf202	-0.581843	0.150608
C20orf203	0.325318	0.576626
C20orf24	0.11567	0.623017
C20orf27	-0.558406	0.0149255
C20orf62	0.077682	0.806175
C20orf96	0.208139	0.211256
C21orf2	0.688796	0.00124881
C21orf33	0.68951	0.0124581
C21orf58	-0.76902	0.000245269
C21orf59	0.24322	0.121741
C21orf62	-0.150447	0.774559
C21orf62-AS1	-0.220901	0.569491
C21orf91	0.579463	0.0198152
C21orf91-OT1	0.00444529	0.990525
C22orf15	0.548088	0.0343711
C22orf23	-1.25539	7e-11
C22orf24	0.506228	0.241025
C22orf29	-0.65188	6.25e-08
C22orf34	0.077682	0.806175
C22orf39	0.665562	1.82e-06
C22orf46	0.0756544	0.57096
C2CD2	-0.659675	1.9e-06
C2CD2L	0.306536	0.0539975
C2CD3	0.372824	0.0942578
C2CD4A	-0.0992313	0.861294
C2CD4C	0.859543	0.000366797
C2CD4D	0.474602	0.0765093
[truncated: 18,683 more rows]

## Sheet: Fig 1 B
pathway	pval	padj	ES	NES
HALLMARK_INTERFERON_GAMMA_RESPONSE	1e-10	1.25e-09	0.801645	2.78672
HALLMARK_INTERFERON_ALPHA_RESPONSE	1e-10	1.25e-09	0.865122	2.77315
HALLMARK_INFLAMMATORY_RESPONSE	8.74361e-10	8.74361e-09	0.602031	2.07176
HALLMARK_COMPLEMENT	8.85886e-09	7.38238e-08	0.588983	2.02422
HALLMARK_TNFA_SIGNALING_VIA_NFKB	1.61824e-08	1.15588e-07	0.569927	1.98151
HALLMARK_IL6_JAK_STAT3_SIGNALING	0.000177659	0.000807541	0.580073	1.82935
HALLMARK_OXIDATIVE_PHOSPHORYLATION	9.37623e-05	0.000520902	0.482517	1.68629
HALLMARK_ALLOGRAFT_REJECTION	0.000266093	0.00102343	0.481262	1.64897
HALLMARK_IL2_STAT5_SIGNALING	0.00138032	0.00431349	0.452328	1.56567
HALLMARK_UV_RESPONSE_UP	0.00464117	0.0128921	0.450788	1.52469
HALLMARK_APOPTOSIS	0.00492803	0.0129685	0.441979	1.50129
HALLMARK_KRAS_SIGNALING_UP	0.00341054	0.010031	0.433136	1.49038
HALLMARK_COAGULATION	0.0297055	0.0645773	0.432357	1.41287
HALLMARK_MYOGENESIS	0.0164293	0.0410732	0.403846	1.39445
HALLMARK_MTORC1_SIGNALING	0.044707	0.0894139	-0.306066	-1.22875
HALLMARK_KRAS_SIGNALING_DN	0.0186101	0.0426712	-0.322802	-1.28965
HALLMARK_SPERMATOGENESIS	0.044546	0.0894139	-0.341673	-1.29388
HALLMARK_UV_RESPONSE_DN	0.0187753	0.0426712	-0.349123	-1.35121
HALLMARK_ESTROGEN_RESPONSE_LATE	0.000711639	0.00237213	-0.374524	-1.51211
HALLMARK_ESTROGEN_RESPONSE_EARLY	0.000409737	0.00146335	-0.38041	-1.53937
HALLMARK_MITOTIC_SPINDLE	0.000104189	0.000520946	-0.402305	-1.61648
HALLMARK_MYC_TARGETS_V1	6.43274e-07	4.02046e-06	-0.453125	-1.81914
HALLMARK_MYC_TARGETS_V2	0.000241494	0.00100623	-0.554135	-1.83178
HALLMARK_G2M_CHECKPOINT	1e-10	1.25e-09	-0.553511	-2.22628
HALLMARK_E2F_TARGETS	1e-10	1.25e-09	-0.562853	-2.26156

## Sheet: Fig 1C
pathway	pval	padj	ES	NES
KEGG_CYTOSOLIC_DNA_SENSING_PATHWAY	0.00452652	0.0382697	0.610504	1.69696

## Sheet: Fig 1D
IFIT27	IFI44	IFI44L	IFI6	IFIT1	IFIT3	ISG15	MX2	OASL
3.40364	2	2.63347	3.21272	2.73719	2.51322	3.23198	3.03503	3.055
2.16109	1.8716	2.49895	2.39108	2.46523	1.8416	2.22551	2.84273	2.26314
2.56229	1.92428	2.57864	2.02269	2.36636	1.80618	2.19468	3.16017	2.24374
2.31597	1.97313	2.37475	2.55258	2.76481	2.0569	2.48666	2.54158	2.60722
2.66181	1.95904	2.20412	2.66943	2.65443	2.08279	2.43789	2.51455	2.41662
2.62941	1.90309	2.11727	2.97841	2.52037	2.6721	2.65398		2.31597
2.43616	2.07188	2.84572	2.77887	2.51983	1.89209	2.24551		2.36361
2.73878		2.0086	2.48855	2.52892	2.08636	2.41162		2.50243
		1.95904	2.56402	2.38917		3.33646		2.52375
		2.75358	2.64542	2.64542		3.1726		2.41162
		2.29003	2.56467	2.3075		2.94547		2.4456
			2.65225	2.35218		2.76343		2.42325
			2.46389	2.88705		2.23045		2.86332
			2.51188	2.9952		2.29667		2.83123
			3.1038	2.18752		2.63246		2.41664
			2.77379	2.34439		2.07188		2.41664
			2.21484	2.83632		2.11394		1.94448
			2.41162	2.33041
			2.60206	2.10721
			2.30535
			2.11394
