# Supplementary material for: Tissue fluidification promotes a cGAS–STING cytosolic DNA response in invasive breast cancer
Source: Nat Mater. 2022 Dec 29;22(5):644–55. doi: 10.1038/s41563-022-01431-x (PMC10156599; doi:10.1038/s41563-022-01431-x)
Supplement: Source Data Fig. 2 — Statistical source data. [file 41563_2022_1431_MOESM19_ESM.xlsx]

## Sheet: Fig. 2A
Relative expression levels of CytoDR genes presented as in the heatmap shown in Fig. 2A and statistics. In yellow are the relative expression levels of differentially expressed CytoDR genes in RAB5A- MCF10.DCIS.com monolayers silenced for the indicated genes with respect to monolayers treated with scrambled oligos. In orange, are the mean, s.d., and
	IFI27	IFI44	IFI44L	IFI6	IFIT1	IFIT3	ISG15	OASL		Values of the heatmap reported in Fig 2A.
RAB5A	1	1	1	1	1	1	1	1		Data are expressed as mean of the
RAB5A + siRNA cGAS	0.286667	0.133333	0.106667	0.18	0.15	0.18	0.13	0.263333		independent experiments reported below
RAB5A + siRNA STING	0.145	0.203333	0.0933333	0.2875	0.198	0.21	0.108	0.148
RAB5A + siRNA IRF3	0.3225	0.16	0.153333	0.166667	0.134	0.157	0.1125	0.122
	IFI27	IFI44	IFI44L	IFI6	IFIT1	IFIT3	ISG15	OASL		Raw data of all experimental condition
RAB5A	1	1	1	1	1	1	1	1
RAB5A + siRNA cGAS_1	0.42	0.26	0.19	0.42	0.38	0.47	0.22	0.63
RAB5A + siRNA cGAS_2	0.08	0.09	0.06	0.05	0.03	0.03	0.06	0.05
RAB5A + siRNA cGAS_3	0.36	0.05	0.07	0.07	0.04	0.04	0.11	0.11
mean	0.286667	0.133333	0.106667	0.18	0.15	0.18	0.13	0.263333
st dev	0.181475	0.111505	0.0723418	0.208087	0.199249	0.251197	0.0818535	0.318957
t-test	0.00243216	0.000176143	2.82559e-05	0.00240936	0.0017888	0.00482134	5.12255e-05	0.0161251
	IFI27	IFI44	IFI44L	IFI6	IFIT1	IFIT3	ISG15	OASL
RAB5A	1	1	1	1	1	1	1	1
RAB5 + siRNA STING_1				0.66	0.28		0.17	0.23
RAB5 + siRNA STING_2	0.22	0.4	0.25	0.42	0.38	0.44	0.18	0.33
RAB5 + siRNA STING_3	0.23				0.29	0.37	0.15	0.08
RAB5 + siRNA STING_4	0.07	0.15	0.02	0.06	0.03	0.02	0.03	0.08
RAB5 + siRNA STING_5	0.06	0.06	0.01	0.01	0.01	0.01	0.01	0.02
mean	0.145	0.203333	0.0933333	0.2875	0.198	0.21	0.108	0.148
st dev	0.0925563	0.176163	0.135769	0.308261	0.167242	0.22701	0.0813634	0.127945
t-test	1.62141e-06	0.00143444	0.000319146	0.00360513	5.0291e-06	0.000436829	8.18791e-09	4.07925e-07
	IFI27	IFI44	IFI44L	IFI6	IFIT1	IFIT3	ISG15	OASL
RAB5A	1	1	1	1	1	1	1	1
RAB5A + siRNA IRF3_1					0.19		0.2	0.18
RAB5A + siRNA IRF3_2	0.44	0.3	0.4	0.45	0.13	0.12	0.19	0.25
RAB5A + siRNA IRF3_3	0.56				0.33	0.5		0.1
RAB5A + siRNA IRF3_4	0.11	0.05	0.03	0.02	0.01	0.005	0.02	0.05
RAB5A + siRNA IRF3_5	0.18	0.13	0.03	0.03	0.01	0.003	0.04	0.03
mean	0.3225	0.16	0.153333	0.166667	0.134	0.157	0.1125	0.122
st dev	0.212662	0.127671	0.21362	0.245425	0.134462	0.235116	0.0956992	0.0920326
t-test	0.000702084	0.000338216	0.00235806	0.00417748	5.28198e-07	0.000371414	1.58433e-06	2.45282e-08

## Sheet: Fig. 2b
Relative expression levels of CytoDR genes presented as in the heatmap shown in Fig. 2B and statistics. In yellow, are the relative expression levels of differentially expressed CytoDR genes in RAB5A- MCF10.DCIS.com monolayers treated with the indicated small molecules: cGAS inhibitor 7 g/ ml RU.521, the STING antagonist 4 g/ ml H-151 or the TBK1/IKK inhibitor 20 M MRT67307. The data are the r…
	IFI27	IFI44	IFI44L	IFI6	IFIT1	IFIT3	ISG15	OASL		Values of the heatmap reported in Fig 2B.
RAB5A	1	1	1	1	1	1	1	1		Data are expressed as mean of the independent experiments reported below
RAB5A + RU.521	0.0345	0.134	0.06625	0.065	0.0773333	0.0525	0.1059	0.0826667
RAB5A + H-151	0.35	0.4925	0.38	0.35	0.6	0.3375	0.305	0.4075
RAB5A + MRT67307	0.17	0.306667	0.27	0.203333	0.41	0.105333	0.167	0.224667
	IFI27	IFI44	IFI44L	IFI6	IFIT1	IFIT3	ISG15	OASL		Raw data of all experimental condition
RU.521_1	0.01	0.011	0.06		0.039	0.026		0.016
RU.521_2	0.09	0.4	0.17	0.1	0.19	0.16	0.16	0.097
RU.521_3	0.005	0.05	0.03	0.009	0.021	0.006	0.005	0.002
RU.521_4	0.033	0.075	0.005	0.007	0.001	0.018	0.0085	0.001
RU.521_5				0.009	0.013		0.006	0.03
RU.521_6				0.2	0.2		0.35	0.35
mean	0.0345	0.134	0.06625	0.065	0.0773333	0.0525	0.1059	0.0826667
st dev	0.0389572	0.179278	0.0727295	0.0852731	0.0920319	0.0721364	0.151789	0.135696
t-test	1.80823e-05	0.00235454	0.00012956	1.64215e-05	2.08789e-06	0.00012102	0.00019192	1.46658e-05
	IFI27	IFI44	IFI44L	IFI6	IFIT1	IFIT3	ISG15	OASL
H-151_1	0.49	0.5	0.61	0.62	0.4	0.34	0.42	0.39
H-151_2	0.23	0.46	0.49	0.3	1.4	0.67	0.18	0.32
H-151_3	0.34	0.5	0.18	0.22	0.31	0.2	0.29	0.28
H-151_4	0.34	0.51	0.24	0.26	0.29	0.14	0.33	0.64
mean	0.35	0.4925	0.38	0.35	0.6	0.3375	0.305	0.4075
st dev	0.106771	0.0221736	0.203797	0.182939	0.535475	0.236977	0.0994987	0.161529
t-test	0.00119275	2.29527e-05	0.00891461	0.00573368	0.232029	0.0112996	0.000794192	0.00523305
	IFI27	IFI44	IFI44L	IFI6	IFIT1	IFIT3	ISG15	OASL
MRT67307_1	0.46	0.47	0.38	0.29	0.2	0.16	0.33	0.41
MRT67307_2	0.03	0.25	0.39	0.25	1	0.13	0.14	0.24
MRT67307_3	0.02	0.2	0.04	0.07	0.03	0.026	0.031	0.024
mean	0.17	0.306667	0.27	0.203333	0.41	0.105333	0.167	0.224667
st dev	0.251197	0.143643	0.199249	0.117189	0.517977	0.0703231	0.151318	0.193456
t-test	0.029201	0.0140076	0.0239444	0.00713565	0.187244	0.00205311	0.0108211	0.0201279

## Sheet: Fig. 2c 
Relative expression levels of CytoDR genes presented as in the heatmap shown in Fig. 2C and statistics. In yellow, are the relative expression levels of differentially expressed CytoDR genes in RAB5A- MCF10.DCIS.com monolayers silenced for the indicated genes with respect to monolayers treated with scrambled oligos. In orange, are the mean, s.d., and two tailed t-test.
	IFI27	IFI44	IFI44L	IFI6	IFIT1	IFIT3	ISG15	OASL		Values of the heatmap reported in Fig 2C.
RAB5A	1	1	1	1	1	1	1	1		Data are expressed as mean of the independent experiments reported below
RAB5A + siRNA IRF9	0.127667	0.17	0.0475	0.126	0.0828	0.131333	0.0782857	0.115
RAB5A + siRNA STAT 1/2	0.04	0.1025	0.0206	0.121	0.045625	0.0911667	0.031875	0.04125
	IFI27	IFI44	IFI44L	IFI6	IFIT1	IFIT3	ISG15	OASL		Raw data of all experimental condition
siRNA IRF9_1				0.23	0.05		0.07	0.05
siRNA IRF9_2	0.096	0.24	0.11	0.26	0.08	0.13	0.08	0.43
siRNA IRF9_3	0.23				0.28	0.36	0.15	0.08
siRNA IRF9_4	0.36					0.09	0.08
siRNA IRF9_5	0.01	0.35	0.06	0.12		0.2	0.15	0.07
siRNA IRF9_6	0.03	0.03	0.01	0.01	0.003	0.003	0.008	0.03
siRNA IRF9_7	0.04	0.06	0.01	0.01	0.001	0.005	0.01	0.03
mean	0.127667	0.17	0.0475	0.126	0.0828	0.131333	0.0782857	0.115
st dev	0.138941	0.151658	0.0478714	0.118025	0.115142	0.104026	0.0576822	0.15566
t-test	2.10957e-05	0.00163245	3.49162e-05	7.79078e-05	5.83741e-05	1.87065e-05	1.17182e-08	3.4308e-05
	IFI27	IFI44	IFI44L	IFI6	IFIT1	IFIT3	ISG15	OASL
siRNA STAT1/2_1				0.42	0.09		0.07	0.04
siRNA STAT1/2_2				0.1	0.02		0.02	0.04
siRNA STAT1/2_3	0.04	0.15	0.02	0.08	0.03	0.11	0.03	0.16
siRNA STAT1/2_4	0.13				0.14	0.27	0.001	0.02
siRNA STAT1/2_5	0.01		0.05		0.02	0.002	0.008	0.03
siRNA STAT1/2_6	0.01	0.21	0.03		0.06	0.15	0.11	0.02
siRNA STAT1/2_7	0.02	0.02	0.002	0.002	0.002	0.005	0.006	0.01
siRNA STAT1/2_8	0.03	0.03	0.001	0.003	0.003	0.01	0.01	0.01
mean	0.04	0.1025	0.0206	0.121	0.045625	0.0911667	0.031875	0.04125
st dev	0.045607	0.0928709	0.0205134	0.172922	0.0483438	0.107481	0.0384947	0.0494072
t-test	5.18775e-08	0.000302515	4.61603e-08	0.000341643	1.54983e-10	4.8571e-06	2.85349e-11	1.7475e-10

## Sheet: Fig 2G
	Control	RAB5A		Control	RAB5A
Max defomation	0.1092	0.231	Min Deformation	-0.1066	-0.1825
	0.118	0.2104		-0.1112	-0.1871
	0.1296	0.1956		-0.095	-0.1709
	0.1185	0.2201		-0.1201	-0.196
	0.1013	0.2017		-0.1178	-0.1937
	0.1263	0.2289		-0.0945	-0.1704
	0.1157	0.2189		-0.0839	-0.1598
	0.097	0.2052		-0.1276	-0.2035
	0.1278	0.2067		-0.1034	-0.1793
	0.0984	0.2301		-0.1045	-0.1804
	0.1223	0.1829		-0.0794	-0.1553
	0.1067	0.2159		-0.1023	-0.1782
	0.1079	0.2098		-0.1289	-0.2048
	0.1271	0.2201		-0.1045	-0.1804
	0.1185	0.2249		-0.1301	-0.206
	0.1056	0.2107		-0.10426	-0.18016
	0.0927	0.1932		-0.10886	-0.18476
	0.1221	0.1945		-0.09266	-0.16856
	0.1189	0.2278		-0.11776	-0.19366
	0.1267	0.2292		-0.11546	-0.19136
	0.0921	0.2032		-0.09216	-0.16806
	0.1245	0.2091		-0.083666	-0.1854
	0.1081	0.2263		-0.12526	-0.19
	0.0892	0.2274		-0.10106	-0.1738
	0.1301	0.1756		-0.10216	-0.1989
	0.1294	0.2328		-0.07706	-0.1966
	0.1367	0.2185		-0.09996	-0.1733
	0.1067	0.2056		-0.12656	-0.1627
	0.1222	0.23334		-0.10216	-0.2064
	0.1269	0.21274		-0.12776	-0.1822
	0.1385	0.19794		-0.13207	-0.1833
	0.1274	0.22244		-0.10623	-0.1582
	0.1102	0.20404		-0.11083	-0.1811
	0.1352	0.23124		-0.09463	-0.2077
	0.1246	0.22124		-0.11973	-0.1833
	0.1059	0.20754		-0.11743	-0.2089
	0.1367	0.20904		-0.09413	-0.18306
	0.1073	0.23244		-0.083863	-0.18766
	0.1312	0.18524		-0.12723	-0.17146
	0.1156	0.21824		-0.10303	-0.19656
	0.1168	0.21214		-0.10413	-0.19426
	0.136	0.22244		-0.07903	-0.17096
	0.1274	0.22172		-0.10193	-0.1864
	0.1145	0.20836		-0.12853	-0.191
	0.0868	0.19086		-0.10413	-0.1748
	0.1162	0.19216		-0.12973	-0.1999
	0.113	0.22546		-0.125703	-0.1976
	0.1208	0.22686		-0.130013	-0.1743
	0.0862	0.20086		-0.104173	-0.1637
	0.1186	0.20676		-0.108773	-0.2074
	0.1022	0.22396		-0.092573	-0.1832
	0.0833	0.22506		-0.117673	-0.1843
	0.1242	0.17326		-0.115373	-0.1592
	0.1235	0.23046		-0.092073	-0.1821
	0.1308	0.21658		-0.0836573	-0.2087
	0.1008	0.20368		-0.125173	-0.1843
	0.1322	0.23142		-0.100973	-0.2099
	0.1209	0.21082		-0.102073	-0.18406
	0.1325	0.19602		-0.076973	-0.18866
	0.1214	0.22052		-0.099873	-0.17246
	0.1042	0.20212		-0.126473	-0.19756
	0.1292	0.22932		-0.102073	-0.19526
	0.1186	0.21932		-0.127673	-0.17196
	0.0999	0.20562		-0.131687	-0.18124
	0.1307	0.20712		-0.12766	-0.18584
	0.1013	0.23052		-0.13197	-0.16964
	0.1252	0.18332		-0.10613	-0.19474
	0.1096	0.21632		-0.11073	-0.19244
	0.1108	0.213902		-0.09453	-0.16914
	0.13	0.224202		-0.11963	-0.15854
	0.1214	0.223482		-0.11733	-0.20224
	0.1085	0.210122		-0.09403	-0.17804
	0.0892	0.192622		-0.083853	-0.17914
	0.1186	0.193922		-0.12713	-0.15404
	0.1154	0.227222		-0.10293	-0.17694
	0.1232	0.228622		-0.10403	-0.20354
	0.0886	0.202622		-0.07893	-0.17914
	0.121	0.208522		-0.10183	-0.20474
	0.1046	0.225722		-0.12843	-0.1789
	0.0857	0.226822		-0.10403	-0.1835
	0.1266	0.175022		-0.12963	-0.1673

## Sheet: Fig 2J
LMN A/C		LMNB1
CTR	RAB5A	CTR	RAB5A		RAB5A
1	0.62	1	0.07		8.7
1	0.7	1	0.44		7.1
1	0.71	1	0.36		5.4
1	1.22	1	0.57		12.5
1	1.27	1	0.48		10.41
1	1.3	1	0.61		9.54
1	1.15	1	0.07		10.27
		1	0.43		13.5
		1	0.184		17
		1	0.12		14
		1	0.35		7.87
		1	0.35		11.3
		1	0.35		15
		1	0.54		13
		1	0.12		14
		1	0.3		11
		1	0.51		9
		1	0.5		12
		1	0.09		13
		1	0.13		11
		1	0.48		11
		1	0.16		16.5
		1	0.17		10
		1	0.45		5.9
		1	0.13		14

## Sheet: Fig 2I
											inset 1
MCF10A Ctrl					MCF10A RAB5A							MCF10A Ctrl		MCF10A RAB5A
tau [h]	MSS	ERR MSS	tau fit [h]	MSS fit	tau [h]	MSS	ERR MSS	tau fit [h]	MSS fit			strain rate [1/h]	error [1/h]	strain rate [1/h]	error [1/h]
0.166667	0.00152641	0.000181511	0.166667	0.00159262	0.166667	0.00475931	0.0001846	0.166667	0.00482967			0.00944749	0.000521249	0.032331	0.00116247
0.333333	0.00318609	0.000354471	0.333333	0.00304747	0.333333	0.00892939	0.000381509	0.333333	0.00871469
0.5	0.00446743	0.000506759	0.5	0.00437651	0.5	0.0119316	0.000535292	0.5	0.0118405
0.666667	0.00556931	0.000639129	0.666667	0.00559063	0.666667	0.0142984	0.000634673	0.666667	0.0143561
0.833333	0.00662137	0.000765376	0.833333	0.00669979	0.833333	0.0161855	0.000794107	0.833333	0.0163809
1	0.00757047	0.00089598	1	0.00771307	1	0.0177974	0.00092829	1	0.0180112
1.16667	0.00851079	0.00102855	1.16667	0.00863879	1.16667	0.0192066	0.00109232	1.16667	0.019324
1.33333	0.00943552	0.00114722	1.33333	0.00948452	1.33333	0.0203537	0.00122559	1.33333	0.0203815
1.5	0.0103179	0.00125167	1.5	0.0102572	1.5	0.0213048	0.00125235	1.5	0.0212334
1.66667	0.0111989	0.00136803	1.66667	0.0109631	1.66667	0.0222632	0.00134567	1.66667	0.0219199
											inset 2
MCF10.DCIS.com Ctrl					MCF10.DCIS.com RAB5A							MCF10.DCIS.com Ctrl		MCF10.DCIS.com RAB5A
tau [h]	MSS	ERR MSS	tau fit [h]	MSS fit	tau [h]	MSS	ERR MSS	tau fit [h]	MSS fit			strain rate [1/h]	error [1/h]	strain rate [1/h]	error [1/h]
0.0416667	0.000804249	5.28379e-05	0.0416667	0.000884696	0.0416667	0.0012726	4.33334e-05	0.0416667	0.0013183			0.0211571	0.000667748	0.0317377	0.000507784
0.0833333	0.00164132	8.18165e-05	0.0833333	0.00175997	0.0833333	0.00243452	5.18887e-05	0.0833333	0.0026199
0.125	0.00249542	0.000122676	0.125	0.00262594	0.125	0.00373134	5.90181e-05	0.125	0.00390504
0.166667	0.00336069	0.000173267	0.166667	0.0034827	0.166667	0.00508245	8.43058e-05	0.166667	0.0051739
0.208333	0.00424476	0.000231063	0.208333	0.00433036	0.208333	0.00646291	0.00010525	0.208333	0.0064267
0.25	0.00513367	0.000290698	0.25	0.00516901	0.25	0.00785618	0.000121209	0.25	0.00766364
0.291667	0.00602483	0.000357484	0.291667	0.00599877	0.291667	0.00924301	0.000137915	0.291667	0.00888493
0.333333	0.00690666	0.000422761	0.333333	0.00681974	0.333333	0.0106136	0.000154582	0.333333	0.0100908
0.375	0.00778054	0.000504454	0.375	0.007632	0.375	0.011938	0.00017408	0.375	0.0112813
0.416667	0.00863812	0.000584215	0.416667	0.00843567	0.416667	0.0132313	0.000179919	0.416667	0.0124568
0.458333	0.00948451	0.000660926	0.458333	0.00923083	0.458333	0.0144651	0.000191165	0.458333	0.0136175
0.5	0.0103143	0.000736235	0.5	0.0100176	0.5	0.0156984	0.00019922	0.5	0.0147634
0.541667	0.0111257	0.000805625	0.541667	0.010796	0.541667	0.0169018	0.000208319	0.541667	0.0158948
0.583333	0.0119253	0.000876425	0.583333	0.0115663	0.583333	0.0180715	0.000219842	0.583333	0.0170119
0.625	0.0127086	0.000941607	0.625	0.0123284	0.625	0.0192087	0.000241761	0.625	0.0181149
0.666667	0.0134809	0.00101173	0.666667	0.0130824	0.666667	0.0203075	0.000262739	0.666667	0.0192039
0.708333	0.0142401	0.00107343	0.708333	0.0138285	0.708333	0.0213754	0.000287217	0.708333	0.0202792
0.75	0.0149727	0.00112831	0.75	0.0145668	0.75	0.0224025	0.000309498	0.75	0.0213408
0.791667	0.0156901	0.00118681	0.791667	0.0152973	0.791667	0.0233887	0.000327293	0.791667	0.022389
0.833333	0.0164035	0.00124483	0.833333	0.0160201	0.833333	0.0243533	0.000337655	0.833333	0.023424
0.875	0.0171028	0.00129904	0.875	0.0167353	0.875	0.0252687	0.000356171	0.875	0.0244458
0.916667	0.0177832	0.00135377	0.916667	0.017443	0.916667	0.0261616	0.000373254	0.916667	0.0254547
0.958333	0.0184537	0.0013992	0.958333	0.0181433	0.958333	0.027025	0.000389573	0.958333	0.0264509
1	0.0191236	0.0014404	1	0.0188363	1	0.0278655	0.000419112	1	0.0274344
1.04167	0.0197612	0.00148642	1.04167	0.019522	1.04167	0.0286753	0.000452739	1.04167	0.0284055
1.08333	0.0203932	0.00152593	1.08333	0.0202005	1.08333	0.0294667	0.00048706	1.08333	0.0293643
1.125	0.0210061	0.00155924	1.125	0.0208719	1.125	0.0302204	0.000528143	1.125	0.030311
1.16667	0.0216053	0.00159203	1.16667	0.0215363	1.16667	0.0309404	0.000560074	1.16667	0.0312458
1.20833	0.0221945	0.00162376	1.20833	0.0221938	1.20833	0.0316364	0.000607642	1.20833	0.0321687
1.25	0.0227826	0.00165713	1.25	0.0228443	1.25	0.0322947	0.00064651	1.25	0.0330799
1.29167	0.0233559	0.0016907	1.29167	0.0234881	1.29167	0.0329382	0.000685654	1.29167	0.0339796
1.33333	0.0239124	0.00172903	1.33333	0.0241252	1.33333	0.03356	0.000721656	1.33333	0.0348679
1.375	0.0244512	0.00177205	1.375	0.0247557	1.375	0.0341575	0.00075653	1.375	0.035745
1.41667	0.0249905	0.00181941	1.41667	0.0253796	1.41667	0.034727	0.000777726	1.41667	0.036611
1.45833	0.0255078	0.00186027	1.45833	0.025997	1.45833	0.0352626	0.000809878	1.45833	0.037466
1.5	0.0260137	0.00189567	1.5	0.026608	1.5	0.0357664	0.000843731	1.5	0.0383102
1.54167	0.0265211	0.00194048	1.54167	0.0272126	1.54167	0.0362382	0.000873833	1.54167	0.0391438
1.58333	0.0270208	0.0019774	1.58333	0.027811	1.58333	0.036692	0.000903779	1.58333	0.0399668
1.625	0.0275203	0.00202001	1.625	0.0284032	1.625	0.0371236	0.000921838	1.625	0.0407794
1.66667	0.0279994	0.00205988	1.66667	0.0289892	1.66667	0.0375602	0.000949543	1.66667	0.0415817

## Sheet: Fig 2L
CTR LMNA/C	RAB5A LMNA/C	CTR LMNB1	RAB5A LMNB1
7399.86	6151.9	9583.31	2255.3
8991.8	5647.8	6560.71	2570.83
6429.39	2147.85	7214.95	44.001
5656.1	6128.62	6981.62	1756.49
9276.64	5158.69	8794.51	50.516
2592.22	6835.21	2311.56	471.06
6608.05	7272.98	6830.29	1334.74
7235.22	5845.56	9157.88	1627.91
6206.8	4620.09	6010.35	165.57
4048.62	8550.86	5581.7	665.709
4057.16	3489.77	3505.97	1550.9
5136.08	2686.42	6606.12	1293.63
4672.73	7675.83	5884.16	5424.23
6504.47	8676.6	9481	3963.85
6334.11	7335.72	8938.34	2267.8
8295.46	2612.95	11357.6	1293.39
