# Supplementary material for: Tissue fluidification promotes a cGAS–STING cytosolic DNA response in invasive breast cancer
Source: Nat Mater. 2022 Dec 29;22(5):644–55. doi: 10.1038/s41563-022-01431-x (PMC10156599; doi:10.1038/s41563-022-01431-x)
Supplement: Source Data Fig. 3 — Statistical source data. [file 41563_2022_1431_MOESM21_ESM.xlsx]

## Sheet: Fig 3B
EXP 1												EXP 1
EV confluent					RAB5A confluent							EV sparse					RAB5A sparse
N. cells	patches cGAS		%		N. cells	patches cGAS		%				N. cells	patches cGAS		%		N. cells	patches cGAS		%
206	7		3.4		158	30		19				64	2		3.1		81	5		6.2
EXP 2												EXP 2
EV confluent					RAB5A confluent							EV sparse					RAB5A sparse
N. cells	patches cGAS		%		N. cells	patches cGAS		%				N. cells	patches cGAS		%		N. cells	patches cGAS		%
167	7		4.2		110	23		21				81	9		11.1		134	18		13.4
EXP 3												EXP 3
EV confluent					RAB5A confluent							EV sparse					RAB5A sparse
N. cells	patches cGAS		%		N. cells	patches cGAS		%				N. cells	patches cGAS		%		N. cells	patches cGAS		%
168	6		3.6		109	23		21.1				111	4		3.6		121	3		2.5
EXP 4												EXP 4
EV confluent					RAB5A confluent							EV sparse					RAB5A sparse
N. cells	patches cGAS		%		N. cells	patches cGAS		%				N. cells	patches cGAS		%		N. cells	patches cGAS		%
191	4		2.1		130	25		19.2				96	4		4.2		127	7		5.5

## Sheet: Fig 3C
CTR	RAB5A
0.85	13.19
0.58	14.89
0.54	12.17
0.15	10.91
0.04	11.69
0.05	12.82
0.43	17.63
2.81	9.36

## Sheet: Fig 3E
CTR	RAB5A
1	6
0	5
1	6
0	2
0	4
1	4
0	5
1	6
1	4
0	8
0	4
0	5
0	6
0	5
1	4
0	7
0	3
0	2
0	3
0	4
