# Supplementary material for: Tissue fluidification promotes a cGAS–STING cytosolic DNA response in invasive breast cancer
Source: Nat Mater. 2022 Dec 29;22(5):644–55. doi: 10.1038/s41563-022-01431-x (PMC10156599; doi:10.1038/s41563-022-01431-x)
Supplement: Source Data Fig. 4 — Statistical source data. [file 41563_2022_1431_MOESM22_ESM.xlsx]

## Sheet: Fig 4B
	MCF10A Ctrl	MCF10A RAB5A
	std.div divergence [1/h]	std.div divergence [1/h]
	0.0332538	0.107418
	0.0314904	0.12402
	0.0407104	0.116034
	0.0323453	0.133672
	0.0334242	0.109888

## Sheet: Fig 4C
	MCF10.DCIS.com Ctrl	MCF10.DCIS.com RAB5A
	std.div divergence [1/h]	std.div divergence [1/h]
	0.112176	0.226408
	0.121374	0.224503
	0.109621	0.26232
	0.111687	0.249004

## Sheet: Fig 4D
scatter plot
	MCF10A Ctrl			MCF10A RAB5A
	gammadot_c [1/h]	gammadot_n [1/h]	ERR_gammadot_n [1/h]	gammadot_c [1/h]	gammadot_n [1/h]	ERR gammadot_n [1/h]
	-0.0237995	-0.0231577	0.00293202	-0.103553	-0.0494663	0.00919992
	-0.0197845	-0.0197474	0.00285546	-0.0908087	-0.0341567	0.0100313
	-0.0164207	-0.0100559	0.0030973	-0.0797145	-0.0458935	0.00966294
	-0.0134665	-0.00625741	0.00288047	-0.0696393	-0.0420727	0.00938083
	-0.0106907	-0.00647066	0.00306451	-0.060277	-0.0424533	0.00935492
	-0.00813115	-0.00369368	0.00292785	-0.0513788	-0.0336535	0.00935133
	-0.00563932	-0.000600103	0.00294626	-0.0426405	-0.0218607	0.00925023
	-0.00325021	0.00247439	0.0029948	-0.0338516	-0.018401	0.00933443
	-0.000824407	0.0014795	0.00284991	-0.025891	-0.00219042	0.00931736
	0.00160466	0.00793719	0.00283468	-0.0179723	-0.00608022	0.00947133
	0.00405744	0.0020635	0.00293068	-0.0103556	-0.0218648	0.009673
	0.00661835	0.00293567	0.0028638	-0.00263242	-0.00215816	0.00897565
	0.00932553	0.00844404	0.0030187	0.00531115	0.00375935	0.00877984
	0.0122035	0.0140091	0.00295497	0.0133181	0.00728236	0.0089078
	0.0153766	0.0116412	0.00294994	0.0212921	0.00665609	0.010214
	0.0190233	0.0196726	0.0029009	0.0294862	0.0157368	0.00963328
	0.0233178	0.0211967	0.00299349	0.0378276	0.0197244	0.00921351
	0.0258728	0.0199923	0.0031783	0.0462375	0.0292233	0.00901942
				0.0550531	0.0271204	0.00925858
				0.0643839	0.0403794	0.00942484
				0.0745096	0.0327127	0.00939782
				0.0856565	0.0351597	0.00975439
				0.0979462	0.0735814	0.00909968
				0.107651	0.0561695	0.00903249
inset bar plot
	MCF10A Ctrl		MCF10A RAB5A
	En/Ecy	ERR En/Ecy	En/Ecy	ERR En/Ecy
	0.74606	0.0818459	1.9046	0.0928159

## Sheet: Fig 4E
scatter plot
	MCF10.DCIS.com Ctrl			MCF10.DCIS.com RAB5A
	gammadot_c [1/h]	gammadot_n [1/h]	ERR_gammadot_n [1/h]	gammadot_c [1/h]	gammadot_n [1/h]	ERR gammadot_n [1/h]
	-0.0854884	-0.0676914	0.00695082	-0.182989	-0.0929244	0.0098287
	-0.0724233	-0.0579711	0.00708532	-0.15624	-0.072867	0.00951397
	-0.0610604	-0.058641	0.00706425	-0.133851	-0.0698689	0.00969507
	-0.050746	-0.0498023	0.00721728	-0.114008	-0.065612	0.00997392
	-0.0415085	-0.0167024	0.00707654	-0.0962841	-0.0499945	0.0098924
	-0.0326964	-0.0428943	0.00704343	-0.0795708	-0.0302758	0.00950912
	-0.0242849	-0.0160429	0.00702451	-0.063926	-0.0460655	0.0101472
	-0.0163191	-0.0194767	0.00697428	-0.0495509	-0.0284089	0.00976354
	-0.0085076	-0.00826839	0.00706384	-0.0355417	-0.0219243	0.00962433
	-0.0007103	0.0211469	0.00710776	-0.0221193	-0.0188847	0.00938127
	0.0071503	0.0239384	0.00690591	-0.00884205	-0.0121737	0.0097805
	0.0149802	0.0322557	0.00696888	0.00464707	0.00488363	0.00937985
	0.0229304	0.0372868	0.00699754	0.01793	0.0105212	0.0105044
	0.0311761	0.0505128	0.00724312	0.0313523	0.0174849	0.00984131
	0.0399563	0.0459582	0.00697939	0.0449789	0.0148085	0.00956941
	0.0492277	0.0639879	0.00715904	0.0587419	0.0297707	0.0098173
	0.0594401	0.0642591	0.00714672	0.0736496	0.0406153	0.00968435
	0.0706092	0.0922719	0.00709593	0.0892757	0.0578492	0.0095692
	0.0834049	0.0749623	0.00710931	0.105863	0.0556664	0.00968936
	0.0917989	0.081581	0.00685048	0.124222	0.0800018	0.00971278
				0.145021	0.051002	0.00982769
				0.168827	0.0721667	0.0100465
				0.190098	0.117519	0.0104448
inset bar plot
	MCF10.DCIS.com Ctrl		MCF10.DCIS.com RAB5A
	En/Ecy	ERR En/Ecy	En/Ecy	ERR En/Ecy
	0.65934	0.0788831	1.6184	0.402153

## Sheet: Fig 4G
CTR	RAB5A	CTR + siRNA SUZ12	CTRL + siRNA EZH2	RAB5A + siRNA SUZ12	RAB5A + siRNA EZH2
0.579276	0.586248	0.019	0.761	0.024	0.034
0.580855	0.588713	0.275	0.021	0.194	0.042
0.582011	0.592643	1.068	0.031	0.026	0.066
0.593336	0.597573	0.645	0.032	0.047	0.027
0.599692	0.613945	0.017	0.25	0.689	0.026
0.599769	0.622342	0.018	0.989	0.604	0.051
0.603043	0.62943	0.019	0.032	0.023	0.05
0.608359	0.630586	0.014	0.045	0.081	0.054
0.613367	0.634014	0.026	0.021	0.026	0.072
0.61614	0.634322	0.113	0.56	0.067	0.044
0.617951	0.643567	0.02	0.061	0.016	0.038
0.619877	0.647535	0.02	0.026	0.036	0.35
0.620609	0.661094	0.212	0.024	0.023	0.06
0.626002	0.664291	0.023	0.439	0.78	0.025
0.632897	0.679931	0.015	0.044	0.017	0.033
0.635092	0.706202	0.008	0.04	1.462	0.076
0.638945	0.708089	0.01	0.212	0.014	0.032
0.647149	0.711055	0.058	0.42	0.192	0.04
0.647997	0.721071	0.05	0.427	0.043	0.029
0.654738	0.729545	0.018	0.031	0.045	0.042
0.655277	0.733513	0.015	0.03	0.012	0.041
0.660709	0.750193	0.047	0.399	0.015	0.052
0.660901	0.750347	0.041	3.611	0.02	0.074
0.68879	0.752427	0.014	0.067	0.021	0.021
0.699961	0.75416	0.016	0.028	0.711	0.019
0.702388	0.762673	0.019	0.023	0.341	0.037
0.706048	0.764176	0.018	0.017	0.023	0.05
0.706279	0.77423	0.015	0.034	0.028	0.04
0.711941	0.778043	0.027	1.055	0.032	0.041
0.713444	0.778313	0.032	0.041	2.729	0.042
0.720185	0.803505	0.013	0.03	0.02	4.109
0.729391	0.813713	0.024	0.484	0.024	0.119
0.775501	0.813906	0.022	0.031	0.027	0.034
0.784438	0.819183	1.019	0.093	0.043	0.708
0.790948	0.826888	0.014	0.026	0.636	0.028
0.791988	0.833128	0.028	0.052	0.022	0.063
0.799961	0.8448	0.021	0.395	0.047	0.057
0.806433	0.849807	0.015	0.035	0.03	0.033
0.819029	0.862789	0.018	0.945	0.03	0.622
0.824884	0.87527	0.02	0.056	0.026	0.025
0.843374	0.884977	0.232	0.039	0.032	0.118
0.847997	0.887057	0.022	0.025	3.831	0.594
0.851156	0.890909	0.054	0.242	0.244	0.043
0.862519	0.909091	0.013	0.299	0.025	0.031
0.864985	0.9151	0.012	0.3	0.017	0.05
0.865139	0.917103	0.057	0.04	0.028	0.055
0.882512	0.919838	0.019	0.035	0.053	0.044
0.882858	0.927311	0.021	0.508	0.027	0.04
0.887827	0.928621	0.016	0.04	0.02	0.057
0.893644	0.936787	0.019	0.019	0.052	0.019
0.894414	0.937481	0.016	0.043	0.559	0.029
0.896726	0.938213	0.02	0.037	0.025	0.021
0.908359	0.938945	0.308	0.035	0.023	0.026
0.912211	0.943991	0.065	0.031	0.014	0.04
0.922342	0.949769	0.026	0.038	0.016	0.032
0.965216	0.949923	0.017	0.043	0.02	0.086
0.974923	0.95104	0.11	0.026	0.018	0.036
0.982126	0.959592	0.017	0.027	0.014	0.38
0.98879	0.968259	0.021	0.026	0.838	0.038
0.990716	0.996225	0.861	0.051	0.037	0.102
0.99869	1.00089	0.222	0.054	0.026	0.132
1.00119	1.00374	0.013	1.617	0.021	0.059
1.00817	1.01367	0.014	0.04	0.178	0.047
1.01133	1.01676	0.643	0.073	0.025	0.049
1.02188	1.01826	0.092	0.413	0.027	0.029
1.02292	1.02234	0.534	0.035	0.013	0.038
1.0297	1.0272	0.068	2.063	0.023	0.046
1.04145	1.02893	0.423	0.475	0.036	0.039
1.04372	1.03486	0.821	0.034	2.101	0.033
1.04773	1.04569	0.26	0.019	1.232	2.868
1.07577	1.051	0.066	0.02	0.205	0.026
1.08552	1.05146	0.015	0.049	0.035	0.033
1.1104	1.05181	0.216	0.308	0.155	0.073
1.12824	1.06109	0.021	0.047	0.016	0.03
1.13621	1.06976	0.018	0.022	0.019	0.25
1.14029	1.07947	0.014	0.016	0.031	0.027
1.14368	1.07947	3.015	0.76	0.026	0.032
1.1651	1.09896	0.022	0.027	0.021	0.039
1.20616	1.102	0.138	0.024	0.023	0.058
1.26025	1.1037	0.016	0.023	0.023	0.028
1.26067	1.11614	0.015	0.04	0.132	0.026
1.26071	1.12789	0.023	0.033	0.024	0.062
1.27643	1.12993	0.015	0.026	0.039	0.022
1.30709	1.13224	0.03	0.021	0.022	0.024
1.3317	1.15466	0.028	1.384	0.021	1.591
1.33575	1.15489	0.015	0.023	0.1	0.055
1.36649	1.1562	0.025	0.022	0.031	0.022
1.37947	1.15901	0.016	4.181	0.058	0.042
1.38671	1.16217	0.049	0.07	0.034	0.016
1.43871	1.16371	0.022	0.042	0.03	0.039
1.45643	1.16695	0.019	0.161	0.017	0.022
1.4614	1.16768	0.011	0.023	0.027	0.086
1.48093	1.17165	0.011	0.032	2.486	0.014
1.59588	1.17878	0.019	0.039	0.021	0.129
1.63983	1.19064	0.114	0.025	0.034	0.026
1.64777	1.19314	0.015	0.105	0.015	0.189
1.65004	1.21017	0.01	0.033	0.019	0.064
1.66641	1.21102	0.262	0.07	0.021	0.047
1.68301	1.21795	0.016	0.035	0.252	0.031
1.78567	1.22192	0.021	0.032	0.85	0.027
1.81233	1.22858	0.023	0.049	0.015	0.045
1.8473	1.23112	0.394	0.08	0.224	0.021
1.91213	1.24626	0.077	1.019	0.04	0.035
2.01891	1.24908	0.072	0.097	0.014	0.078
2.01949	1.25713	1.074	0.023	0.332	0.027
2.03086	1.26961	0.032	0.023	0.03	2.095
2.11595	1.27381	0.203	0.157	0.022	0.066
2.13467	1.276	0.437	0.02	0.017	3.91
2.28636	1.28216	0.015	0.043	0.018	0.034
2.30589	1.29006	0.02	0.172	0.234	0.03
2.35524	1.29318	0.935	0.037	0.029	0.026
2.37897	1.29364	0.017	0.029	0.022	0.027
2.45304	1.29915	0.016	0.049	0.022	0.016
2.50855	1.30008	0.016	0.029	0.046	1.111
2.61059	1.31233	0.017	0.031	0.026	0.103
2.61452	1.31683	0.017	0.03	0.028	0.035
2.74734	1.32088	0.033	0.025	0.032	0.417
2.76703	1.32107	0.011	0.038	0.024	0.021
2.95647	1.32234	0.016	0.024	0.019	0.034
3.54499	1.32893	2.576	0.025	0.026	0.026
3.626	1.33359	0.015	0.043	0.05	0.211
3.7626	1.33879	0.012	0.032	0.032	0.02
0.324822	1.34977	0.114	0.019	0.527	0.029
0.325193	1.36483	0.061	0.04	0.015	3.414
0.330627	1.37793	0.041	0.045	0.03	0.019
0.336122	1.38471	0.015	0.082	0.017	0.044
0.343532	1.38586	0.012	0.023	0.015	0.028
0.390769	1.38598	0.018	0.81	0.021	0.736
0.414325	1.38887	0.023	0.022	0.023	0.031
0.428064	1.40705	0.095	0.021	0.022	1.243
0.429145	1.40813	0.113	0.032	0.016	0.074
0.43322	1.40928	0.018	0.022	0.019	0.027
0.443872	1.42924	0.18	0.325	0.475	0.055
0.444396	1.43529	0.02	0.021	0.019	0.02
0.463939	1.44272	0.018	0.022	0.109	0.046
0.472553	1.44341	0.014	0.513	0.018	0.048
0.476135	1.45146	0.024	0.038	0.019	0.147
0.481167	1.45609	0.012	0.049	0.017	0.043
0.50778	1.46329	0.037	0.016	0.028	0.054
0.513183	1.48093	0.061	0.03	0.031	0.049
0.515715	1.48856	0.019	0.025	0.545	0.213
0.517876	1.50682	0.131	0.056	0.018	0.022
0.519975	1.50978	0.02	0.049	0.018	3.102
0.538592	1.51106	0.066	0.021	0.049	0.026
0.598981	1.52211	0.076	0.045	0.21	0.609
0.638716	1.53763	0.014	0.608	0.336	0.031
0.642976	1.54129	0.017	0.689	0.023	0.233
0.671195	1.5438	0.988	0.027	0.019	0.066
0.67351	1.54923	0.023	0.031	0.152	0.033
0.7046	1.5626	0.02	0.023	0.262	0.022
0.723124	1.57238	0.807	0.026	0.314	0.03
0.819512	1.58517	0.025	0.477	0.331	0.027
0.894227	1.59376	0.02	1.197	0.037	0.041
0.934177	1.59892	0.023	0.023	0.029	0.109
0.934702	1.60112	0.015	0.03	1.032	0.021
0.939858	1.60162	0.439	0.025	0.016	0.024
0.943655	1.60385	0.051	0.028	0.019	0.065
0.947576	1.62604	0.03	0.794	0.047	0.057
0.949614	1.62716	0.013	0.014	0.024	0.037
0.952115	1.63136	1.387	0.354	0.017	0.043
0.999815	1.63656	0.057	0.368	0.018	0.027
1.0004	1.63663	0.073	0.993	0.716	0.019
1.06357	1.6376	0.139	0.029	0.032	0.041
1.06385	1.63987	0.284	0.026	0.023	0.131
1.08796	1.64241	0.915	0.213	0.03	0.022
1.10679	1.65478	0.054	0.022	0.502	0.078
1.10679	1.65559	1.454	0.944	0.19	0.047
1.11676	1.65566	0.198	0.03	0.054	0.02
1.14341	1.66314	0.019	0.533	0.022	0.024
1.16057	1.66633	0.021	0.025	0.038	0.02
1.20889	1.67165	0.037	0.028	0.025	0.041
1.23273	1.69831	0.08	0.021	0.02	0.016
1.25699	1.70478	0.04	0.034	0.02	0.043
1.29031	1.71248	0.011	0.027	0.188	0.04
1.36462	1.73555	0.026	0.022	0.171	0.035
1.40531	1.73679	0.018	0.028	0.022	0.017
1.40874	1.74133	0.27	0.766	0.034	0.022
1.42217	1.74257	0.065	0.025	0.057	0.038
1.46409	1.74291	0.387	0.14	0.017	0.021
1.46906	1.76263	0.016	0.551	0.034	0.027
1.49108	1.7683	0.132	0.149	0.017	0.036
1.49169	1.77392	0.025	0.028	0.018	0.041
1.49966	1.77997	0.34	0.04	0.276	0.021
1.67564	1.78609	0.017	0.031	0.016	0.029
1.70719	1.7963	0.017	0.029	0.017	0.122
1.70939	1.80216	0.614	0.601	0.015	0.04
1.72041	1.80478	0.03	0.017	0.038	0.027
1.75357	1.80485	0.737	0.029	0.091	0.053
1.82223	1.80886	0.591	0.028	0.027	0.026
1.92624	1.81071	0.014	1.043	0.018	0.025
1.9355	1.81445	0.073	0.023	0.629	0.154
1.95224	1.81911	0.013	0.036	0.015	0.085
2.01223	1.83032	0.065	0.034	0.031	0.614
2.17277	1.83274	0.05	0.039	0.021	0.032
2.31167	1.83598	0.015	0.027	0.022	0.039
2.51037	1.83891	0.179	0.093	0.073	0.026
2.53035	1.85262	0.025	0.023	0.636	0.043
2.59605	1.85289	0.016	0.028	0.018	0.04
2.8105	1.85543	1.146	0.023	0.021	0.039
4.30614	1.86491	0.013	0.018	0.031	0.023
0.799947	1.8792	0.02	0.054	0.249	0.03
0.800212	1.8792	0.031	0.125	0.027	0.034
0.804509	1.8797	0.303	0.033	0.047	0.065
0.806684	1.89291	0.024	0.018	0.019	0.634
0.814218	1.91167	1.488	0.025	0.031	0.014
0.81496	1.91329	0.14	1.361	0.106	0.018
0.81878	1.91599	0.015	0.051	0.441	0.067
0.820531	1.93089	0.019	0.888	1.216	0.036
0.82191	1.93224	0.075	0.042	0.027	0.029
0.822069	1.95085	0.02	0.018	0.242	0.03
0.822546	1.9527	0.442	0.027	0.02	0.031
0.830716	1.98428	0.016	0.024	0.016	0.028
0.831512	2.02404	0.391	0.979	0.025	0.106
0.838462	2.03166	0.012	0.055	0.028	0.023
0.845464	2.05493	0.018	1.361	0.017	0.031
0.851777	2.06541	0.036	0.13	0.749	0.029
0.854907	2.06965	0.015	0.022	0.02	0.028
0.85809	2.08116	0.027	0.036	0.335	0.053
0.863448	2.08648	0.013	0.023	0.016	0.027
0.867692	2.08698	0.018	0.02	0.028	0.575
0.868647	2.11737	0.069	0.029	0.051	0.589
0.872255	2.13259	0.343	0.019	0.038	0.286
0.874483	2.15096	0.017	0.022	0.02	0.024
0.878143	2.15505	0.013	0.036	0.021	0.062
0.882122	2.1968	0.013	0.016	0.412	0.035
0.886578	2.20532	0.025	0.022	0.268	0.031
0.888647	2.22223	0.019	0.026	0.026	0.026
0.89305	2.24176	0.028	0.035	0.025	0.027
0.89634	2.24414	0.042	0.244	0.508	0.02
0.899523	2.25817	0.017	0.025	0.025	0.019
0.900053	2.26795	0.138	0.018	0.022	0.025
0.902122	2.27781	0.09	0.025	0.02	0.031
0.906578	2.27889	0.024	0.403	0.016	0.023
0.906897	2.28544	1.588	0.113	0.078	0.051
0.90695	2.29133	0.019	0.029	0.057	0.024
0.915862	2.32477	0.067	0.262	0.05	0.073
0.919947	2.33163	0.014	0.039	0.066	0.052
0.927851	2.35716	0.013	0.023	0.023	0.021
0.932838	2.35963	0.018	0.048	0.163	0.038
0.939151	2.36352	0.037	0.293	1.298	0.023
0.939682	2.38794	0.031	0.031	0.122	0.023
0.945782	2.39626	0.012	0.03	0.34	0.03
0.946844	2.42288	0.013	0.023	0.085	0.052
0.948329	2.45636	0.299	0.04	0.025	0.022
0.958037	2.46271	0.016	0.197	0.019	0.049
0.96	2.47874	0.017	0.047	0.015	0.02
0.967268	2.50562	0.2	0.018	0.018	0.02
0.967851	2.50901	0.038	0.029	0.022	0.02
0.982016	2.54237	0.031	0.02	0.1	0.234
0.984668	2.56533	0.033	0.021	0.023	0.032
0.987215	2.58163	0.245	0.023	0.17	0.024
0.988859	2.59796	0.012	0.062	0.014	0.033
0.994218	2.60135	0.024	0.034	0.019	0.026
0.99443	2.60339	0.016	1.41	0.027	4.569
0.999735	2.61757	0.018	0.02	0.036	0.028
1.00361	2.6178	0.017	0.043	0.024	0.022
1.00435	2.62931	0.042	0.526	0.021	0.023
1.00557	2.64599	0.021	1.37	0.019	0.028
1.01735	2.65624	0.377	0.045	0.027	0.017
1.03767	2.66618	0.205	0.053	0.019	0.019
1.04276	2.66768	0.016	0.117	0.018	0.055
1.04706	2.67415	0.027	0.026	0.364	0.021
1.04854	2.6832	0.023	0.062	0.035	0.037
1.06186	2.68787	0.011	0.261	0.028	0.031
1.06918	2.70023	0.021	0.028	1.019	0.035
1.06928	2.70582	0.012	0.046	0.016	0.058
1.0739	2.70817	0.013	0.041	0.037	0.04
1.07538	2.72396	0.015	0.031	0.528	0.513
1.08233	2.73136	0.015	0.038	0.012	0.033
1.08393	2.75439	0.017	0.367	0.012	0.029
1.08552	2.76572	0.019	0.022	0.035	0.025
1.10684	2.78274	0.016	0.111	0.033	0.027
1.12976	2.78918	0.028	0.041	0.017	0.03
1.1304	2.80092	0.023	0.923	0.035	0.044
1.13459	2.82153	0.153	0.162	0.029	0.04
1.13517	2.82458	0.014	0.049	4.085	0.029
1.16891	2.86984	0.016	0.021	0.021	0.035
1.17729	2.88263	0.09	0.057	0.026	0.381
1.1818	2.8854	0.132	0.021	0.023	1.043
1.19692	2.90755	0.018	0.665	0.016	0.023
1.1983	2.92119	0.014	0.026	0.086	0.302
1.21666	2.93317	0.022	0.236	0.026	0.032
1.24265	2.9359	0.025	1.149	0.017	0.031
1.25135	2.99692	0.013	0.019	0.02	0.025
1.30732	3.00763	0.016	0.034	0.02	0.035
1.32297	3.02327	0.149	0.867	0.021	1.182
1.37889	3.04569	0.02	1.145	0.221	0.019
1.38732	3.0775	0.021	0.03	0.025	0.033
1.39889	3.12997	0.019	0.027	0.101	0.025
1.40488	3.13213	0.017	0.036	0.03	0.042
1.42032	3.14122	0.337	0.052	0.025	0.03
1.45332	3.17157	0.015	0.04	0.023	0.068
1.46934	3.18371	0.028	0.069	0.018	0.031
1.51623	3.2312	0.019	0.023	0.868	0.026
1.79204	3.34361	0.141	0.766	0.017	0.032
1.81592	3.34572	0.013	0.661	0.024	0.021
1.84769	3.48937	0.032	0.023	0.026	0.033
2.06488	3.51926	0.023	0.025	0.019	0.033
2.11072	3.55223	0.012	0.031	0.019	0.031
2.17947	3.63247	0.016	0.677	0.02	0.023
2.41183	3.71383	0.019	0.023	0.015	0.024
2.47629	3.76618	0.169	0.032	0.1	0.048
3.11501	4.08247	0.269	0.34	0.03	0.032
3.66414	4.77681	0.012	0.058	0.014	0.633
3.74923	0.311454	0.051	0.035	0.106	0.027
4.4495	0.320315	1.521	0.033	0.022	0.021
4.5565	0.324328	0.194	0.171	0.029	0.847
4.87427	0.329083	0.02	0.038	0.03	0.043
5.67607	0.332726	0.234	0.032	0.022	0.297
0.770268	0.332881	1.408	0.029	0.495	0.018
0.771111	0.333899	0.362	1.368	0.019	0.322
0.771801	0.33393	0.014	0.022	0.024	0.08
0.775556	0.334023	0.013	0.018	0.038	0.04
0.775785	0.334826	0.03	0.555	0.015	0.02
0.776935	0.340846	0.02	0.61	0.033	0.03
0.777318	0.344458	0.019	0.019	0.033	0.013
0.778544	0.349213	0.017	1.14	0.027	0.024
0.779387	0.354276	0.017	0.649	0.017	0.034
0.780307	0.355017	0.018	3.09	0.022	0.027
0.780996	0.366842	0.009	0.026	0.257	0.027
0.781762	0.375054	1.098	1.883	0.015	0.04
0.784828	0.382618	0.122	0.02	0.074	0.483
0.784981	0.383884	0.024	0.831	0.015	0.046
0.786207	0.387002	0.435	0.018	0.023	0.631
0.78751	0.393609	0.013	0.046	0.55	0.019
0.788199	0.40071	0.016	0.03	0.559	0.019
0.7941	0.408367	0.869	0.021	0.021	0.028
0.797165	0.415715	0.411	0.036	0.991	0.019
0.79908	0.421426	1.832	0.013	0.067	0.022
0.805134	0.429824	0.011	0.023	0.492	0.023
0.80567	0.431337	0.029	0.033	0.031	0.023
0.809808	0.440383	0.017	0.03	0.016	0.022
0.810038	0.450509	0.029	0.024	0.014	0.044
0.812797	0.451127	0.446	0.018	0.017	0.053
0.813103	0.460729	0.422	0.017	0.364	0.036
0.813103	0.461439	0.023	0.042	0.382	0.022
0.813487	0.473665	0.024	0.023	1.13	0.033
0.8141	0.475641	0.029	0.022	0.018	0.045
0.816475	0.480241	0.016	0.057	0.021	0.027
0.818161	0.482278	0.019	0.109	0.243	0.078
0.823908	0.510374	0.22	1.082	0.015	0.021
0.824215	0.520068	0.026	1.041	0.429	0.758
0.826207	0.523094	0.269	0.201	0.023	2.076
0.834943	0.523649	0.205	0.277	0.191	0.029
0.836628	0.532016	0.053	0.045	0.576	0.024
0.837241	0.533374	0.022	0.06	0.021	0.034
0.840383	0.550386	0.016	0.023	0.375	0.02
0.840613	0.554924	0.047	0.03	0.328	0.044
0.84069	0.571874	0.189	0.04	0.02	0.018
0.840996	0.58586	2.014	1.564	0.016	0.02
0.844215	0.596635	0.636	0.047	0.015	0.039
0.844368	0.59787	0.014	0.038	0.017	0.025
0.845977	0.609231	0.019	2.091	0.047	0.077
0.84705	0.622075	0.033	0.106	0.023	0.078
0.847433	0.62578	0.02	1.155	0.067	0.03
0.852644	0.629577	0.018	0.025	0.025	0.024
0.8541	0.629577	0.437	0.039	0.032	0.066
0.855019	0.631738	0.037	0.022	0.032	0.023
0.864444	0.632232	0.02	0.026	0.026	0.015
0.864521	0.640445	4.195	0.062	0.167	0.041
0.864904	0.66431	1.21	0.639	0.218	0.016
0.865134	0.668107	0.05	0.74	0.019	0.023
0.866054	0.670793	3.796	0.022	0.022	0.143
0.868966	0.673016	0.015	0.026	0.017	0.014
0.870651	0.674992	0.623	0.631	0.022	0.03
0.870881	0.675672	0.025	0.036	0.019	0.026
0.871648	0.681321	0.016	0.049	0.618	0.054
0.87387	0.69858	0.019	0.151	0.018	0.086
0.874636	0.716826	0.796	0.095	0.026	0.023
0.875709	0.71732	0.118	0.033	0.018	0.038
0.877011	0.722507	0.018	0.028	0.022	0.021
0.878238	0.724236	0.637	0.048	0.015	0.021
0.878697	0.724699	0.441	0.035	0.324	0.027
0.881762	0.726798	0.01	0.028	0.022	0.024
0.883985	0.728095	0.016	2.09	0.014	0.036
0.885211	0.732201	0.328	0.017	2.237	0.022
0.885364	0.738036	0.034	0.105	0.018	0.026
0.88613	0.744613	0.015	0.014	0.015	0.033
0.886743	0.751312	0.026	0.031	0.494	0.03
0.88728	0.756098	0.031	0.028	0.034	0.049
0.892414	0.764557	0.068	0.023	0.022	0.032
0.896169	0.772368	0.046	0.05	0.014	0.031
0.897241	0.78268	0.009	0.028	0.383	0.029
0.901379	0.785335	0.014	0.042	0.039	1.338
0.903448	0.786693	0.015	1.007	0.016	0.026
0.906284	0.794535	0.207	0.025	0.044	0.03
0.912337	0.794597	0.646	0.026	0.018	0.023
0.91387	0.804538	0.021	0.027	0.024	0.886
0.918008	0.804755	0.08	0.038	4.647	0.031
0.918238	0.806298		0.029	0.036	0.023
0.918621	0.806792		0.045	0.088	0.021
0.919157	0.815622		0.653	0.041	0.027
0.919847	0.824668		0.018	0.607	0.031
0.923218	0.852177		0.222	0.211	0.05
0.92705	0.855634		1.155	0.028	0.037
0.928659	0.860451		0.034	0.016	0.022
0.931494	0.862334		0.021	0.031	0.026
0.935402	0.866317		1.092	0.022	0.049
0.936552	0.868972		0.057	0.042	0.683
0.937395	0.871226		0.015	0.019	0.025
0.941762	0.913955		4.128	0.022	0.084
0.943295	0.918709		0.031	0.503	0.03
0.94728	0.920161		1.425	0.086	2.301
0.949119	0.938407		0.02		0.021
0.952184	0.939487		0.104		0.024
0.953563	0.945261		0.031		0.028
0.954636	0.960729		0.066		0.582
0.958391	0.965144		0.099		0.025
0.958774	0.986385		0.032		0.05
0.960766	0.988237		0.023		0.033
0.961303	0.988422		0.112		0.015
0.963602	0.993764		0.046		0.029
0.964521	1.00352		0.03		2.941
0.966054	1.00639		0.049		0.026
0.96659	1.02044		0.043		0.026
0.983295	1.02136		1.086		0.023
0.988123	1.02563		0.042		0.015
0.989119	1.0465		0.052		0.043
0.992031	1.05869		0.366		0.417
0.99341	1.0623		0.024		0.039
0.993716	1.07737		1.972		0.03
0.993716	1.0967		0.015		0.026
0.999234	1.10695		0.041		0.04
1.00008	1.11519		0.019		0.035
1.00337	1.13001		0.02		0.018
1.00858	1.13584		0.069		0.032
1.00973	1.14029		0.03		0.026
1.01172	1.1418		0.016		0.028
1.01211	1.14285		0.062		0.032
1.01272	1.14508		0.044		0.036
1.01349	1.15529		0.09		0.018
1.01349	1.17657		0.033		0.023
1.01356	1.18546		0.091		0.02
1.01992	1.1975		0.025		0.028
1.02307	1.20979		2.061		0.023
1.02452	1.22664		0.096		0.016
1.02636	1.23044		0.026		0.035
1.02805	1.2331		0.041		0.019
1.03019	1.24023		0.774		0.027
1.03364	1.24378		0.028		0.018
1.04345	1.26017		0.045		0.022
1.05157	1.26755		0.017		0.029
1.05211	1.28574		0.274		0.02
1.05287	1.28827		0.041		0.019
1.05441	1.31324		0.026		0.056
1.05479	1.32272		0.033		0.023
1.05663	1.32791		0.034		0.028
1.05801	1.34968		0.026		0.044
1.05839	1.35733		0.054		0.024
1.06268	1.38336		0.041		0.043
1.06636	1.39364		0.117		0.026
1.0705	1.39663		0.036		0.028
1.07801	1.40846		0.025		0.019
1.0849	1.43066		1.309		0.047
1.08728	1.4343		0.703		0.016
1.09073	1.44474		0.07		0.031
1.0928	1.44677		0.023		0.033
1.09916	1.45418		0.02		0.658
1.09985	1.47586		0.029		0.024
1.10038	1.47802		0.043		0.027
1.10437	1.50426		1.291		0.784
1.10843	1.52772		1.215		0.017
1.11617	1.52905		0.018		0.026
1.12728	1.61115		1.272		0.02
1.13356	1.62016		0.028		0.031
1.1351	1.62454		0.03		0.028
1.13824	1.65048		0.024		0.024
1.14015	1.67857		0.049		0.014
1.14069	1.69379		0.021		0.07
1.14192	1.70571		1.179		0.023
1.15134	1.70722		0.026		3.552
1.15602	1.72238		0.277		0.401
1.16789	1.73797		0.019		0.027
1.16843	1.75477		0.031		0.94
1.18207	1.76227		0.016		0.02
1.19617	1.76703		4.257		3.342
1.21395	1.77811		2.101		0.025
1.21464	1.82819		0.035		0.03
1.22	1.83393		0.026		0.043
1.2233	1.83538		0.049		0.022
1.23494	1.84072		0.065		0.018
1.23747	1.84261		0.016		2.283
1.24337	1.84798		0.032		0.02
1.24705	1.84866		0.052		0.037
1.2482	1.85221		0.065		0.024
1.25011	1.90404		0.029		0.021
1.25425	1.91664		0.022		0.063
1.26276	1.92359		2.152		0.03
1.28567	1.93726		0.023		0.079
1.2941	1.94251		0.025		0.036
1.29954	1.97669		0.019		0.04
1.30161	1.99818		0.015
1.30215	2.02819		1.942
1.30659	2.03464		0.02
1.31096	2.05107		0.032
1.31341	2.10299		0.033
1.31847	2.14461		3.793
1.32038	2.22766		0.017
1.32161	2.24646
1.33211	2.28682
1.33226	2.31164
1.33356	2.44168
1.33877	2.44745
1.35602	2.45069
1.35985	2.4561
1.36038	2.48182
1.37027	2.49639
1.38077	2.50034
1.38904	2.50204
1.40061	2.52859
1.40506	2.53665
1.41517	2.54501
1.41893	2.56243
1.42475	2.62331
1.44008	2.62794
1.44368	2.66385
1.4472	2.67882
1.45402	2.68867
1.46789	2.73356
1.49556	2.80383
1.501	2.87104
1.5551	2.88885
1.57402	2.91649
1.57755	2.9393
1.58115	2.97048
1.60077	3.02612
1.62069	3.03557
1.63241	3.09988
1.66038	3.123
1.83088	3.15983
1.86874	3.16944
2.01824	3.1699
2.10467	3.20426
2.14138	3.21235
2.4167	3.26017
2.55517	3.27722
3.84943	3.30401
0.296426	3.39768
1.0888	3.43053
0.614906	3.4401
0.101583	3.49213
1.06345	3.75097
0.148089	3.86808
0.308912	4.27823
1.08812	4.35956
0.847433	4.67546
0.618073	5.54977
0.863357	0.813422
1.06594	0.815491
0.815155	0.81634
0.791653	0.817931
1.15549	0.817984
0.378399	0.829019
0.893418	0.829496
1.28209	0.829814
0.800792	0.830663
0.317982	0.832255
0.210676	0.833899
0.479462	0.835066
0.857363	0.836764
0.448111	0.837878
1.14316	0.839098
1.21045	0.842387
0.672337	0.844668
0.896223	0.848382
1.52504	0.850027
0.675119	0.853581
0.333341	0.859469
0.471748	0.866154
1.19717	0.871088
0.899389	0.877825
0.382312	0.877984
0.841665	0.879788
0.857838	0.880371
1.05191	0.881963
0.922325	0.882706
1.19643	0.88679
1.48797	0.888223
0.592219	0.894324
0.433386	0.897294
0.678602	0.903183
0.774372	0.904403
1.2836	0.907639
0.967157	0.907905
0.359444	0.913846
0.77953	0.914377
0.891495	0.91496
1.51762	0.915225
0.727957	0.921008
0.896856	0.922175
0.377991	0.926154
0.761954	0.926472
1.0292	0.928859
0.960801	0.935703
1.62694	0.940106
1.07017	0.942281
0.819475	0.945729
1.15191	0.946684
0.338973	0.94748
1.83133	0.95687
0.32271	0.958143
0.258064	0.961751
1.36621	0.963873
0.816648	0.968382
1.42502	0.968594
0.258448	0.969072
0.769215	0.969443
1.02769	0.97321
1.4948	0.984934
1.32298	0.989496
1.34988	0.990557
0.760167	0.991671
0.737028	0.99252
1.73902	0.99321
1.25671	0.996764
0.271183	1.00005
1.43784	1.00292
1.26741	1.02228
2.36815	1.02292
0.711242	1.02424
1.03567	1.02552
1.40737	1.02955
1.56485	1.04
0.517417	1.04249
1.49885	1.04446
2.34942	1.04732
0.609545	1.04806
1.77899	1.05019
0.579213	1.05088
1.19002	1.05512
0.79577	1.05968
0.896517	1.06403
0.769306	1.06462
1.96024	1.06637
0.960416	1.07963
1.16397	1.0808
1.29179	1.08133
0.937028	1.08366
0.280955	1.08849
0.954761	1.09501
1.2905	1.09729
1.37713	1.09825
0.882855	1.10451
1.3694	1.10801
1.90735	1.10865
1.64565	1.10992
0.991563	1.11878
1.10283	1.11931
0.326578	1.12313
1.38105	1.1243
1.2404	1.13257
1.30357	1.13629
1.60086	1.13777
0.91511	1.13883
0.572269	1.14021
0.304999	1.14642
0.776838	1.14727
0.0751866	1.15316
0.867926	1.15448
1.26689	1.15639
1.05037	1.15841
1.20387	1.16621
1.90493	1.16695
1.44189	1.16838
0.815698	1.18456
1.15974	1.18955
0.359308	1.19119
0.317394	1.19231
0.48964	1.20106
1.00998	1.20355
1.27528	1.2061
2.03171	1.20732
1.07349	1.21401
0.646211	1.2148
0.760484	1.21692
0.711016	1.21825
1.26286	1.2243
0.503008	1.22552
0.62755	1.23454
0.452477	1.23496
1.11036	1.24159
1.2119	1.24324
1.35693	1.24939
1.22947	1.25878
1.37243	1.27061
1.04316	1.27862
1.10319	1.28074
0.979869	1.28451
1.1544	1.28451
1.43825	1.31082
0.648812	1.31363
1.21414	1.31507
1.52741	1.31836
1.13606	1.31851
0.76062	1.33061
2.4451	1.3313
1.63207	1.36106
1.0708	1.36599
1.14166	1.36753
0.744651	1.3731
0.57211	1.37973
0.957182	1.38552
0.730943	1.39687
2.12352	1.39979
1.20613	1.40509
1.22807	1.40525
1.23377	1.4121
0.769735	1.41268
1.59382	1.4166
0.693418	1.41915
0.57953	1.41947
1.04379	1.42286
1.26892	1.42292
0.653743	1.42414
0.211604	1.42509
0.725876	1.42769
1.36379	1.43231
0.982108	1.43385
1.62456	1.43634
0.572834	1.44302
1.44311	1.44456
0.367745	1.45862
1.37259	1.46557
1.05447	1.46886
1.06322	1.47072
1.41832	1.47931
1.26336	1.48424
0.823094	1.48822
0.865302	1.49215
1.05442	1.49273
1.06774	1.493
0.983759	1.49475
0.46123	1.50589
0.777313	1.51045
0.348699	1.51507
1.44314	1.51751
1.70642	1.52005
0.622551	1.52058
0.611762	1.52159
1.10156	1.52424
1.82762	1.5243
0.473264	1.52939
1.62818	1.53077
1.01717	1.53082
1.2991	1.53576
0.968944	1.53586
1.11013	1.5417
0.607012	1.54297
1.4815	1.54308
0.918209	1.5469
0.756594	1.55735
1.25621	1.56568
0.540715	1.56716
0.782855	1.56817
0.754083	1.57008
0.514318	1.58493
0.839765	1.59236
1.46388	1.59305
1.44936	1.63162
1.30371	1.63586
1.13282	1.63878
0.990975	1.64859
1.24795	1.65809
0.819181	1.67655
0.385139	1.68085
0.818638	1.68833
0.858991	1.69936
0.735535	1.7043
1.42201	1.70918
0.853088	1.73469
1.15863	1.75369
2.52873	1.75984
0.293305	1.77422
1.36684	1.77984
1.21739	1.78159
0.711197	1.78446
0.495612	1.79443
1.39611	1.80239
0.869012	1.80615
1.11477	1.8079
0.977991	1.80918
1.01009	1.81379
1.60106	1.81973
0.929677	1.82175
0.913775	1.82642
0.623999	1.82764
1.05929	1.83167
1.18177	1.83496
1.10995	1.83867
1.05705	1.83905
1.70943	1.84302
0.386361	1.84525
1.3858	1.84912
1.52877	1.84934
0.581995	1.85199
1.09333	1.85485
1.62072	1.85629
0.675458	1.87639
1.01321	1.87952
0.419	1.88732
0.581475	1.88859
0.825469	1.88971
1.07057	1.8904
0.88333	1.91379
0.849061	1.91385
0.678987	1.92149
0.975707	1.92456
2.23205	1.94446
1.36666	1.9756
2.18473	1.97777
1.34653	1.99873
0.694865	1.99905
1.47745	2.01024
2.98921	2.03936
0.477358	2.04568
1.13499	2.05454
2.49267	2.06186
1.20025	2.06361
0.431599	2.06849
1.16639	2.06955
1.33995	2.07024
0.657069	2.07034
0.999932	2.07538
0.993146	2.07671
1.15433	2.08838
0.991292	2.09114
0.29145	2.10058
0.44361	2.11098
1.02009	2.11645
0.871862	2.13077
1.40468	2.13098
0.547026	2.13782
1.35648	2.15379
1.4644	2.17767
0.578014	2.18902
0.594458	2.19469
1.15709	2.19729
0.823026	2.20684
1.28344	2.21867
1.94528	2.23512
1.47401	2.25263
1.93054	2.2583
1.60409	2.2687
0.94456	2.28186
1.18046	2.29374
1.10923	2.29507
1.65239	2.30859
0.856367	2.31851
0.277991	2.32111
0.892626	2.33756
1.03137	2.34318
0.353585	2.34477
0.703461	2.3748
1.39677	2.37894
1.09195	2.46281
0.354829	2.46546
0.837141	2.47082
0.8696	2.47454
1.57007	2.47889
0.757498	2.48302
1.33825	2.48976
0.796901	2.49586
0.935919	2.51942
0.648926	2.53098
1.73343	2.55894
1.09998	2.57029
0.454739	2.60472
2.04327	2.60753
1.28555	2.60944
1.60907	2.61353
0.714838	2.63305
1.07066	2.63602
0.883171	2.6383
0.921918	2.64886
1.14345	2.65353
0.412237	2.66748
1.15012	2.71507
1.04295	2.72451
1.58704	2.73942
0.646415	2.75708
2.38715	2.76355
0.75786	2.79289
1.42169	2.80196
0.811083	2.82833
2.00025	2.85836
0.683081	2.88541
0.752974	2.89406
0.627957	2.91316
1.22072	2.9234
2.1264	2.92493
1.24053	2.97146
0.978602	2.98111
1.05804	3.01098
1.47132	3.02005
1.40864	3.03931
1.77878	3.06143
2.19493	3.1017
0.726532	3.12631
0.895182	3.16122
0.442162	3.24658
1.61527	3.26499
1.21185	3.26891
0.601855	3.28127
0.622031	3.29496
1.40575	3.35512
1.04275	3.36467
1.24954	3.41167
0.697444	3.45385
0.602805	3.47565
1.52821	3.48844
1.16553	3.50408
0.678376	3.55703
2.09554	3.57003
1.1922	3.66923
0.907645	3.98133
1.33011	3.98462
1.17978	4.11666
1.17494	4.54934
0.938408	4.59973
0.527867	4.71565
1.08204	4.96276
2.06623	0.770728
0.522416	0.77272
0.785931	0.774866
1.42185	0.779157
1.16784	0.77931
0.717462	0.77931
1.87856	0.783142
0.968559	0.792261
1.32393	0.792414
0.777991	0.795096
1.56456	0.795862
0.654829	0.796628
1.78116	0.802759
0.452499	0.807739
0.786293	0.815172
1.04017	0.816398
0.779281	0.818927
1.74691	0.819234
1.20428	0.821149
1.64146	0.824368
0.283691	0.829962
0.935761	0.83249
0.495589	0.834943
0.962746	0.83977
0.851798	0.842989
1.54461	0.843448
1.22434	0.843602
1.45465	0.854866
0.482968	0.856015
1.58503	0.857548
0.879688	0.86092
1.57338	0.861916
0.280525	0.863065
0.715766	0.863908
0.612395	0.869579
0.289957	0.870498
1.34917	0.88659
0.723886	0.894789
0.846121	0.896322
0.748337	0.898544
0.715064	0.899693
1.01373	0.900307
1.18901	0.904521
1.4344	0.904981
1.05386	0.908812
1.14856	0.914253
1.50455	0.920153
1.73456	0.922835
1.12529	0.923065
1.17747	0.92567
1.38111	0.931648
0.68955	0.935939
1.85356	0.936322
0.705383	0.938084
0.467157	0.938544
1.29677	0.944061
1.90201	0.944138
1.20102	0.944444
1.55537	0.94705
0.531667	0.94751
0.985162	0.949195
1.13384	0.950498
1.20905	0.951954
0.829428	0.953946
1.40762	0.955326
0.736349	0.955402
0.755485	0.957701
0.576453	0.959234
0.969826	0.960613
0.836372	0.967969
2.29679	0.967969
0.739335	0.968812
0.735264	0.972874
1.12816	0.974176
0.41934	0.976322
2.07679	0.981456
1.51249	0.982605
0.617734	0.983831
1.09113	0.985977
0.780774	0.986973
1.18387	0.989579
2.17865	0.997778
2.17747	0.999617
1.25058	1.00207
1.9223	1.00383
0.810631	1.00866
0.836123	1.00927
1.1292	1.01188
1.54709	1.01226
0.512848	1.01234
1.29867	1.01602
1.59453	1.0187
0.902307	1.01931
1.23888	1.02015
2.05958	1.02123
0.604456	1.02169
0.9304	1.02682
0.71934	1.02812
1.62644	1.03111
1.19824	1.03341
2.17338	1.03502
1.0411	1.03916
1.0494	1.04521
0.522122	1.0472
1.11276	1.04904
1.7176	1.05157
1.8874	1.05533
1.38188	1.06107
1.01812	1.0636
0.620063	1.06521
2.05759	1.06644
0.903438	1.07149
1.61253	1.07533
0.815132	1.07778
1.29514	1.07985
0.447908	1.08215
0.858245	1.08483
1.66171	1.0872
0.795069	1.09295
1.36833	1.09824
1.48419	1.09931
1.18822	1.10544
0.54162	1.10812
1.34467	1.1092
0.706447	1.11249
1.4352	1.11602
1.6537	1.1236
1.38693	1.1305
0.728727	1.1308
0.211083	1.13119
0.960145	1.13364
0.581746	1.13533
1.49389	1.13785
0.822913	1.13847
1.12024	1.14038
0.97876	1.14238
1.20378	1.14751
0.381565	1.14751
0.889867	1.14927
0.627731	1.15433
1.14191	1.15487
1.2591	1.1613
0.84542	1.1682
1.74822	1.17241
1.43173	1.17418
0.583194	1.17433
0.684234	1.1764
0.798258	1.17739
1.45049	1.17824
1.04956	1.18092
1.55103	1.18621
0.949039	1.18789
1.48086	1.18843
0.997037	1.19226
1.70563	1.19441
0.676725	1.2033
1.30018	1.20651
0.33506	1.20912
0.74128	1.21065
1.05953	1.21617
1.66363	1.21724
0.554988	1.23019
0.758403	1.23364
0.692242	1.23563
1.14024	1.23648
0.747003	1.24238
1.57743	1.24421
1.5418	1.25732
1.3653	1.26069
0.870663	1.2613
0.559036	1.26851
0.813933	1.2777
1.75327	1.28138
0.685705	1.28314
0.883805	1.29525
1.24205	1.29525
1.15356	1.30077
1.15551	1.30697
1.23115	1.3082
0.825492	1.30858
0.105135	1.31341
1.14596	1.3151
1.04583	1.31678
1.34524	1.31762
1.5582	1.31885
0.56675	1.32713
0.895929	1.33287
2.1166	1.33402
1.6862	1.33487
0.425582	1.33816
1.76736	1.33831
0.275729	1.34092
0.53705	1.34736
1.05904	1.35004
1.61418	1.35011
0.206469	1.35119
0.879258	1.35425
0.333341	1.35625
1.53427	1.35678
1.02357	1.35732
1.83759	1.36015
0.493056	1.36398
0.467677	1.36444
1.94081	1.37793
0.888803	1.3787
1.65003	1.37954
1.26933	1.38897
1.69077	1.39387
0.563153	1.39923
1.01323	1.40077
1.36661	1.4023
2.04673	1.40322
0.940579	1.41142
0.96641	1.41448
0.709229	1.41571
0.861253	1.41648
1.66478	1.41747
0.705474	1.41939
1.2162	1.42046
0.835942	1.42199
1.17222	1.42222
1.30097	1.4223
1.1411	1.42498
0.438046	1.42598
1.0715	1.43517
0.347116	1.43525
1.28978	1.43693
1.48822	1.43785
1.6387	1.44084
1.00844	1.44276
1.65906	1.44284
1.03931	1.44575
0.628953	1.44789
0.767315	1.45441
0.575322	1.45548
1.12739	1.45571
0.822506	1.46215
1.35135	1.46398
0.691043	1.46874
1.19505	1.4695
0.582153	1.47402
0.788215	1.47533
0.725401	1.47793
0.494458	1.48659
0.92884	1.48697
1.46702	1.49165
1.84709	1.49395
1.05277	1.49425
1.5534	1.49502
0.848337	1.50138
0.56589	1.50352
1.54099	1.50812
2.35261	1.519
1.38136	1.51962
0.247387	1.52046
0.817372	1.52299
1.11642	1.52636
1.1195	1.5282
1.67261	1.52835
0.788645	1.54
1.05166	1.54284
0.905338	1.55793
1.80927	1.56291
1.39848	1.56322
0.527777	1.56521
1.1998	1.56559
1.73153	1.56889
0.889912	1.57441
1.62371	1.5764
1.06019	1.57655
0.528071	1.57854
1.04144	1.59663
0.493056	1.59954
0.630853	1.60521
0.603167	1.61648
0.900701	1.6177
0.643384	1.61778
1.61814	1.62238
1.26689	1.62452
0.466433	1.62513
0.962723	1.62927
1.54551	1.63395
0.956209	1.6364
0.142253	1.64268
0.906017	1.64981
0.16114	1.64996
1.1211	1.65096
1.4575	1.65579
1.69444	1.66989
1.3261	1.67356
0.661615	1.6754
0.993576	1.68467
0.435603	1.69356
0.920629	1.70084
0.775956	1.70391
0.701945	1.70605
0.862882	1.71218
1.30416	1.71379
0.618503	1.72429
1.38808	1.72812
1.38403	1.73195
0.685886	1.73387
0.747274	1.73678
1.79706	1.73693
0.963719	1.74544
0.89629	1.75793
1.01224	1.76521
0.794209	1.76552
1.57684	1.77088
0.631848	1.7718
1.14954	1.7767
0.548518	1.78406
1.44956	1.79257
1.9641	1.81226
1.82348	1.82046
1.16614	1.82084
1.5026	1.82644
1.22061	1.8292
0.966817	1.82981
0.826962	1.8354
1.62814	1.83594
0.686021	1.84069
1.00385	1.84337
1.87394	1.84789
1.35112	1.85418
0.73791	1.86276
1.42013	1.8731
1.15503	1.89088
1.15664	1.8954
0.614363	1.9
1.32518	1.91234
0.760484	1.91349
1.53124	1.92866
1.14169	1.93617
0.829066	1.95579
1.28457	1.96337
0.69862	1.97019
0.856322	1.97824
1.2827	1.9954
1.97403	2.00667
1.11916	2.01126
1.19747	2.01487
1.81235	2.02444
0.758471	2.0446
0.856571	2.04475
0.435693	2.05188
0.782176	2.05824
1.18851	2.05923
1.13056	2.06736
0.560145	2.07134
0.801742	2.07755
1.51717	2.08023
0.616535	2.08467
1.24603	2.08674
0.87012	2.09418
1.37862	2.09701
1.87055	2.11594
0.936847	2.12291
1.22665	2.12552
0.699254	2.12981
0.996584	2.13946
0.246867	2.14153
0.566704	2.14383
1.67591	2.14927
0.643158	2.15402
1.22133	2.16
1.15257	2.16123
0.461932	2.16207
1.63013	2.16498
1.71165	2.17234
0.702782	2.17548
0.9209	2.19586
0.792355	2.20874
0.235331	2.24659
1.06854	2.24912
1.21715	2.25716
0.641325	2.2764
1.30934	2.28966
1.75347	2.29563
0.784619	2.29655
0.632119	2.30238
1.28914	2.31693
1.04187	2.3308
0.845895	2.33364
0.774712	2.37579
1.02104	2.41762
1.38408	2.41824
1.01502	2.44084
0.734789	2.44506
0.225017	2.44575
1.47231	2.45303
0.801651	2.45732
1.12244	2.46023
0.96123	2.48628
1.27926	2.50444
0.677765	2.51916
0.805564	2.5292
0.918005	2.53923
2.08276	2.54897
2.14675	2.60307
1.28618	2.60429
0.2677	2.61195
0.80527	2.64736
0.80561	2.65962
0.900385	2.66567
1.08849	2.66889
0.472993	2.68628
0.721941	2.6931
0.381316	2.72858
1.18485	2.75211
0.647139	2.75257
0.381769	2.77234
1.10452	2.80429
1.36067	2.81893
0.204727	2.85218
0.824316	2.85364
0.815245	2.90529
1.63479	2.91057
1.63219	2.91264
0.546822	2.9141
1.89695	2.93464
0.965189	3.02559
0.55207	3.07126
1.08473	3.12061
0.587672	3.16927
1.04893	3.17272
1.71068	3.21701
0.465008	3.38973
0.605429	3.41418
0.792038	3.41533
0.462407	3.53762
1.46643	3.56061
0.643542	3.63172
0.770437	3.66498
1.45273	3.70337
1.26514	3.89785
1.83418	4.38575
1.85888	4.49172
1.29955	4.67142
1.03967	5.31326
0.873241	5.42031
0.463673	0.0497625
1.51255	1.98912
0.637571	1.04427
0.455824	1.21126
0.759986	1.44707
0.379213	1.05089
1.22321	0.470934
1.37894	0.90337
1.99039	1.3228
0.472495	1.50495
0.643836	0.297399
1.0943	1.1962
0.484076	0.911898
1.1675	1.89844
0.780027	0.291518
0.992807	1.54108
0.579349	0.327709
1.27835	2.25526
0.872653	1.38089
1.54983	0.564465
2.00409	0.667767
1.55198	1.72384
1.23094	0.16261
1.08785	1.71432
1.54133	0.332436
1.29658	0.0614793
1.56458	1.133
0.92841	1.79027
0.554445	0.153404
0.585162	0.544334
1.12809	0.953382
0.602285	2.31378
0.827188	1.50312
0.860755	0.300068
0.903506	0.452228
0.951278	3.15546
0.862045	2.67299
0.623253	2.12056
0.141823	1.03314
0.577245	0.532278
0.726804	2.64081
1.64924	2.0758
0.534223	0.330265
1.53183	1.87693
1.04284	1.20197
0.713594	1.32603
1.87261	1.56931
1.03845	2.07813
0.855101	0.585207
1.776	1.40222
1.15277	0.07867
1.19312	2.21002
0.938634	0.953314
0.584483	0.662542
1.05135	1.02054
0.416897	0.984574
0.753743	0.697761
0.776883	1.62545
1.54784	1.35239
1.00434	1.28806
0.486157	2.1618
0.826736	0.674282
1.029	1.22692
0.589188	0.927822
1.9917	2.06761
0.961954	2.6093
1.06609	1.6349
0.620154	0.312576
0.61226	1.38195
2.20231	2.90893
0.637706	2.01448
0.358855	0.238227
0.855282	1.22558
1.58218	1.94035
1.63051	0.801063
0.58342	1.18846
0.423366	0.967813
0.865257	1.43354
0.592649	0.964329
0.739018	0.255327
0.561592	1.25266
2.19287	2.11626
1.15259	0.330061
0.456865	0.199389
1.2496	1.05021
0.838498	0.171794
1.01642	2.48661
0.986903	2.55716
0.704773	1.72961
1.15478	1.16071
0.581769	1.6086
1.06709	0.379665
1.32732	1.26707
1.11583	0.685343
0.622099	0.270685
0.633137	1.8867
1.83628	0.948428
1.75306	0.940737
0.642705	0.137073
0.884822	1.62651
0.602918	2.32533
1.27028	2.8276
0.69819	1.1145
0.979937	1.39097
0.561909	2.49441
0.577245	0.460575
0.835671	1.08417
0.896426	0.76589
	0.36494
	0.799073
	2.26333
	0.4019
	1.8199
	0.838453
	0.337299
	1.44228
	2.06951
	1.10072
	1.3435
	1.42931
	1.65524
	0.906379
	0.897105
	1.58679
	0.176928
	2.10681
	0.762248
	1.62834
	1.26033
	0.938249
	1.81466
	1.80645
	1.33363
	2.52493
	3.34981
	1.08369
	1.41715
	0.700249
	1.08591
	2.267
	0.782968
	1.97421
	0.75967
	2.12628
	2.153
	0.509387
	0.971296
	1.55637
	0.701742
	1.14759
	1.34671
	1.46741
	1.0214
	0.305496
	1.05929
	1.56195
	1.26836
	1.49934
	1.7297
	3.43092
	2.17331
	0.753789
	1.63078
	2.05447
	1.48962
	1.38557
	1.24142
	0.549559
	1.03734
	1.93171
	1.991
	1.43248
	1.67926
	1.02943
	1.19446
	1.52773
	0.615313
	0.694187
	0.757091
	0.0542637
	1.4373
	2.80489
	3.07335
	1.53339
	1.46614
	1.3805
	1.443
	2.51387
	3.21212
	0.363379
	0.796177
	0.536191
	1.70138
	1.99541
	2.3199
	2.19597
	0.486383
	0.874033
	1.36275
	2.17883
	1.63834
	0.322913
	1.45623
	2.13047
	1.5425
	0.654671
	2.49199
	1.67485
	1.18699
	1.0812
	0.233069
	2.28675
	1.2762
	1.0394
	0.74983
	2.45784
	1.08803
	0.563832
	1.31644
	1.10262
	0.878783
	1.0948
	1.55329
	1.44157
	2.11439
	2.51977
	1.67587
	0.15112
	2.3675
	0.803981
	1.14739
	0.953359
	2.40147
	0.731283
	1.23196
	2.19116
	2.56123
	3.23006
	0.283533
	1.00149
	2.96202
	1.29864
	1.09618
	1.35458
	0.930785
	0.887627
	1.73553
	0.592807
	0.67211
	1.2397
	0.142185
	1.54196
	1.44807
	1.27247
	1.5896
	1.16885
	1.95261
	1.42355
	1.16485
	0.790545
	1.18546
	0.352907
	1.00011
	2.57482
	0.660303
	1.67892
	0.874078
	0.753336
	1.15467
	1.70701
	1.56114
	1.02913
	0.83411
	0.365008
	1.22791
	2.04092
	1.26376
	1.74709
	1.78643
	0.431283
	0.657069
	1.79618
	0.503325
	1.16028
	0.231283
	1.33266
	1.88756
	0.72081
	0.900362
	1.12601
	2.13011
	1.02522
	0.417372
	1.25295
	1.21303
	0.833793
	0.692196
	1.19021
	0.91615
	1.64748
	2.1955
	2.41534
	0.76736
	1.44422
	1.73642
	1.58534
	2.03038
	0.853857
	0.575933
	0.583782
	1.86876
	2.2943
	1.68209
	1.06254
	0.347862
	1.95962
	1.7297
	1.60753
	2.14908
	1.83913
	0.880977
	1.72859
	0.177652
	0.772766
	2.39647
	2.13965
	0.6658
	2.17919
	0.896245
	0.61762
	2.23845
	0.716603
	0.435965
	1.56166
	1.06338
	1.71597
	1.47333
	0.505858
	0.838046
	1.91131
	2.50819
	1.39848
	1.15725
	1.02848
	1.0216
	2.03838
	0.569758
	1.84499
	1.12409
	1.54718
	1.07406
	0.23126
	1.8767
	1.06186
	1.41237
	1.18263
	1.65017
	0.960054
	1.68971
	0.964691
	2.66026
	0.235218
	1.54712
	0.503506
	1.02072
	1.50918
	2.03793
	1.48378
	0.973354
	1.98028
	2.0827
	0.481384
	1.0468
	1.90891
	1.09957
	0.935965
	0.641416
	1.19688
	2.06374
	1.22918
	1.10271
	1.29457
	0.450418
	0.631644
	0.669509
	1.19477
	2.1442
	1.40572
	0.335309
	1.03393
	0.984687
	2.9891
	1.54117
	1.14388
	0.553291
	2.08077
	1.74413
	1.4458
	1.73961
	0.437842
	1.25415
	1.69959
	1.72931
	1.53404
	2.33074
	1.33703
	1.30204
	1.25015
	1.15723
	0.405994
	0.442276
	2.61321
	2.25153
	1.23472
	0.160959
	0.700724
	0.670595
	1.05112
	2.05406
	1.28297
	1.23287
	2.27168
	1.3808
	1.84804
	0.386089
	1.5684
	0.962656
	0.845759
	2.73897
	1.35182
	0.898055
	1.10165
	1.46974
	1.69116
	1.88546
	1.2197
	2.31056
	1.90036
	1.20382
	1.36831
	0.370527
	1.33416
	0.758109
	0.820018
	2.44146
	1.47444
	0.587378
	0.817801
	1.54449
	2.26123
	1.79821
	1.23207
	1.547
	1.45634
	1.39586
	1.07473
	0.922212
	1.76467
	1.20633
	1.50563
	1.8371
	1.97363
	0.728885
	1.24854
	0.991495
	1.38421
	0.741936
	0.605519
	1.21663
	1.44879
	1.65926
	1.10511
	1.3741
	1.8404
	1.66279
	1.39833
	0.389324
	0.89663
	0.714386
	0.348157
	1.58374
	1.87654
	0.193938
	0.811468
	1.96996
	1.8133
	1.34723
	0.846257
	0.904863
	1.66899
	2.61022
	2.55236
	2.6378
	1.35974
	0.639493
	1.10814
	2.02086
	0.475187
	0.341145
	2.05415
	0.746415
	1.19878
	1.10683
	0.984212
	0.42323
	1.54103
	2.16499
	2.31663
	1.77795
	1.88405
	1.77765
	2.5914
	1.20995
	2.43852
	2.0154
	2.46883
	0.229971
	2.06976
	0.388939
	0.719159
	0.868627
	1.21733
	1.78591
	1.2724
	1.17238
	2.48885
	1.25922
	2.39118
	1.47464
	1.06779
	1.91538
	0.278964
	0.182922
	1.1658
	2.12079
	1.13103
	1.6941
	1.77706
	1.99839
	0.959647
	1.04246
	1.11701
	1.05843
	2.32058
	1.11513
	1.12642
	1.66005
	1.32744
	1.97858
	1.54863
	0.978195
	1.61289
	0.867292
	1.1753
	1.69937
	0.579688
	0.573196
	0.76727
	0.692694
	0.499638
	1.30029
	1.36327
	1.74942
	0.776476
	1.56354
	2.02357
	2.51687
	1.10934
	1.27302
	1.16372
	2.03447
	1.82307
	1.81043
	1.99844
	1.21226
	1.67991
	0.716467
	0.604366
	0.90276
	0.853857
	0.512147
	0.884347
	1.51916
	1.1896
	1.94531
	0.343067
	1.16085
	1.55487
	1.40446
	0.5962
	0.300498
	0.67254
	1.68792
	1.00181
	1.97225
	1.36849
	1.94707
	1.062
	1.03567
	1.36876
	0.823072
	1.25411
	1.04327
	0.747478
	0.966682
	1.5107
	0.655304
	0.955824
	1.18948
	2.00088
	0.814612
	1.76424
	1.76926
	0.539674
	0.399548
	1.88885
	1.22823
	1.28437
	1.86634
	1.73624
	0.529043
	1.33501
	1.05078
	2.07057
	0.256842
	2.14793
	1.182
	0.852251
	1.06838
	1.37216
	1.09177
	0.886813
	1.1409
	0.45354
	2.10679
	1.15772
	2.31294
[truncated: 128 more rows]

## Sheet: Fig 4H
CTR	RAB5A
1.32	0.721
1.253	1.38
1.707	0.96
2.769	0.932
1.157	0.993
1.279	0.489
1.338	1.158
1.41	1.233
1.659	1.099
1.466	0.873
1.021	1.147
1.32	1.202
0.968	1.415
1.79	0.838
1.215	0.918
1.188	1.123
1.152	1.323
1.484	1.223
1.689	0.899
1.821	0.941
1.386	1.101
1.237	1.168
2.412	0.797
1.28	0.934
1.428	1.453
1.114	1.111
1.407	0.99
1.206	1.282
1.072	1.422
0.665	0.862
1.46	0.996
1.996	0.44
1.641	1.127
1.283	1.19
1.1	1.109
1.269	0.807
1.003	0.708
1.427	0.94
1.317	0.657
1.505	1.229
1.218	1.444
0.813	1.301
1.217	1.147
1.262	0.959
1.376	0.775
1.563	0.719
1.023	0.819
1.005	0.851
1.344	0.803
1.649	0.779
1.029	0.564
0.966	0.779
1.382	0.962
1.579	0.803
1.25	0.888
0.756	0.833
2.401	1.24
1.401	0.591
1.464	1.301
1.07	1.17
1.17	0.952
1.586	1.129
0.954	1.275
1.577	1.028
1.206	0.78
1.062	1.139
1.3	1.409
1.062	0.622
1.362	1.139
1.321	1.296
1.096	0.71
1.065	0.794
1.426	0.934
1.612	1.108
1.181	1.162
0.888	0.947
1.586	0.809
1.152	0.77
1.253	0.636
1.257	0.572
1.167	1.198
1.165	1.198
1.324	1.161
0.908	0.602
1.731	0.663
1.109	1.077
1.224	1.081
1.398	0.923
1.424	0.792
1.381	1.205
1.779	0.855
1.197	0.483
1.261	1.176
1.279	0.785
1.286	0.557
0.91	0.974
1.747	1.001
1.153	0.704
1.408	1.097
1.211	0.987
1.1	1.085
1.31	1.422
1.396	0.9
0.85	1.509
1.049	1.6
1.229	1.312
0.81	1.032
1.152	0.757
1.407	0.812
1.075	1.014
1.475	1.157
1.323	0.506
1.383	0.812
1.235	0.715
1.045	0.677
1.277	0.547
0.791	0.574
1.407	0.852
1.084	0.741
1.04	0.874
1.043	1.256
1.968	0.855
1.424	0.658
1.137	1.106
1.4	0.857
1.237	0.589
1.487	0.988
1.547	1.037
1.12	0.752
1.037	0.744
1.31	0.711
1.219	0.946
1.19	0.622
1.319	1.05
1.095	0.715
1.346	1.001
0.861	1.218
1.366	1.234
1.179	0.731
0.915	0.905
1.279	0.741
1.929	1.085
1.004	0.883
1.382	0.921
1.058	0.833
1.683	1.331
0.792	0.792
0.959	1.004
0.805	0.851
1.174	0.695
0.995	0.627
0.87	0.535
1.377	0.76
0.986	1.015
0.956	0.951
0.774	0.887
1.101	0.658
1.226	0.748
1.161	0.501
1.184	1.066
1.061	0.649
1.26	0.898
0.943	0.856
1.011	1.592
1.181	0.749
1.194	0.426
0.87	0.897
1.018	1.128
1.54	0.849
1.463	0.893
1.078	0.893
1.196	0.814
0.865	1.326
1.198	1.308
1.45	0.619
0.932	0.449
1.357	0.443
1.634	0.804
1.162	0.867
1.352	0.681
1.059	0.692
1.152	0.808
1.32	0.907
0.951	0.532
0.986	1.155
1.251	0.644
0.699	1.411
0.868	0.86
0.849	0.466
0.761	0.667
1.079	1.135
1.174	0.764
1.431	0.726
1.2	0.714
1.148	0.641
0.691	0.497
1.618	0.663
0.874	0.824
1.155	0.596
0.669	0.941
1.108	0.872
1.293	0.843
1.032	0.597
1.468	0.681
1.149	0.681
1.083	0.721
1.013	0.78
1.026	0.919
1.188	0.765
0.77	0.423
1.241	0.75
1.14	0.704
2.416	0.484
1.033	1.122
1.111	1.196
0.751	1.054
0.841	0.762
1.282	0.755
0.68	0.934
1.221	0.77
1.267	1.087
1.135	0.817
1.473	0.629
1.353	1.253
0.977	0.641
1.007	0.57
0.751	0.786
1.013	0.626
0.688	0.933
1.102	0.637
1.742	0.443
1.009	0.551
0.891	1.2
0.77	0.952
1.695	1.02
1.362	0.834
0.956	0.646
1.415	0.53
1.286	0.532
1.352	1.129
0.74	0.582
0.878	0.691
0.961	0.883
1.336	0.989
0.986	0.7
0.774	1.345
0.991	0.678
0.782	0.744
1.017	0.846
1.133	0.817
0.961	0.458
0.769	0.961
1.145	0.782
1.207	1.19
0.856	0.849
1.122	0.713
1.128	0.861
1.594	0.845
1.711	0.594
1.162	0.472
0.972	0.764
0.813	0.467
1.27	0.834
1.197	0.862
0.716	0.891
1.011	1.064
1.247	0.974
0.954	1.052
1.026	0.787
0.707	0.932
1.158	0.887
1.419	0.732
1.109	0.671
0.957	0.941
1.134	0.593
0.675	0.912
1.15	0.509
1.37	0.541
1.065	0.545
0.959	0.898
1.256	0.579
1.22	0.694
0.879	0.7
1.118	0.52
1.02	0.694
0.907	0.711
0.958	0.73
1.249	0.768
1.012	0.889
0.823	0.768
1.071	0.795
1.186	0.434
1.189	0.694
1.143	0.575
1.385	0.663
0.893	1.035
1.489	0.722
1.124	0.682
0.861	0.823
0.89	0.794
1.008	0.947
0.997	0.46
1.321	0.88
0.726	1.097
1.334	0.743
1.121	0.712
0.93	0.728
1.218	0.812
1.143	0.726
1.516	0.643
1.182	0.809
1.045	0.559
1.285	0.572
1.05	0.668
0.643	0.875
0.837	0.477
0.659	0.697
1.091	0.871
1.076	0.856
1.062	1.187
1.05	0.535
1.014	0.853
1.197	0.772
0.986	0.646
0.979	0.665
0.91	0.843
0.612	0.642
1.48	0.514
0.981	1.215
1.193	0.76
0.733	0.858
1.165	0.569
1.132	0.845
1.525	0.977
1.282	0.565
1.193	0.518
0.508	0.67
0.892	1.163
0.858	0.545
0.651	0.724
1.302	0.623
0.801	1.079
0.836	0.693
1.228	0.597
0.874	0.829
1.45	0.713
0.54	0.663
1.236	0.453
1.349	0.687
1.136	1.086
0.836	0.567
0.867	0.671
1.219	0.668
1.126	0.627
0.9	0.702
1.045	0.881
1.29	0.399
0.928	0.475
0.808	0.601
0.783	0.535
0.815	0.62
0.992	0.586
0.987	0.844
0.68	0.689
0.964	0.892
1.071	0.916
0.814	0.886
1.479	0.63
1.079	1.185
1.113	0.615
0.676	0.915
0.621	0.926
0.981	0.773
1.674	0.937
0.956	0.551
1.468	0.553
1.473	0.839
1.208	0.854
0.646	0.637
0.866	1.139
0.612	0.478
1.18	0.794
1.21	0.683
0.801	0.661
1.178	0.901
0.786	0.784
0.741	1.073
0.906	1.057
1.524	0.923
0.955	0.718
1.007	0.768
0.934	0.779
0.991	0.555
1.338	0.696
0.78	0.842
0.938	0.526
0.933	0.789
1.28	0.54
1.235	0.78
1.34	0.496
0.844	0.67
0.82	0.775
0.77	0.762
0.776	0.676
0.72	0.672
0.965	0.69
0.892	0.769
1.269	0.648
1.32	0.681
1.127	0.92
1.195	0.492
0.789	0.676
0.955	0.98
1.058	0.704
1.007	0.841
1.033	0.605
0.996	0.831
0.68	0.54
0.955	0.558
0.449	0.815
0.787	0.474
1.061	0.662
1.159	0.6
1.192	1.067
0.937	1.035
0.956	0.898
0.876	0.725
1.136	0.946
0.82	0.571
1.206	0.876
1.178	0.599
1.495	0.75
1.49	0.583
1.237	0.786
1.275	0.562
1.001	0.658
1.043	0.8
1.018	0.591
1.114	0.764
0.938	0.888
0.81	0.794
1.163	0.764
0.984	0.563
1.286	0.635
1.041	0.708
1.225	0.915
1.114	0.774
1.176	0.482
0.94	0.806
1.056	0.539
1.235	0.668
0.772	0.766
0.604	0.807
1.239	0.926
1.326	0.524
1.116	0.654
0.805	0.839
1.427	0.622
0.976	0.71
1.088	0.817
0.902	0.914
1.639	0.728
0.987	0.692
1.034	0.514
0.747	1.404
1.108	0.56
1.114	0.488
1.309	0.696
1.198	0.523
1.17	1.14
0.869	1.049
0.775	0.407
0.65	0.713
0.917	0.852
1.034	0.561
1.07	0.601
0.721	0.688
0.851	0.928
0.691	0.883
0.786	0.469
0.823	0.521
0.875	0.807
0.947	0.66
1.092	0.662
1.105	0.477
0.901	0.602
0.679	0.866
0.851	0.469
0.831	0.541
0.964	0.877
0.79	0.489
1.15	1.09
0.757	0.626
0.645	0.631
0.458	0.896
0.921	0.55
1.24	0.691
0.719	0.907
0.65	0.683
0.605	0.405
1.011	0.628
1.172	0.713
0.969	0.661
0.998	0.636
0.891	0.833
1.04	0.589
0.852	0.624
0.936	0.655
1.148	0.867
0.712	0.82
1.074	0.507
0.937	0.826
0.943	0.443
0.883	0.441
0.8	0.841
0.938	0.54
1.091	0.748
0.889	0.633
1.278	0.582
0.75	1.181
1.164	0.553
0.588	0.501
1.105	0.66
1.436	0.423
0.685	0.658
1.247	0.637
0.645	0.692
0.947	0.566
0.784	0.761
0.983	0.601
0.794	0.732
0.821	0.469
0.592	0.922
1.137	0.598
1.098	0.738
0.931	0.45
1.019	0.647
1.108	0.633
0.594	0.666
1.072	0.696
1.492	0.705
0.622	0.664
0.914	0.664
0.748	0.824
1.478	0.425
0.788	0.655
1.101	0.581
0.896	0.517
0.607	0.668
1.099	0.641
0.698	0.473
0.716	0.614
0.976	0.663
0.567	0.843
0.486	0.553
1.098	0.71
1.601	0.641
0.643	1.158
0.579	0.783
1.364	0.53
1.35	0.681
1.232	0.661
0.924	0.508
1.099	0.544
1.038	0.48
1.244	0.564
0.941	0.583
0.738	0.649
0.764	0.495
0.881	0.489
1.201	0.568
0.865	0.806
0.786	0.743
0.869	0.446
1.116	0.624
1.035	0.527
0.911	0.927
1.039	0.49
1.167	0.55
0.739	0.442
0.871	0.585
0.913	0.762
0.789	0.621
0.728	0.608
0.66	0.737
0.959	0.683
1.056	0.778
0.943	0.443
0.669	0.383
0.627	0.506
0.796	0.435
1.079	0.555
0.897	0.61
0.906	0.446
0.716	0.578
1.071	0.506
1.181	0.665
1.243	0.952
0.94	0.649
0.749	0.519
0.666	0.694
1.01	0.595
0.62	0.82
1.084	0.593
0.991	0.734
0.807	0.667
0.761	0.567
1.131	0.48
0.822	0.659
0.736	0.705
0.826	0.636
0.676	0.632
0.869	0.609
1.598	0.495
0.609	0.551
1.044	0.642
0.816	0.488
0.828	1.05
1.21	0.671
0.761	0.39
0.932	0.697
0.865	0.712
0.921	0.816
0.82	0.824
0.762	0.627
1.076	0.721
0.512	0.671
1.091	0.636
1.259	0.816
0.859	0.719
0.654	0.631
0.845	0.646
1.126	0.54
0.76	0.5
0.727	0.498
1.103	0.515
0.84	0.753
0.872	0.46
1.173	0.755
0.967	0.591
0.754	0.933
0.643	0.545
0.778	0.568
0.606	0.591
1.42	0.716
0.909	0.608
0.531	0.838
1.109	0.638
1.007	0.574
1.206	0.807
0.703	0.646
0.811	0.694
1.164	0.604
0.779	0.673
0.822	0.669
1.217	0.634
0.89	0.606
0.485	0.602
0.728	0.683
0.696	0.569
1.331	0.557
0.91	0.594
1.147	0.482
0.636	0.762
0.57	0.732
0.608	0.66
0.684	0.808
1.078	0.635
1.072	0.468
1.02	0.513
0.649	0.704
0.852	0.588
0.796	0.652
0.921	0.518
0.582	0.579
0.73	0.477
0.92	0.966
0.536	0.713
1.073	0.579
0.915	0.716
0.702	0.489
1.132	0.576
0.762	0.517
0.595	0.627
0.927	0.681
0.978	0.646
0.969	0.908
1.021	0.604
1.081	0.563
0.761	0.704
0.695	0.633
0.759	0.905
0.799	0.636
0.935	0.501
1.101	0.885
0.848	0.975
0.808	0.614
1.291	0.555
0.954	0.514
1.375	0.827
0.851	0.739
1.117	0.499
1.16	0.72
0.719	0.667
1.097	0.773
0.913	0.62
0.978	0.592
1.149	0.605
0.782	0.708
0.825	0.643
0.755	0.565
1.095	1.194
0.77	0.598
0.667	0.58
1.124	0.755
0.713	0.504
1.069	0.496
0.634	0.478
0.93	0.546
0.767	0.877
0.726	0.926
0.914	1.003
0.636	0.68
0.658	0.598
0.973	0.74
0.608	0.663
0.831	0.702
0.975	0.589
1.351	0.595
1.18	0.679
1.014	0.735
0.7	0.604
0.973	0.483
0.802	0.649
0.953	0.518
0.516	0.894
0.846	0.777
0.745	0.896
0.828	0.481
1.02	0.715
1.376	0.714
0.572	0.605
1.197	0.592
1.162	0.987
0.665	0.576
0.818	0.505
0.698	0.63
1.235	0.522
1.003	0.694
0.935	0.878
0.794	0.671
0.812	0.569
1.128	0.634
0.903	0.746
1.004	0.463
0.631	1.057
1	0.506
1.148	0.609
0.854	0.52
1.059	0.453
0.81	1.901
0.79	0.621
0.746	0.657
1.017	0.537
0.806	0.755
0.993	0.822
0.919	0.244
0.918	0.454
0.669	0.657
1.014	0.709
0.942	0.433
0.605	0.346
0.69	0.773
0.883	0.741
1.02	0.414
0.853	0.59
1.061	0.619
0.619	0.483
0.719	0.48
0.944	1.099
0.849	0.416
0.834	0.39
0.812	0.575
0.756	0.36
0.7	0.846
0.857	0.912
1.126	0.741
0.678	0.583
0.615	0.46
0.764	0.655
0.665	0.448
0.662	0.392
0.714	0.622
1.137	0.495
1.005	0.77
0.859	0.594
1.089	0.653
0.782	0.361
1.033	0.317
0.928	1.055
0.702	0.442
1.156	0.487
0.72	0.473
0.947	0.711
0.594	0.723
0.944	0.552
0.998	0.689
0.668	0.444
0.561	0.787
0.718	0.358
0.522	0.689
0.897	0.908
0.586	0.347
0.575	0.484
1.26	0.359
0.805	0.62
0.988	0.5
0.598	0.802
1.016	0.652
1.143	0.505
1.256	0.555
0.726	1.154
0.722	0.36
0.857	0.494
0.636	0.542
0.685	0.439
0.84	0.548
0.65	0.348
0.451	1.047
0.517	0.543
1.206	0.513
0.865	0.656
0.671	0.705
0.748	0.466
1.142	0.62
0.928	0.744
0.928	0.453
0.828	0.41
0.649	0.328
0.772	0.449
0.865	0.612
0.711	0.321
0.798	0.857
0.847	0.489
0.655	0.471
0.875	0.37
0.8	0.937
1.121	0.401
1.032	0.641
0.567	0.444
0.892	0.624
1.017	0.436
1.29	0.445
0.56	0.451
0.987	0.456
0.859	1.177
0.848	0.875
0.587	0.356
0.956	0.483
0.648	0.419
1.095	0.719
0.696	0.32
0.95	0.921
1.428	0.707
0.931	0.679
0.667	0.64
0.986	0.365
0.97	0.832
0.456	0.451
1.023	0.47
0.663	0.552
0.827	0.284
0.667	0.459
0.492	0.766
0.953	0.518
0.708	0.646
0.874	1.667
0.535	0.485
0.508	0.587
0.709	0.522
0.662	0.46
0.691	0.606
0.611	0.901
0.808	0.628
0.698	0.614
0.534	0.93
0.921	0.499
0.833	0.493
0.571	0.406
0.896	0.392
0.996	0.667
0.719	0.574
0.979	0.775
0.941	1.232
0.676	0.582
0.831	0.694
0.725	0.724
0.871	0.357
0.957	0.643
1.149	0.747
0.869	0.727
0.483	0.343
0.593	0.54
0.833	0.533
0.6	0.714
0.606	0.781
0.716	0.43
0.671	0.629
0.707	0.574
0.637	0.782
0.622	0.563
0.528	0.491
0.558	0.4
0.845	0.484
0.806	0.442
0.685	0.447
0.802	0.596
1.104	0.417
0.806	0.61
0.592	0.342
0.67	0.634
0.9	0.62
0.707	1.108
0.737	0.506
0.766	0.267
0.64	0.494
1.025	1.014
0.799	0.867
1.052	0.448
0.613	0.415
0.702	0.324
0.511	0.396
0.698	0.578
0.956	0.553
0.473	0.824
0.535	0.556
0.645	0.364
0.593	0.829
1.051	0.355
0.713	0.324
0.771	0.327
0.579	0.582
0.714	0.402
2.531	0.704
0.714	0.481
0.889	0.715
0.581	0.684
1.196	0.553
0.56	0.571
0.793	0.557
1.186	0.518
0.649	0.573
0.714	0.459
0.484	0.281
0.821	0.426
0.978	0.561
1.234	0.383
0.42	0.474
0.759	1.188
0.909	1.699
1.995	0.453
1.269	0.687
0.464	0.351
0.701	0.356
1.054	0.357
0.481	0.482
0.876	0.568
1.312	0.704
1.635	0.356
0.585	0.683
1.603	0.441
1.383	0.369
0.994	0.612
0.585	0.447
0.576	0.438
1.042	0.79
0.919	0.417
0.516	0.363
0.393	0.473
0.482	0.492
0.462	0.899
0.491	0.397
0.464	0.332
1.163	0.942
0.661	0.681
0.986	0.522
0.554	0.595
0.598	0.674
0.839	0.418
0.413	0.437
0.763	0.494
0.636	0.412
0.696	0.92
0.789	0.373
1.29	0.28
0.679	0.509
0.734	0.38
0.355	0.674
1.881	0.367
0.746	0.341
0.548	0.399
0.814	0.341
1.103	0.573
0.535	0.267
0.7	0.546
0.711	0.625
0.737	0.373
1.394	0.508
0.405	0.408
0.731	0.51
0.596	0.424
1.429	0.529
0.637	0.336
0.865	0.527
0.496	0.511
0.869	0.364
0.62	0.615
1.279	0.294
0.513	0.657
0.881	0.474
0.767	0.604
0.85	0.376
0.588	0.441
1.147	0.59
0.543	0.259
0.97	1.458
0.717	0.331
0.949	0.424
0.841	0.568
1.05	0.456
0.624	0.362
0.879	0.458
0.686	0.836
0.983	0.544
0.988	0.753
1.3	0.404
0.919	0.835
0.777	0.445
1.087	0.727
1.15	0.295
0.603	0.314
0.841	0.354
0.823	0.528
0.648	0.479
0.97	0.276
0.726	0.634
0.83	0.554
0.955	0.427
0.707	0.483
0.787	0.525
1.108	0.42
0.932	0.628
0.934	0.552
0.848	0.491
0.983	0.578
	1.049
	0.53
	0.334
	0.581
	0.649
	0.72
	0.337
	1.233
	0.402
	0.598
	0.437
	0.494
	0.471
	0.647

## Sheet: Fig 4K
CTR 48h	RAB5A 48h
9.8	43.8
6.9	52.5
8.8	57.1
10.9	56.8
10	56.3
12.1	22.5
6.5	52.8
