# Supplementary material for: Tissue fluidification promotes a cGAS–STING cytosolic DNA response in invasive breast cancer
Source: Nat Mater. 2022 Dec 29;22(5):644–55. doi: 10.1038/s41563-022-01431-x (PMC10156599; doi:10.1038/s41563-022-01431-x)
Supplement: Source Data Fig. 5 — Statistical source data. [file 41563_2022_1431_MOESM23_ESM.xls]

## Sheet: Fig 5C1
CTR	RAB5A
1	1
1	2
1	1
9	4
3	3
1	0
3	1
3	3
2	1
1	1
2	1
2	3
1	2
5	2
2	2
3	2
3	2
2	5
6	2
7	2
3	2
1	1
1	3
8	2
1	2
3	1
3	1
6	2
4	1
7	2
2	1
6	1
3	2
7	1
2	2
6	6
5	2
2	3
2	1
2	1
1	1
2	2
0	1
4	5
2	4
2	1
2	2
5	0
1	1
3	1
1	2
1	4
4	3
1	5
1	1
2	1
1	2
1	1
2	3
1	4
2	1
7	1
10	2
1	1
9	2
9	0
8	1
1	1
1	3
1	1
5	0
7	2
6	0
1	1
5	0
1	1
4	1
8	1
2	1
1	1
1	1
5	1
1	0
2	0
4	2
6	1
2	1
3	3
7	1
2	2
4	5
9	1
6	2
5	2
4	1
1	1
5	0
2	4
2	0
2	3
1	1
1	1
2	1
3	1
1	1
1	2
2	1
1	1
8	1
1	2
2	1
1	1
2	0
1	2
4	1
3	1
5	3
3	1
2	1
5	3
3	1
5	0
2	1
3	1
3	2
4	2
2	1
3	5
6	1
2	1
2	1
1	1
3	3
1	0
0	3
1	2
1	2
4	1
1	1
1	2
1	1
1	1
6	1
1	1
1	0
1	2
2	0
2	2
3	1
1	1
2	1
3	1
3	1
4	1
3	1
7	2
2	2
1	0
1	1
6	0
0	3
2	0
11	0
2	2
5	4
5	2
0	1
0	1
1	2
1	0
1	3
5	2
0	2
0	1
1	0
4	1
2	0
1	7
2	1
1	1
1	1
3	1
1	1
5	0
2	4
1	0
3	3
1	1
6	2
2	5
6	1
1	0
0	0
4	3
2	1
2	2
1	0
3	1
1	1
6	1
1	0
1	3
2	2
2	0
3	1
1	9
4	2
1	1
3	2
1	1
0	1
1	5
1	1
2	1
1	1
1	1
1	4
4	1
1	7
0	2
9	2
1	0
1	3
2	2
4	1
3	4
3	3
9	3
1	1
1	1
4	8
1	1
9	15
2	1
4	0
1	1
7	10
5	2
1	1
0	1
5	0
5	1
2	2
1	3
1	0
2	1
5	1
1	1
1	2
4	3
1	3
1	2
1	3
2	3
3	1
1	2
1	2
1	3
1	1
1	1
9	3
5	7
4	7
9	1
11	5
7	3
1	4
7	6
3	2
5	1
3	1
8	4
1	2
2	3
0	1
6	4
4	1
1	3
3	7
1	1
0	4
6	1
1	8
5	7
0	1
2	2
6	1
0	8
1	10
0	9
0	1
1	8
1	9
2	11
0	4
0	8
0	2
1	8
1	6
0	1
1	5
0	11
0
2	12
3	21
0	20
1	6
0	11
0	11
1	11
2	63
3	4
0	2
2	5
4	17
0	10
1	3
1	5
0	8
2	55
0	33
0	3
2	2
1	18
0	23
0	7
0	6
1	31
2	45
0	22
1	13
0	6
0	32
1	2
0	16
1	14
0	9
0	25
0	6
0	2
5	16
0	35
2	26
1	59
0
0	21
1	9
0	10
0	3
1	18
0	3
1	53
0	54
2	50
0	5
0	12
1	20
0	30
2	17
0	16
1	8
1	32
1	4
1	27
1	52
2	1
3	2
1	4
0	37
2	21
1	5
1	4
2	2
1	10
2	17
6	5
2	12
0
2	54
1	5
1	14
2	4
2	21
1
0	6
1	52
0	10
1	29
0
0
0	16
0	22
0	30
0	46
0	47
3	28
1	31
4	22
0	25
0	59
1	39
0	17
0	22
1	4
1	2
0	3
0	43
1	37
0	18
1	26
1	8
1	20
1	6
1	42
0	15
0	20
1	6
2	9
0	37
1	4
1	44
0	30
0	19
1	3
0	0
3	7
1	10
1	3
1	3
0	8
0	1
2	5
0	1
0	3
0	0
0	4
0	1
0	7
1	4
0	3
0	2
0	6
0	5
1	1
1	20
0	39
0	7
0	56
0	4
0	7
1	4
0	4
0
1
0
0
0
0
0
0
0
0
0
0
0
0
2
2
0
0
0
0
0
0
0
0
0
0
0
0
0
1
0
0
1
0
0
0
0
0
0
2
0
1
0
0
0
0
0
0
0
0
2
0
0
0
0
1
0
2
1
3
0
0
3
3
0
0
0
0
2
2
2
0
1
0
1
0
0
1
1
1
0
0
2
0
1
0
1
1
2
1
0
0
0
1
0
0
1
2
0
0
0
0
0
1
0
5
0
1
0
0
1
0
0
0
1
1
1
0
1
1
1
2
6
1
0
0
0
4
0
5
0
1
4
1
2
0
3
4
4
5
5
2
2
2
1
1
2
0
0
1
0
3
0
0
1
10
1
2
2
1
2
0
2
2
8
6
0
1
8
8
5
2
5
0
2
1
2
5
4
1
3
1
1
1
1
3
4
1
6
3
2
1
1
2
0
2
0
2
0
1
2
2
1
6
1
4
2
0
1
3
1
0
1
0
1
0
0
0
4
1
0
1
1
3
2
1
1
3
1
0
6
1
6
2
3
2
4
2
1
0
8
0
3
1
4
0
1
2
6
1
1
6
5
0
0
0
1
4
1
1
0
1
1
2
1
1
1
2
0
4

## Sheet: Fig 5C 2
CTR	RAB5A
40	92
10	0
32	4
8	56
37	25
60	74
12	45
55	126
44	5
43	0
7	21
25	43
42	21
23	79
0	76
33	33
13	56
17	58
49	45
29	49
0	40
20	13
0	13
34	1
0	42
29	0
57	0
33	114
29	0
42	105
30	88
4	82
32	2
20	13
27	43
29	9
23	2
4	44
90	94
74	28
39	62
42	116
29	3
5	41
3	108
3	24
35	52
21	27
48	46
34	79
10	9
42	2
18	50
9	6
15	1
6	27
41	64
15	70
25	32
15	67
30	62
26	72
48	29
41	0
46	1
22	51
32	59
23	33
32	59
78	60
7	59
29	87
15	51
11	90
25	12
20	77
31	21
35	21
14	60
19	1
22	46
4	25
5	5
0	16
23	66
25	55
12	62
16	49
6	35
12	8
40	11
48	15
75	21
62	29
36	75
0	2
24	27
0	0
25	57
90	54
59	58
22	39
23	0
35	1
73	0
36	0
0	11
34	44
44	0
34	20
0	41
22	0
0	0
14	0
75	8
22	0
19	113
4	61
64	15
1	1
13	10
40	44
20	22
1	25
39	31
1	0
0	27
24	53
55	1
0	0
2	0
62	16
0	27
15	20
1	0
0	38
0	50
0	41
20	34
14	41
82	39
0	0
0	35
53	16
4	23
0	24
18	26
58	25
0	44
1	0
45	38
1	4
6	15
0	27
4	71
0	0
39	65
3	0
0	0
0	45
45	56
7	28
0	39
10	43
0	38
51	21
20	12
37	32
32	78
12	22
47	125
0	51
0	0
10	97
1	47
14	42
0	58
63	7
0	12
0	60
0
0	43
7	46
1	51
17	71
14	0
40	11
16	13
9	109
15	13
21	15
0	5
38	13
0	28
0	48
18	42
12	52
28	37
21	37
44	22
56	0
44	19
24	6
71	104
42	52
11	28
68	47
66	45
23	58
1	47
12
50	41
33	76
44	57
23	58
53	74
16	15
16	77
23	38
3	52
0	8
0	84
25	53
23	62
29	45
34	99
13	70
52	77
25	38
0	44
0	78
10	45
20	1
9	3
24	43
0	45
18	67
4	1
10	51
64	1
14	25
29	85
0	65
49	45
0	9
19	10
20	31
55	62
19	63
14	60
6	3
0	49
55	19
26	112
22	43
17	12
20	50
20	55
0	46
20	46
0	64
1	53
12	40
0	85
0	91
0	69
9	88
6	69
0	71
10	55
3	58
9	34
18	23
19	72
5	56
14	45
52	50
1	60
26	44
0	23
24	90
42	30
31	80
24	131
0	44
1	10
25	72
0	35
13	31
14	45
0	102
26	11
30	25
42	48
0	89
14	64
17	52
38	23
0	13
0	39
0	17
20	38
27	30
0	53
53	53
32	64
0	1
0	42
41	82
44	1
43	6
46	53
0	86
30	55
16	51
35	43
28	60
25	40
0	106
10	68
0	76
34	36
0	25
11	24
47	78
8	13
0	1
0	93
0	78
1	46
0	2
36	0
33	37
1	94
62	80
0	37
50	14
59	0
1	39
73	15
23	43
49	37
20	46
40	0
3	51
25	54
0	54
46	1
24	43
28	26
0	24
43	64
30	77
68	101
47	61
0	41
6	79
52	88
62	1
51	0
92
43	68
43	0
2	81
74	53
56	32
0
0	53
64	1
1	0
54	0
1	0
36	1
6	74
0	123
0	16
3	0
0	8
0	44
36	44
74	36
0	32
24	41
1	30
0	1
2	1
0	94
0	53
0	49
0	2
0	45
0	3
11	19
0	27
0	9
0	1
14	28
8	58
6	1
32	0
0	2
44	2
21	32
34	21
24	100
17	1
0	1
48	0
27	0
1	76
8	71
51	59
60	42
50	0
2	62
1	3
75	17
12	1
12	60
3	0
0	0
0	41
31	0
24	0
0	0
79	3
0	0
53	44
55	0
19	2
0	44
7	95
21	0
1	33
15	45
0	39
0	0
20	50
48	0
35	20
16	0
22	1
16	35
32	0
16	13
56	0
30	75
25	73
9	1
12	0
27	13
0	55
34	28
19	0
62	68
40	3
15	0
16	31
36	48
26	0
40	5
9	0
8	34
38	4
18	30
0	43
2	52
2	1
11	51
0	13
4	67
17	0
0	1
1	57
0	7
1	23
18	0
0	1
0	1
1	0
0	0
0	17
43	3
0	14
0	64
1	33
45	1
0	3
2	1
0	32
0	33
1	0
2	55
1	16
0	0
24	58
3	6
1	69
0	5
0	23
0	2
3	0
1	38
1	36
0	83
0	33
20	1
0	54
0	57
1	0
1	0
0	1
0	22
4	76
1	92
2	66
0	84
0	0
1	41
0	3
0	53
1	0
0	0
0	4
0	0
1	36
0	0
0	31
0	19
0	69
63	51
0	34
0	17
1	37
0	3
0	10
0	36
1	26
0	35
0	110
1	0
16	25
1
23	116
0	34
0	4
1	1
0	3
0
0	0
0	18
0	1
0	50
1	30
0	40
0	42
0	0
0	32
1	60
0	47
0	1
0	14
0	76
0	52
0	83
0	34
0	0
0	0
1	75
0	66
10	43
0	58
0	76
38	39
5	1
0	1
44	7
0	33
0	57
0	48
0	1
0	1
0	66
0	52
0	37
0	0
0	2
0	0
0	20
0	3
0	78
34	1
26	0
0	3
28	75
0	0
0	3
16	2
0	38
0	0
0	38
0	10
0	48
0	101
0	24
1	1
0	13
0	2
51	56
0	28
0	0
0	28
0	43
0	60
0	24
0	1
0	74
0	108
1	2
0	0
1	0
0	39
0	41
0	0
0	45
0	25
0	27
1	59
0	0
26	0
1	69
0	59
0	0
0	50
0	38
1	37
0	8
26	13
52	19
0	3
1	7
0	14
0	18
0	23
0	16
0	55
0	24
0	23
1	23
0	36
0	20
0	21
0	8
0	41
0	20
0	14
0
51	82
1	9
0	7
0	43
0
0	4
6	70
70	14
1	12
1	10
0	33
0	97
0	13
0	6
0
0	28
2	70
0	60
0	26
1	18
0	8
0	8
0	19
0	80
0	14
0	4
1	57
0	28
0	10
0	5
0	62
0	11
0	6
0	28
0	38
0	57
2	74
1	36
0
1	9
0	8
2	7
0	10
0	46
1	4
0	21
0	13
7	5
0	5
0	5
6	9
37	4
0	18
0	8
0	7
0	6
0	14
0	11
1	4
2	11
0	12
0	22
0	5
0	12
3	11
0	6
1	6
0	97
0	7
20	14
0	9
0	16
0	15
0	9
0	12
0	9
0	7
0	12
1	10
0	24
1	23
0	2
0	14
0	97
0	11
0	139
0	21
1	93
0	22
3	23
0	8
49	21
0	29
0	18
1	27
0	33
0	12
0	12
2	19
0	17
0	1
1	4
44	10
0	96
0	16
0	19
0	5
2	9
0	16
0	20
0	22
0	1
0	6
1	12
2	0
1	72
0	9
6	15
2	5
8	14
0	7
0	43
1	7
0	15
35	11
0	17
1	21
1	9
0	6
1	9
0	2
2	83
0	13
1	6
0	16
37	36
0	141
0	79
0	11
0	23
0	75
0	15
0	12
0	48
59	18
0	22
2	17
1	8
2	16
0	11
3	54
6	11
6	3
1	13
0	20
1	2
5	3
12	11
4	12
13	18
9	7
9	2
3	5
8	3
16	3
26	4
3	11
36	13
6	9
57	7
17	17
3	2
18	2
2	5
18	18
15	14
84	14
16	21
76	14
82	4
2	24
10	43
9	12
7	12
8	8
18	18
6	13
11	44
2	3
19	122
14	34
12	54
5	25
11	7
11	1
11	3
2	0
2	129
7	13
4	18
7	33
5	4
15	0
9	22
7	10
2	1
1	0
12	3
6	2
4	0
6	5
5	8
2	4
8	3
6	7
4	6
4	5
4	7
2	3
1
3	4
1	7
10	45
0	11
10	14
2	134
8	0
8	108
6	135
12	96
3	3
10	11
3	59
2	2
8	6
2	1
6	2
7	0
6	2
8	3
4	3
9	3
9	2
4	1
4	7
10	1
9	1
10	1
10	5
13	7
5	5
12	4
7	5
10	1
1	5
7	4
6	10
6	38
4	0
7	6
3
7	1
42	0
6	2
44	0
4	0
16	1
9	2
15	3
18	0
13	0
2	1
17	4
1	0
2	1
3	1
5	1
3	0
6	2
9	0
4	1
7	1
3	1
1	2
2	1
8	1
7	1
4	3
5	1
2	1
3	1
2	0
5	1
5	2
6	6
1	3
3	4
1	9
3	8
4	0
0	112
6	9
2	8
4	63
5	3
2	8
3	3
8	2
3	2
11	2
7	5
6	1
1	6
1	4
5	9
2	9
4	2
11	6
3	6
4	11
0	7
4	4
5	10
7	2
11	4
6	0
6	6
6	3
3	2
8	11
4	31
1	10
11	6
14	2
10	5
17	2
8	39
6	7
3	4
11	4
7	8
3	2
4	6
5	9
2	11
5	2
31
45
6
6
14
5
10
3
11
5
7
10
3
2
5
11
0
5
6
5
6
4
4
8
61
11
6
9
8
12
13
6
9
15
7
9
3
9
5
2
3
10
8
6
2
2
5
7
4
7
2
4
6
11
2
5
3
17
11
8
12
5
11
10
10
9
5
7
7
9
5
10
6
8
3
6
6
5
3
2
7
5
8
10
8
15
11
7
7
7
1
10
4
4
7
7
4
1
9
8
0
2
5
2
4
8
7
3
1
1
1
8
2
4
6
7
0
4
5
6
13
5
4
3
6
10
6
9
9
9
13
11
8
13
10
3
8
5
21
6
7
11
8
7
7
14
18
7
7
7
11
18
2
4
4
7
21
45
18
45
23
8
12
2
22
8
21
15
7
16
10
11
11
7
18
11
5
3
3
4
21
8
15
3
9
11
15
11
13
95
13
17
26
18
14
20
27
6
21
17
6
15
13
16
13
11
14
21
20
25
14
11
8
10
3
23
6
11
5
7
5
48
7
25
4
7
63
0
6
6
4
2
14
10
7
8
1
2
6
2
3
17
7
10
6
7
4
1
6
6
5
8
2
7
9
5
4
9
3
8
10
7
8
3
4
5
7
2
4
3
27
10
9
2

## Sheet: Fig 5E
5 Gy	CTR	RAB5
4.87862	1.4139	2.5932
3.85407	0.171519	0.556116
4.12366	0.625039	0.0175634
17.9881	0.411453	1.1073
10.2479	8.14896	1.00652
2.87407	0.54773	0.872065
16.4532	0.217186	0.216735
15.4674	0.656617	2.68161
23.7812	11.14	5.63513
7.68416	0.971828	0.545631
6.93997	0.87612	1.04179
5.76586	1.58276	1.83365
8.40383	9.47293	2.39624
11.2559	1.25202	0.651083
5.47208	0.817338	1.21563
7.94213	0.993655	0.986639
11.8043	0.262108	2.84028
11.8946	0.93763	6.46126
9.05594	1.45786	0.996553
14.4951	0.959793	0.0630035
7.44476	0.112176	1.35225
3.79113	0.433807	1.26238
13.8301	2.48305	0.710624
6.00507	0.29107	0.547066
21.5957	0.623557	8.0231
14.0922	7.68723	0.788452
19.7734	0.257457	12.7801
22.2836	1.34729	2.15411
5.21108	0.157134	27.0058
9.87557	0.0211677	3.87374
11.5269	0.72496	7.2521
3.44746	0.177313	0.0568876
12.462	0.780346	12.4543
5.44908	0.455446	5.62474
15.4898	9.84167	5.97939
8.08996	1.40587	0.652276
3.96295	0.148225	3.14704
7.36063	0.0100962	1.5628
6.74519	0.790779	3.61219
22.5106	0.487539	2.81936
8.88752	1.74354	7.82233
28.9217	0.201873	2.86932
11.738	0.263788	2.59945
9.18926	0.649419	1.95187
4.84499	5.98174	4.36485
8.19103	2.27987	3.63712
3.41093	2.3654	2.1919
13.8079	0.220113	3.77869
9.21511	0.203367	1.31638
7.96416	0.346298	0.715703
3.74545	0.668521	0.108162
12.9235	0.0923159	4.47076
24.5845	0.142831	6.53912
16.1431	0	1.01732
15.6463	2.37786	8.449
22.3449	0.355568	18.3838
12.3802	0.247161	2.93493
20.8559	0.326296	22.5006
12.5186	0.34856	0.276954
19.4942	0.521698	0.714087
21.414	0.401939	0.818019
16.599	2.28668	0.368945
14.9162	0.837041	4.49028
20.0498	0.240451	2.64919
19.0166	3.57118	3.40394
12.8855	0.0137992	2.53111
33.6818	4.97	1.62012
12.1035	3.15	2.93501
27.2646	10.27	0.148868
7.58177	4.55	5.37687
5.30239	2.04	0.101746
12.8825	1.25	0.27836
13.4826	4.46	0.31088
12.242	12.67	0.943208
19.4491	1.64	1.148
17.3027	3.42	1.04137
24.8148	1.86	0.663512
19.2044	9.27	1.53114
25.5987	4.82	0.598383
8.41164		0.389526
3.46676	2.77	2.81532
9.12667	5.01	1.12256
5.29778	15.13	5.49
12.6099	3.02	25.49
7.56899	2.42	7.66
27.3692	19.1	10.85
4.59026	12.12	1.68
9.06938	5.83	4.2
3.29657	4.87	12.46
21.8373	10.84	5.48
6.89896	5.39	7.31
17.6753	1.43	0.9
17.6152	3.49	4.61
13.427	3.85	3.63
20.6228	2.64	5.96
23.3052	14.44	42.76
9.3587	11.27	11.18
14.7875	2.92	10.15
19.918	1.4	3.82
16.2747	9	29.93
14.7892	4.32	17.08
18.5962	8.19	3.3
22.0254	0.49	3.13
14.7248	6	19.4
20.1949	0.51	20.05
19.1168	0.38	2.08
20.3136	0.28	23.89
13.8931	0.38	14.86
13.0998	17.92	7.78
15.9404	20.05	2.71
23.6115	2.45	11.47
8.16139	2.18	3.38
5.92116	1.56	10.01
21.326	3.89	18.02
23.0859	7.88	13.21
11.6438	4.44	9.11
11.9565	9.04	6.07
9.45559	7.48	22.82
23.4175	2.3	10
30.2448	11.46	7.13
17.0978	12.39	7.17
20.0596	2.34	15.82
5.04438	1.51	3.07
7.40226	2	7.09
25.9151	6.06	8.34
22.24	1.61	3.24
23.192	4.92	18.05
13.5972	20.08	10.33
20.5979	1.85	17.71
21.446	8.35	6.38
22.5231	1.67	13.24
30.7104	7.03	22.13
14.9818	1.38	7.71
17.5898	5.18	2.26
21.6441	5.24	1.93
13.0017	2.91	6.8
11.4045	6.32	3.4
24.7201	3.29	2.7
	0.63	3.5
14.1483	6.8	8.23
12.8975	5.07	13.95
6.09939	1.37	4.28
	0.71	0.94
14.6378	5.16	1.05
13.2694	2.01	5.18
8.83423	7.2	14.94
11.7008	16.79	2.03
9.44883	7.77	10.83
6.64073	27.05	2.91
12.8627	0.45	13.89
25.65	0.67	24.75
14.0778	24.97	2.27
10.8126	6.05	11.34
18.4892	0.92	32.84
6.79467	5.53	12.98
8.51055	8.63	4.38
32.7057	1.76	14.81
18.3613	5.31	15.26
7.72029	13.03	11.46
18.0512	4.21	8.55
1.67585	11.75	6.15
10.4245	8.48	16.12
9.1532	5.04	2.73
5.78563	1.89	2.18
23.3509	9.58	4.77
4.93592	2.36	32.46
23.7708	1.33	4.12
7.07125	3.12	53.47
8.55297		54.96
5.46914		5.55
8.74836		2.52
12.5048		6.41
19.6022		2.25
11.3465		6.52
9.13544		5.17
17.7655		6.5
15.1733		19.9
9.13864		4.32
19.03		3.52
14.87		4.01
23.93		15.21
27.01		31.88
20.72		4.28
13.19		17.32
14.69		11.72
18.11		6.84
15.1		8.31
41.51		46.09
33.21		12.35
15.52		68.28
36.41		1.62
42.45		10.07
45.9		1.87
52.99		5.48
40.77		9.56
39.1		0.52
6.64		7.43
41.34		7.81
66.77		9.54
47.95		12.69
19.5		5.9
5.39		5.17
53.55		3.08
		23.47
23.15		6.05
50.92		11.98
29.39		2.48
54.48		4.26
37.8		8.81
54.12		23.25
36.2		22.99
34.16		2.37
13.59		19.67
32.1		5.3
20.21		12.33
25.42		12.96
24.19		53.84
33.72		47.77
11.17		4.15
22.76		5.15
49.15		1.46
39.37		8.23
45.28		1.6
32.48		5.93
45.79		3.36
34.33		15.28
9.3		15.81
38.59		9.99
25.03		15.42
24.9		6.99
24.26		1.12
15.07		4.25
13.5		44.27
8.15		18.83
31.16		5.06
23.69		16.52
29.13
28.06
22.59
17.09
15.01
25.34
31.72
16.37
28.92
29.43
19.54
16.04
25.08
29.78
8
59.24
17.03
21.78
46.07
51.2
18.8
16.97
23.03
36.47
12.27
34.54
18.67
22.06
17.67
62.95
55.18
18.7
14.28
27.69
21.86
18.11
29.85
17.81
16.65
17.31
12.84
22.8
16.32
12.84
31.45
33.16
38.47
16.41
57.56
33.91
