# Supplementary material for: Tissue fluidification promotes a cGAS–STING cytosolic DNA response in invasive breast cancer
Source: Nat Mater. 2022 Dec 29;22(5):644–55. doi: 10.1038/s41563-022-01431-x (PMC10156599; doi:10.1038/s41563-022-01431-x)
Supplement: Source Data Fig. 6 — Statistical source data. [file 41563_2022_1431_MOESM24_ESM.xlsx]

## Sheet: Fig 6B
	CTR
	N.cells	𝛾H2AX pos	%				RAB5A
Exp1	174	6	3.44828				N.cells	𝛾H2AX pos	%
	221	10	4.52489			Exp1	179	25	13.9665
	202	2	0.990099				158	36	22.7848
	166	11	6.62651				156	36	23.0769
	197	9	4.56853				167	24	14.3713
Exp2	302	7	2.31788				141	51	36.1702
	199	9	4.52261			Exp2	156	33	21.1538
	320	10	3.125				232	61	26.2931
	166	8	4.81928				216	42	19.4444
	340	10	2.94118				272	51	18.75
							320	43	13.4375

## Sheet: Fig 6D
CTR	RAB5A
2	46.9
4	46.6
4.7	34.2
4.1	38.5
2.6	40
4.2	36.7
2.7	38.8
5.2	35.3
4.8	37.7
10.2	60

## Sheet: Fig 6F
Tumor margin		Tumor bulk
γH2AX+/RAB5A(High)	γH2AX+/RAB5A(Low)	γH2AX+/RAB5A(High)	γH2AX+/RAB5A(Low)
35	9	7	1
39	8	9	2
39	12	6	2
41	13	5	2
52	17	7	1
40	0	6	2
47	28	7	1
37	14	6	1
39	8	9	2

## Sheet: Fig 6H
entire tumor		Core		Front
cGAS+/RAB5A(High)	CGAS+/RAB5A(Low)	cGAS+/RAB5A(High)	CGAS+/RAB5A(Low)	cGAS+/RAB5A(High)	CGAS+/RAB5A(Low)
33.56	2.054	2.08	6.25	65.3	2.04
32.3	1.45	2.3	1.19	50	1.75
28.89	1.52	5.14	0.57	76.14	3.41
44.03	4.4	9.88	4.94	79.48	3.85
41.22	4.17	5.66	11.3	58.439	1.23
39.8	6.49	13.16	17.1	52.9	1.29
40.37	2.78	4	4.5	65.49	1.56
23.12	6.55	1.36	5.48	40	7.34
27.33	6.43	2.2	12.7	46.07	1.68
