# Supplementary material for: Tissue fluidification promotes a cGAS–STING cytosolic DNA response in invasive breast cancer
Source: Nat Mater. 2022 Dec 29;22(5):644–55. doi: 10.1038/s41563-022-01431-x (PMC10156599; doi:10.1038/s41563-022-01431-x)
Supplement: Source Data Extended Data Fig. 1 — Statistical source data. [file 41563_2022_1431_MOESM25_ESM.xlsx]

## Sheet: Fig S1A
Gene	log2FoldChange	pvalue
A1BG	-0.657989	0.00204633
A1BG-AS1	-0.533828	0.00878068
A2M	5.44655	5.04e-26
A2M-AS1	1.52291	0.00646441
A2ML1	-4.14282	8.98e-289
A3GALT2	0.477987	0.395396
A4GALT	-0.642208	0.00021123
A4GNT	0.234224	0.734623
AAAS	0.252351	0.0978387
AACS	-0.529781	5.76e-06
AACSP1	-1.19014	0.0317514
AADAC	-0.28138	0.513375
AADACL3	0.0230392	0.957321
AADAT	-0.256026	0.21807
AAED1	-1.31327	8.52e-22
AAGAB	0.0503847	0.640677
AAK1	0.874508	3.77e-06
AAMDC	-0.3043	0.158259
AAMP	0.407752	0.00169472
AANAT	0.954048	0.0432075
AAR2	0.032999	0.809937
AARD	2.61466	2.6e-05
AARS	-0.228481	0.0794914
AARS2	0.609361	1.26e-06
AARSD1	0.398982	0.463742
AASDH	0.298911	0.0385454
AASDHPPT	-0.0189318	0.897235
AASS	1.40912	4.3e-21
AATBC	0.813615	0.0137987
AATF	0.117094	0.385718
AATK	1.14263	3.98e-09
AATK-AS1	0.709678	0.258559
ABALON	0.429467	0.000385854
ABAT	4.40354	4.88e-132
ABCA1	0.172057	0.801819
ABCA10	-0.353837	0.251161
ABCA11P	-0.0290387	0.878952
ABCA12	-0.827175	1.43e-05
ABCA13	4.63283	6.75e-14
ABCA17P	-0.485182	0.236743
ABCA2	0.0389781	0.764747
ABCA3	-0.524706	3.1e-06
ABCA4	0.778278	0.266489
ABCA5	-0.149519	0.359897
ABCA6	0.0710284	0.85309
ABCA7	2.8341	1.72e-67
ABCA8	0.868992	0.192206
ABCA9	0.819247	0.217504
ABCB1	0.0230392	0.957321
ABCB10	0.162259	0.239846
ABCB11	-1.11073	0.0811616
ABCB4	-0.131603	0.846227
ABCB6	-0.454184	0.0173339
ABCB7	0.433965	2.53e-05
ABCB8	-0.399184	0.0163461
ABCB9	1.07978	3.26e-10
ABCC1	0.401065	0.000336411
ABCC10	0.354882	0.0141134
ABCC11	0.182203	0.716268
ABCC2	-1.21608	5.7e-09
ABCC3	-0.224984	0.0359926
ABCC4	-0.909216	1.36e-07
ABCC5	-0.218686	0.0703559
ABCC5-AS1	0.0230392	0.957321
ABCC6	-0.0934368	0.868236
ABCC8	4.46814	5.15e-13
ABCD1	0.529726	6.93e-05
ABCD2	0.931732	0.179908
ABCD3	0.807384	1.98e-06
ABCD4	0.24428	0.097933
ABCE1	-0.64255	5.99e-05
ABCF1	0.360014	0.00262382
ABCF2	-0.290982	0.00710293
ABCF3	0.258529	0.0699239
ABCG1	0.328975	0.00216288
ABCG2	-1.22329	0.0411978
ABCG4	0.993001	0.0108185
ABCG5	0.00858045	0.988116
ABHD1	0.241338	0.379485
ABHD10	1.17778	1.01e-24
ABHD11	1.15633	1.63e-08
ABHD11-AS1	0.523995	0.163143
ABHD12	0.162891	0.25989
ABHD12B	-0.587085	0.107965
ABHD13	0.323043	0.108955
ABHD14A	0.609607	0.00670599
ABHD14B	0.187719	0.268624
ABHD15	-0.158999	0.270276
ABHD16A	-0.056201	0.673638
ABHD16B	0.122172	0.60387
ABHD17A	-0.383433	0.0505774
ABHD17B	0.161446	0.261372
ABHD17C	-0.999197	2.6e-19
ABHD2	-0.334013	0.050466
ABHD3	2.5012	4.38e-74
ABHD4	0.276625	0.0181332
ABHD5	-1.25523	4.16e-29
ABHD6	0.661657	3.22e-05
ABHD8	2.30691	9.42e-44
ABI1	-0.609653	3.49e-07
ABI2	0.709644	4.18e-07
ABI3BP	5.05489	1.86e-25
ABL1	0.28658	0.0150331
ABL2	-0.568221	0.00346072
ABLIM1	-0.4297	0.0138469
ABLIM2	-0.833754	7.63e-05
ABLIM3	-0.0585898	0.490272
ABO	-0.179907	0.676028
ABR	0.425609	4.29e-05
ABRA	0.0362747	0.951951
ABRACL	0.00441602	0.977946
ABT1	0.32892	0.0105111
ABTB1	0.0592739	0.738312
ABTB2	0.575996	1.27e-05
ACAA1	0.213914	0.15872
ACAA2	0.269045	0.03128
ACACA	-0.901468	6.4e-13
ACACB	3.00328	9.46e-64
ACAD10	0.172069	0.127088
ACAD11	-0.0740932	0.763918
ACAD8	0.521068	1.32e-05
ACAD9	0.299569	0.0272104
ACADL	0.0230392	0.957321
ACADM	1.35064	1.71e-35
ACADS	1.12646	3.18e-08
ACADSB	1.23664	1.44e-18
ACADVL	0.538993	8.02e-05
ACAP1	0.546666	0.0402753
ACAP2	-0.156784	0.511563
ACAP3	-0.733687	2.1e-05
ACAT1	-0.479846	5.83e-05
ACAT2	-1.23737	4.92e-22
ACBD3	-0.31788	0.0263313
ACBD4	1.03645	3.37e-09
ACBD5	0.209557	0.250733
ACBD6	-0.379866	0.00513295
ACBD7	0.782131	0.0512798
ACCS	0.775322	2.9e-09
ACD	-0.838791	2.8e-07
ACE	0.236922	0.66594
ACE2	-0.543103	0.308287
ACER1	-1.45935	0.0360018
ACER2	0.756532	0.0198999
ACER3	-0.401662	0.0140137
ACHE	1.99218	2.65e-07
ACIN1	0.0203998	0.85647
ACKR2	0.0282134	0.941819
ACKR3	-1.98624	4.52e-15
ACKR4	0.12659	0.855777
ACLY	-1.34836	1.79e-35
ACMSD	-0.394439	0.339166
ACO1	0.865738	1.16e-17
ACO2	1.07356	8.87e-21
ACOT1	1.27987	3e-06
ACOT11	0.0915955	0.455158
ACOT12	-0.28138	0.513375
ACOT13	-0.0212023	0.892431
ACOT2	0.913204	4.83e-09
ACOT4	-0.403971	0.543215
ACOT7	-0.886362	1.14e-07
ACOT8	0.356709	0.0541954
ACOT9	-0.216789	0.0931408
ACOX1	0.664233	3.62e-10
ACOX2	-0.276954	0.149774
ACOX3	-0.102214	0.436657
ACOXL	-1.68182	0.013603
ACP1	-0.251923	0.0184404
ACP2	1.88182	1.1e-35
ACP5	2.27873	3.79e-31
ACP6	0.273755	0.0413139
ACPP	-0.974601	4.87e-06
ACPT	1.37573	0.0496052
ACR	0.13218	0.843053
ACRBP	-0.296027	0.474966
ACRC	-0.26336	0.429549
ACRV1	-0.625114	0.361653
ACSBG1	3.40185	7.78e-21
ACSBG2	1.41623	0.0127404
ACSF2	0.560452	0.000111245
ACSF3	0.00362676	0.980187
ACSL1	-0.44601	6.59e-05
ACSL3	0.254202	0.0905073
ACSL4	1.0791	2.43e-09
ACSL5	2.74961	2.33e-15
ACSL6	1.33658	0.0509462
ACSM1	0.978687	0.109973
ACSM3	-0.0899198	0.653516
ACSM4	3.26572	1.21e-10
ACSM5	0.14485	0.756242
ACSS1	1.90914	0.00145318
ACSS2	0.0838296	0.438937
ACSS3	0.163409	0.73415
ACTA1	-0.524299	0.438895
ACTA2	0.294976	0.0415925
ACTA2-AS1	0.310012	0.132891
ACTB	-0.525079	3.33e-05
ACTBL2	-0.422167	0.485287
ACTC1	0.469738	0.500141
ACTG1	-1.11264	5.66e-24
ACTG1P17	0.0189233	0.974524
ACTG1P20	-0.0216578	0.948644
ACTG1P4	-0.982182	0.123145
ACTG2	-0.94542	0.177243
ACTL10	0.198705	0.45402
ACTL6A	-0.214044	0.0396435
ACTL7B	0.12472	0.77231
ACTL8	-0.633568	0.363725
ACTN1	-0.635068	1.75e-10
ACTN1-AS1	-0.114172	0.821285
ACTN2	3.64647	4.94e-11
ACTN3	0.208071	0.757418
ACTN4	-0.384935	0.000130943
ACTR10	0.143896	0.22693
ACTR1A	-0.161136	0.245523
ACTR1B	0.378449	0.00740784
ACTR2	0.0142617	0.929065
ACTR3	-0.285348	0.0151987
ACTR3B	0.0079168	0.96563
ACTR3C	0.419819	0.126506
ACTR5	-0.419804	0.00165704
ACTR6	0.269809	0.0704574
ACTR8	0.381518	0.000732335
ACTRT3	0.339335	0.36336
ACVR1	-0.380341	0.00365751
ACVR1B	0.448738	0.0002641
ACVR1C	-0.140403	0.643839
ACVR2A	0.159549	0.334028
ACVR2B	-0.498031	0.00544343
ACVR2B-AS1	-0.357263	0.255776
ACVRL1	4.28708	3.72e-13
ACY1	0.74784	2.09e-05
ACY3	1.53158	0.0287014
ACYP1	-0.0836046	0.700376
ACYP2	0.707986	6.99e-05
ADA	-1.39929	8.05e-19
ADAD2	-1.41906	0.000636157
ADAL	1.76105	8.35e-38
ADAM10	0.265244	0.155557
ADAM11	1.41313	9.61e-09
ADAM12	0.0420396	0.824816
ADAM15	-1.01973	6.92e-14
ADAM17	0.257313	0.0871276
ADAM19	-0.912476	1.95e-10
ADAM1A	-0.231221	0.423182
ADAM20	0.599338	0.384193
ADAM20P1	0.51784	0.395871
ADAM21	-0.45342	0.0779112
ADAM21P1	-0.352018	0.545278
ADAM22	-0.0372911	0.952696
ADAM23	0.735674	5.51e-05
ADAM28	2.06961	5.16e-10
ADAM29	0.732337	0.233087
ADAM32	0.0114864	0.977237
ADAM33	0.0230392	0.957321
ADAM3A	0.0230392	0.957321
ADAM5	-0.179907	0.676028
ADAM7	0.0230392	0.957321
ADAM8	0.381509	0.0102814
ADAM9	1.44392	6.81e-16
ADAMDEC1	0.0230392	0.957321
ADAMTS1	3.23853	1.25e-09
ADAMTS12	1.08738	0.119999
ADAMTS13	0.239146	0.171551
ADAMTS14	0.317844	0.172517
ADAMTS15	1.86997	1.21e-15
ADAMTS16	0.0517948	0.941038
ADAMTS17	0.536915	0.319941
ADAMTS18	0.117363	0.785283
ADAMTS19	2.0485	0.000834454
ADAMTS19-AS1	0.726377	0.286363
ADAMTS2	1.26309	0.031896
ADAMTS20	0.0325894	0.95526
ADAMTS3	1.44071	0.00687152
ADAMTS4	-0.0775202	0.911863
ADAMTS6	0.217532	0.575516
ADAMTS7	1.14729	9.53e-10
ADAMTS7P1	4.26601	2.14e-24
ADAMTS8	0.279617	0.675827
ADAMTS9	1.95951	9.1e-08
ADAMTS9-AS1	1.14159	0.100829
ADAMTS9-AS2	1.64992	0.0168508
ADAMTSL2	0.524479	0.430806
ADAMTSL3	3.48467	3.25e-23
ADAMTSL4	0.903425	1.31e-11
ADAMTSL4-AS1	-0.143332	0.759185
ADAMTSL5	0.429141	0.000545268
ADAP1	-0.0304283	0.873096
ADAP2	0.74071	0.00268744
ADAR	0.735537	6.37e-09
ADARB1	0.0605988	0.679156
ADARB2	-0.885809	0.0229797
ADAT1	0.576222	0.000232766
ADAT2	-1.12456	7.72e-18
ADAT3	0.455103	0.0488936
ADCK1	0.618023	0.00111017
ADCK2	-0.549375	0.000171174
ADCK3	0.120014	0.323562
ADCK4	0.139736	0.260599
ADCK5	-0.750561	0.00102734
ADCY1	0.244682	0.723095
ADCY10	-0.299605	0.668509
ADCY10P1	-0.672587	0.0518166
ADCY2	0.12472	0.77231
ADCY3	-0.0658682	0.533299
ADCY4	2.24423	0.000995177
ADCY5	1.7688	0.00590001
ADCY6	0.386213	0.000597952
ADCY7	-1.8446	9.94e-44
ADCY8	0.303109	0.560988
ADCY9	0.688026	2.1e-07
ADCYAP1	0.0230392	0.957321
ADCYAP1R1	3.89235	3.89e-18
ADD1	0.317024	0.00084933
ADD2	-0.193783	0.0847917
ADD3	0.654021	7.92e-05
ADD3-AS1	1.22338	0.00383851
ADGRA1	0.0230392	0.957321
ADGRA2	-0.0958358	0.762708
ADGRA3	-0.603043	4.52e-09
ADGRB1	0.641482	0.0105083
ADGRB2	3.09718	8.23e-74
ADGRB3	0.14485	0.756242
ADGRD1	3.1433	3.77e-06
ADGRE1	2.9425	1.63e-05
ADGRE2	-2.02784	1e-72
ADGRE4P	0.12472	0.77231
ADGRE5	0.751773	1.77e-08
ADGRF1	-2.83579	6.3e-21
ADGRF2	-0.564922	0.250273
ADGRF3	0.801521	0.0351585
ADGRF4	-0.455178	0.000255816
ADGRF5	4.11169	6.96e-12
ADGRG1	-0.759923	6.63e-11
ADGRG2	0.961861	3.97e-06
ADGRG3	3.73235	1.83e-10
ADGRG4	0.163409	0.73415
ADGRG5	1.67602	0.0162493
ADGRG6	0.276633	0.201751
ADGRG7	0.163409	0.73415
ADGRL1	-0.224892	0.0525193
ADGRL2	-0.228487	0.276066
ADGRL3	-0.172229	0.699884
ADGRL3-AS1	0.12472	0.77231
ADGRL4	0.117363	0.785283
ADGRV1	0.130861	0.845831
ADH1A	-0.925129	0.161695
ADH4	0.12472	0.77231
ADH5	-0.19661	0.0617985
ADH6	-0.581226	0.383125
ADHFE1	0.853877	0.098617
ADI1	0.570678	8.55e-06
ADIPOR1	0.558783	9.69e-09
ADIPOR2	0.275021	0.00576704
ADIRF	-0.65127	0.00105753
ADK	-0.0537923	0.643842
ADM	0.362865	0.0111038
ADM2	-0.442156	0.0220917
ADM5	0.432748	0.121839
ADNP	-0.379847	0.00975787
ADNP-AS1	0.200092	0.5357
ADNP2	0.330229	0.0183936
ADO	0.121754	0.345908
ADORA1	1.78653	1.9e-14
ADORA2A	0.163409	0.73415
ADORA2A-AS1	0.448653	0.521218
ADORA2B	0.212728	0.117307
ADPGK	0.0253851	0.789083
ADPGK-AS1	0.11876	0.681603
ADPRH	0.409573	0.454077
ADPRHL1	0.238236	0.129976
ADPRHL2	-0.381749	0.0141278
ADPRM	-0.422038	0.0213107
ADRA1B	0.660334	0.290774
ADRA1D	0.231623	0.730531
ADRA2A	0.14485	0.756242
ADRA2B	2.40758	2.24e-11
ADRA2C	-0.963484	2.75e-05
ADRB1	0.552444	0.317296
ADRB2	0.179212	0.229288
ADRBK1	-0.173228	0.172464
ADRBK2	0.19573	0.258143
ADRM1	-0.619176	0.000166934
ADSL	-0.68426	4.85e-07
ADSS	-0.565798	1.15e-07
ADSSL1	-0.408757	0.00127797
ADTRP	-0.358477	0.0104991
AEBP1	1.06593	0.108349
AEBP2	-0.147758	0.377721
AEN	0.434076	0.00763983
AES	0.160686	0.306904
AFAP1	-0.0937738	0.563006
AFAP1-AS1	0.377818	0.0940708
AFAP1L1	-0.63209	7.7e-09
AFAP1L2	-0.384974	0.00935286
AFF1	-0.114935	0.627802
AFF2	0.596273	0.310799
AFF3	0.392594	0.54708
AFF4	0.172679	0.513277
AFG3L1P	-0.303695	0.0676521
AFG3L2	0.523625	1e-06
AFMID	0.285508	0.0666268
AFP	1.76909	0.011349
AFTPH	0.115847	0.487722
AGA	1.09849	3e-17
AGAP1	-0.192171	0.129277
AGAP1-IT1	-0.344457	0.599676
AGAP11	-0.438546	0.00538792
AGAP2	0.402379	0.0177504
AGAP2-AS1	-0.311638	0.0412661
AGAP3	-0.512013	0.000297867
AGAP4	-0.0830016	0.790434
AGAP5	-0.443458	0.195578
AGAP6	-0.682003	0.00101826
AGAP7P	0.977735	0.162906
AGAP9	-0.307579	0.229488
AGBL1	0.872533	0.135846
AGBL1-AS1	-0.542125	0.249809
AGBL2	1.12052	0.00365456
AGBL3	1.21134	0.00414262
AGBL4	-0.198533	0.754243
AGBL5	0.47733	0.000865781
AGBL5-AS1	0.0230392	0.957321
AGER	0.282981	0.145006
AGFG1	-0.094449	0.483914
AGFG2	0.867891	6.47e-08
AGGF1	0.00407345	0.977421
AGK	0.37042	0.000412832
AGL	0.787595	0.00158501
AGMAT	0.224319	0.73372
AGO1	0.180025	0.208464
AGO2	-0.672483	0.000172797
AGO3	0.113275	0.670738
AGO4	-0.980068	5.38e-09
AGPAT1	0.806309	7.22e-09
AGPAT2	-0.673489	0.00102661
AGPAT3	0.660847	2.15e-10
AGPAT4	1.85039	7.91e-59
AGPAT4-IT1	2.67983	3.15e-14
AGPAT5	-0.464961	0.00355233
AGPS	0.137284	0.401031
AGR2	1.26799	9e-05
AGRN	0.775281	9.21e-08
AGRP	-0.206305	0.651685
AGT	5.0517	2.55e-17
AGTPBP1	-0.775919	1.07e-06
AGTRAP	-1.08756	5.5e-09
AGXT	0.0381136	0.947769
AHCTF1	-0.0679484	0.695118
AHCTF1P1	0.111816	0.687735
AHCY	-1.10683	2.2e-17
AHCYL1	0.586001	3.7e-07
AHCYL2	0.131868	0.403244
AHDC1	-0.524341	5.78e-05
AHI1	0.242187	0.199496
AHNAK	-0.999177	2.94e-08
AHNAK2	-0.591045	0.000102113
AHR	0.868261	8.56e-05
AHRR	-0.311519	0.476463
AHSA1	-0.336999	0.0125466
AHSA2	0.443771	2.89e-05
AHSG	0.0906455	0.892502
AIDA	-0.445401	0.0111407
AIF1	0.596273	0.310799
AIF1L	1.88551	4.02e-69
AIFM1	1.5867	1.19e-29
AIFM2	1.15133	3.89e-15
AIFM3	0.353849	0.0659
AIG1	0.0914596	0.43046
AIM1	-0.345	0.035856
AIM1L	-1.85351	1.15e-65
AIM2	1.07916	0.10784
AIMP1	-0.40708	6.61e-05
AIMP2	0.0863483	0.613003
AIP	0.391331	0.0268159
AIPL1	0.314973	0.547947
AIRE	0.0230392	0.957321
AJUBA	0.0515296	0.651378
AK1	0.919583	1.25e-08
AK2	0.0775728	0.434137
AK3	0.368847	0.00374062
AK4	0.0311019	0.818137
AK5	0.0260506	0.970273
AK6	-0.495005	0.00363774
AK7	0.342788	0.438054
AK8	-0.437173	0.109323
AK9	-0.259035	0.169837
AKAP1	-0.256398	0.0110248
AKAP10	0.279019	0.0340279
AKAP11	0.180813	0.526834
AKAP12	1.02902	1.47e-08
AKAP13	-0.118539	0.501741
AKAP14	-0.28138	0.513375
AKAP17A	0.234455	0.084029
AKAP2	-0.183329	0.740825
AKAP3	0.547617	0.302057
AKAP5	2.34099	2.58e-06
AKAP6	0.748765	0.00277331
AKAP7	-0.019727	0.932661
AKAP8	-0.364848	0.00754029
AKAP8L	0.390063	0.00881462
AKAP9	0.0717681	0.732109
AKIP1	-0.634423	6.69e-06
AKIRIN1	0.26072	0.02956
AKIRIN2	-0.0070311	0.950373
AKNA	0.414232	0.00475403
AKNAD1	-0.37025	0.125877
AKR1A1	-0.584195	0.000291349
AKR1B1	0.0582663	0.71276
AKR1B10	-2.05537	8.51e-10
AKR1B15	-1.37382	1.08e-08
AKR1C1	-2.57713	3.29e-59
AKR1C2	-2.63442	3.28e-73
AKR1C3	0.0203127	0.892
AKR1C4	-0.499874	0.360715
AKR1C6P	0.208137	0.643754
AKR1C8P	0.286369	0.548767
AKR1D1	1.23715	0.0765403
AKR1E2	2.13742	0.00178847
AKR7A2	-0.159373	0.365602
AKR7A2P1	0.0928878	0.821644
AKR7A3	-1.06494	0.0732561
AKR7L	-0.721629	0.244291
AKT1	0.250989	0.0149901
AKT1S1	-0.190362	0.183835
AKT2	0.166985	0.113275
AKT3	-0.969918	8.91e-10
AKTIP	-0.53945	9.78e-06
ALAD	0.297341	0.00278648
ALAS1	1.43617	6.86e-36
ALAS2	-0.185229	0.791513
ALB	1.26607	0.0631602
ALCAM	-0.619999	5.61e-05
ALDH16A1	0.077915	0.62884
ALDH18A1	-0.110511	0.284291
ALDH1A1	0.252474	0.697723
ALDH1A2	-0.179907	0.676028
ALDH1A3	-0.230854	0.0354027
ALDH1B1	-0.247947	0.0294692
ALDH1L1	0.840157	0.211381
ALDH1L1-AS1	0.709678	0.258559
ALDH1L1-AS2	0.0230392	0.957321
ALDH1L2	-1.76904	1.32e-18
ALDH2	-0.409595	0.4859
ALDH3A1	-1.59453	2.43e-10
ALDH3A2	0.0260416	0.788588
ALDH3B1	-0.238481	0.137514
ALDH3B2	-2.18059	3.16e-107
ALDH4A1	0.610767	5.33e-06
ALDH5A1	2.06259	5.59e-46
ALDH6A1	0.941286	5.31e-11
ALDH7A1	-0.118514	0.310491
ALDH8A1	4.13757	1.58e-30
ALDH9A1	0.694407	2.38e-12
ALDOA	-0.801984	2.36e-09
ALDOB	-0.0794527	0.908132
ALDOC	0.819455	5.96e-09
ALG1	-0.438506	0.00395956
ALG10	-0.636436	0.0694273
ALG10B	-0.191796	0.42187
ALG11	0.491685	0.0531536
ALG12	0.0139441	0.908946
ALG13	0.366859	0.00217284
ALG14	-0.695606	2.07e-05
ALG1L	0.293703	0.50449
ALG1L2	0.879571	0.164074
ALG1L9P	0.27987	0.50176
ALG2	0.351811	0.000728856
ALG3	-0.808834	3.02e-07
ALG5	-0.493344	0.00110114
ALG6	-0.374442	0.0943726
ALG8	-0.130383	0.307508
ALG9	-0.280047	0.0228793
ALK	-0.696439	0.216369
ALKBH1	-0.07768	0.583866
ALKBH2	-0.924171	2.04e-08
ALKBH3	-0.285074	0.0791383
ALKBH3-AS1	0.953194	0.162277
ALKBH4	0.433498	0.0176852
ALKBH5	0.125399	0.213477
ALKBH6	0.766117	1.26e-05
ALKBH7	-0.0357031	0.87151
ALKBH8	-0.0173689	0.914784
ALMS1	0.0913824	0.649227
ALMS1-IT1	-0.284711	0.541535
ALMS1P	-0.0993219	0.834799
ALOX12	1.60295	1.63e-09
ALOX12-AS1	1.29397	3.84e-06
ALOX12B	-3.97843	3.07e-31
ALOX12P2	1.16703	1.49e-08
ALOX15	0.14485	0.756242
ALOX15B	-1.40412	1.82e-30
ALOX15P1	-0.718331	0.277612
ALOX5	1.50557	0.0164694
ALOX5AP	1.57756	0.000493614
ALOXE3	-0.786584	6.02e-06
ALPI	0.0230392	0.957321
ALPK1	0.00214287	0.986848
ALPK2	-0.86893	0.0144226
ALPK3	-0.00199988	0.995104
ALPL	2.37371	0.000657106
ALPP	0.643652	0.152041
ALPPL2	3.17265	4.46e-06
ALS2	0.648815	3.88e-06
ALS2CL	-1.63822	3.41e-34
ALS2CR11	1.11304	0.0974659
ALS2CR12	0.373753	0.520548
ALX1	0.0230392	0.957321
ALX3	-0.560286	0.0301811
ALX4	0.852901	0.217661
ALYREF	-0.62222	4.81e-05
AMACR	0.33669	0.103838
AMBP	0.155934	0.744616
AMBRA1	0.300539	0.00378463
AMD1	-1.0144	6.5e-17
AMDHD1	1.63228	1.46e-05
AMDHD2	-0.596545	0.000100457
AMER1	-0.597161	0.0024404
AMER3	0.0230392	0.957321
AMFR	0.164248	0.106075
AMH	0.54239	0.0201545
AMHR2	-0.0429337	0.950321
AMICA1	3.34629	5.57e-07
AMIGO1	4.86063	8.88e-16
AMIGO2	-1.13838	6.39e-06
AMIGO3	0.712248	0.0025311
AMMECR1	-0.704361	0.000301055
AMMECR1L	-0.238543	0.0672604
AMN	0.0856866	0.847127
AMN1	0.329899	0.0871614
AMOT	2.05988	0.00190505
AMOTL1	0.0599664	0.706851
AMOTL2	0.25353	0.0233448
AMPD1	0.0230392	0.957321
AMPD2	-0.19178	0.115732
AMPD3	0.151397	0.214459
AMPH	2.85156	2.9e-07
AMT	1.29163	4.32e-07
AMTN	-1.78479	0.0030937
AMY2A	-0.179907	0.676028
AMY2B	0.172114	0.406186
AMZ1	-0.0293474	0.964212
AMZ2	-0.110704	0.360916
AMZ2P1	-0.353291	0.019817
ANAPC1	-0.171599	0.292386
ANAPC10	-0.0826931	0.561086
ANAPC11	-0.0919972	0.624494
ANAPC13	0.308095	0.0236295
ANAPC15	-0.23475	0.197873
ANAPC16	0.0309889	0.806739
ANAPC1P1	4.51925	2.54e-13
ANAPC2	-0.280398	0.0313571
ANAPC4	-0.321876	0.0128487
ANAPC5	-0.311763	0.00130897
ANAPC7	-0.0287043	0.804526
ANG	-0.971712	5.74e-06
ANGEL1	0.357975	0.00166627
ANGEL2	-0.0891975	0.654556
ANGPT1	-1.50078	3.33e-05
ANGPT2	0.0826568	0.840685
ANGPT4	0.351047	0.616376
ANGPTL1	2.00048	0.0011925
ANGPTL2	-0.0993219	0.834799
ANGPTL3	-0.0993219	0.834799
ANGPTL4	-0.67142	0.000154898
ANGPTL5	-0.797421	0.17837
ANGPTL6	0.5565	0.00047399
ANGPTL7	0.0230392	0.957321
ANK1	0.00806184	0.988078
ANK2	-0.247554	0.173311
ANK3	-0.17196	0.385002
ANKAR	0.636533	0.111885
ANKDD1A	1.06529	0.000103062
ANKDD1B	-0.704811	0.247112
ANKEF1	1.26564	2.81e-22
ANKFN1	-2.97848	1.75e-08
ANKFY1	0.393194	0.00314046
ANKH	-0.0470072	0.602668
ANKHD1	-0.343912	0.191759
ANKHD1-EIF4EBP3	-0.334557	0.344882
ANKIB1	-0.0568766	0.768873
ANKK1	0.00084841	0.997322
ANKLE1	0.272859	0.536369
ANKLE2	-0.811247	2.95e-17
ANKMY1	-0.374004	0.0127986
ANKMY2	0.766915	3.13e-10
ANKRA2	0.589679	1.38e-06
ANKRD1	0.179402	0.751953
ANKRD10	0.650048	4.86e-07
ANKRD11	-0.352974	0.0115717
ANKRD12	-0.188125	0.525728
ANKRD13A	0.901279	6.98e-18
ANKRD13B	-1.84241	2.98e-29
ANKRD13C	0.175667	0.193182
ANKRD13D	-0.604611	0.000375037
ANKRD16	0.574779	0.000409227
ANKRD17	0.192503	0.353876
ANKRD18A	1.9877	2.44e-42
ANKRD18B	1.07097	8.02e-10
ANKRD18DP	1.79938	0.0101744
ANKRD19P	2.62721	1.37e-58
ANKRD2	-1.10158	0.0323071
ANKRD20A11P	0.189281	0.77686
ANKRD20A12P	1.29587	0.0588255
ANKRD20A19P	0.0230392	0.957321
ANKRD20A3	0.0230392	0.957321
ANKRD20A4	0.956258	0.168142
ANKRD20A5P	2.03397	2.62e-07
ANKRD20A8P	0.0230392	0.957321
ANKRD20A9P	-0.107882	0.827139
ANKRD22	1.49385	2.92e-28
ANKRD23	-0.222813	0.291947
ANKRD24	2.51663	4.78e-14
ANKRD26	0.578737	0.0139214
ANKRD26P1	0.117363	0.785283
ANKRD27	-0.627339	5.23e-10
ANKRD28	0.142108	0.377231
ANKRD29	0.305551	0.01933
ANKRD30B	-0.407839	0.418748
ANKRD31	1.28233	0.0245197
ANKRD33	0.0230392	0.957321
ANKRD33B	0.0618318	0.718688
ANKRD34A	0.983013	1.58e-08
ANKRD35	-3.41584	3.25e-34
ANKRD36	-0.7829	0.0122752
ANKRD36B	-0.662692	0.057023
ANKRD36BP1	-0.392575	0.330985
ANKRD36BP2	0.192281	0.664815
ANKRD36C	-0.334028	0.404349
ANKRD37	-0.358516	0.0153776
ANKRD39	-0.48762	0.00453885
ANKRD40	0.00194346	0.988783
ANKRD42	0.428696	0.00378166
ANKRD44	1.34758	2.3e-07
ANKRD45	-0.0411434	0.942713
ANKRD46	0.908052	9.64e-11
ANKRD49	0.111779	0.470608
ANKRD50	0.32187	0.226248
ANKRD52	0.171026	0.195057
ANKRD53	1.40536	0.0448875
ANKRD54	0.188493	0.277194
ANKRD55	0.941371	0.148473
ANKRD6	0.161935	0.281648
ANKRD60	0.0230392	0.957321
ANKRD61	0.447968	0.327113
ANKRD62	-0.508789	0.355476
ANKRD62P1-PARP4P3	0.880632	0.202317
ANKRD63	0.418421	0.541977
ANKRD65	-1.9625	2.62e-16
ANKRD7	-0.179907	0.676028
ANKRD9	-0.326456	0.0274668
ANKS1A	-0.446765	0.000333415
ANKS1B	-0.716444	4.52e-05
ANKS3	-0.434173	0.0778139
ANKS4B	-0.100169	0.834447
ANKS6	-0.206399	0.0772703
ANKZF1	-0.0235354	0.872578
ANLN	-1.53998	5.23e-19
ANO1	-3.39196	1.38e-12
ANO10	-0.232253	0.0401719
ANO2	0.63178	0.348796
ANO3	-0.0590578	0.928774
ANO4	0.131018	0.83228
ANO6	-0.622973	0.00066359
ANO7	0.769355	0.00242106
ANO8	-0.459823	0.00146686
ANO9	-1.19348	2.36e-14
ANOS1	1.07613	0.0301906
ANP32A	-0.291605	0.0079122
ANP32A-IT1	0.723541	0.290138
ANP32AP1	-0.304486	0.640585
ANP32B	-1.27513	5.75e-27
ANP32C	0.268091	0.698265
ANP32D	-0.281687	0.610253
ANP32E	-0.0296899	0.827725
ANPEP	-0.254408	0.0437428
ANTXR1	1.2476	1.3e-13
ANTXR2	-0.213157	0.112819
ANTXRL	2.77221	4.13e-06
ANXA1	-2.05117	3.48e-61
ANXA10	0.983579	0.137249
ANXA11	-0.252992	0.100558
ANXA13	-0.0993219	0.834799
ANXA2	-1.77829	1.76e-32
ANXA2P1	-1.67769	1.21e-05
ANXA2P2	-1.91238	2.07e-49
ANXA2P3	-1.91299	0.000123918
ANXA2R	0.0987375	0.887798
ANXA3	-1.25173	4.42e-35
ANXA4	-0.29982	0.00243775
ANXA5	0.0376307	0.729925
ANXA6	0.556652	4.55e-05
ANXA7	-0.152335	0.110417
ANXA8	-1.66393	4.09e-55
ANXA8L1	-2.27109	2.64e-72
ANXA9	1.2333	7.68e-22
AOAH	0.116517	0.867931
AOC1	1.14059	7.45e-16
AOC2	-0.0182944	0.962747
AOC3	1.61894	0.00467623
AOX1	0.325217	0.458665
AOX2P	0.74049	0.290584
AP1AR	-0.23611	0.131576
AP1B1	0.839139	2.25e-10
AP1G1	0.260555	0.124088
AP1G2	-0.394167	0.00262112
AP1M1	-0.449595	0.00338232
AP1M2	-0.138874	0.351626
AP1S1	0.526901	0.000491014
AP1S2	-0.597737	0.00821348
AP1S3	-0.665167	7.42e-06
AP2A1	0.0430712	0.711397
AP2A2	-0.15789	0.171183
AP2B1	0.206595	0.0822179
AP2M1	0.260456	0.0522445
AP2S1	0.493416	0.00989118
AP3B1	-0.193259	0.162158
AP3B2	0.656442	0.00298117
AP3D1	-0.36229	0.000587616
AP3M1	0.177085	0.248184
AP3M2	0.828766	5.14e-12
AP3S1	-0.553935	1.57e-05
AP3S2	0.092673	0.653202
AP4B1	0.0805905	0.544033
AP4B1-AS1	0.090981	0.564067
AP4E1	0.0667113	0.757391
AP4M1	-1.17543	5.94e-15
AP4S1	0.705233	9.99e-05
AP5B1	-0.275069	0.0121514
AP5M1	1.08644	1.26e-11
AP5S1	0.384785	0.0302709
AP5Z1	-0.966479	1.68e-08
APAF1	-0.544436	0.00969011
APBA1	2.41728	5.83e-20
APBA2	1.61886	0.0202825
APBA3	-0.0335931	0.823776
APBB1	4.58691	1.34e-61
APBB2	-0.400585	0.00374317
APBB3	0.861799	1.87e-13
APC	-0.216848	0.337633
APC2	-0.111954	0.451564
APCDD1L	0.355195	0.359212
APCDD1L-AS1	-0.481359	0.22283
APEH	-0.011795	0.929979
APEX1	-0.944096	1.03e-13
APEX2	-0.174119	0.152958
APH1A	-0.0587317	0.602894
APH1B	0.543492	2.63e-05
API5	-0.0347744	0.797073
APIP	0.547655	0.000260425
APITD1	-0.00944924	0.986701
APLF	-0.250758	0.134226
APLN	0.898615	0.191904
APLNR	1.17607	0.0828843
APLP1	2.35913	1.53e-55
APLP2	0.918285	3.12e-25
APMAP	0.902628	3e-15
APOA1	0.131307	0.760758
APOA1-AS	0.923904	0.174657
APOA1BP	0.277246	0.15686
APOA2	2.30521	0.000738038
APOA4	1.04013	0.110801
APOB	0.0230392	0.957321
APOBEC1	3.6927	1.5e-08
APOBEC2	-0.167887	0.802131
APOBEC3A	-3.70793	2.16e-08
APOBEC3B	-1.03555	0.0141776
APOBEC3B-AS1	-2.18847	1.05e-05
APOBEC3C	0.539662	5.32e-05
APOBEC3D	0.856587	0.0523345
APOBEC3F	1.65901	0.0174531
APOBEC3G	3.39287	3.36e-07
APOBEC3H	3.01892	1.6e-14
APOBR	0.378933	0.419406
APOC1	0.784424	0.00420065
APOC1P1	0.12472	0.77231
APOD	3.258	1.18e-37
APOE	4.33703	2.54e-115
APOL1	5.49002	2.22e-93
APOL2	1.96709	1.48e-39
APOL3	5.05486	1.73e-39
APOL4	0.192281	0.664815
APOL5	-0.179907	0.676028
APOL6	1.19448	1.16e-07
APOLD1	0.207583	0.294681
APOM	0.305143	0.0631878
APOO	0.807317	3.49e-06
APOOL	0.138315	0.449608
APOOP5	0.155934	0.744616
APOPT1	-0.815402	3.7e-07
APP	0.416449	2.73e-05
APPBP2	0.436809	0.0283917
APPL1	-0.590454	0.00329168
APPL2	0.0783769	0.453942
APRT	-1.37801	7.6e-11
APTR	0.146708	0.39089
APTX	-0.0646671	0.611038
AQP1	1.60374	4.94e-06
AQP10	0.160157	0.819168
AQP11	1.18666	0.00339478
AQP2	-0.179907	0.676028
AQP3	-3.17464	2.76e-138
AQP4	1.51117	0.0241669
AQP4-AS1	1.09193	0.104111
AQP5	0.0187777	0.971194
AQP6	0.00544379	0.993274
AQP7	1.35515	0.0279546
AQP7P3	0.0230392	0.957321
AQP8	0.0230392	0.957321
AQP9	-1.53671	0.0235527
AQR	0.189112	0.248921
AR	-0.254227	0.271369
ARAF	0.287152	0.0458139
ARAP1	0.151816	0.253697
ARAP2	-1.06869	7.54e-06
ARAP3	0.121867	0.360236
ARC	1.98204	2.29e-10
ARCN1	0.142117	0.281875
AREG	2.19178	1.11e-66
AREL1	0.548704	7.3e-05
ARF1	0.215377	0.0721103
ARF3	0.490547	5.43e-06
ARF4	-0.128322	0.209948
ARF5	-0.208653	0.235001
ARF6	-0.23483	0.0206121
ARFGAP1	-0.21501	0.12944
ARFGAP2	-0.0395315	0.761045
ARFGAP3	-0.514827	1.47e-07
ARFGEF1	-0.430692	0.0459001
ARFGEF2	0.356052	0.0991675
ARFGEF3	0.470599	0.0599751
ARFIP1	0.618311	2.08e-05
ARFIP2	0.333725	0.0202339
ARFRP1	-0.0250274	0.889832
ARG1	0.650606	0.337269
ARG2	0.479624	0.000797473
ARGFXP2	0.212211	0.759852
ARGLU1	0.245857	0.0598219
ARHGAP1	-0.127812	0.214674
ARHGAP10	-0.462461	3.88e-05
ARHGAP11A	-1.08642	1.25e-12
ARHGAP11B	-0.812998	0.0188188
ARHGAP12	0.681095	0.00054732
ARHGAP15	3.16196	8.15e-07
ARHGAP17	-0.0445584	0.683301
ARHGAP18	0.701881	3.44e-06
ARHGAP19	0.37719	0.00278022
ARHGAP20	-0.106907	0.827783
ARHGAP21	-0.512596	0.00393663
ARHGAP22	-1.1179	3.86e-12
ARHGAP23	-0.96192	3.55e-20
ARHGAP24	-0.202196	0.248398
ARHGAP25	-0.299562	0.591313
ARHGAP26	1.41332	1.25e-42
ARHGAP26-AS1	0.0230392	0.957321
ARHGAP27	-0.521177	1.41e-05
ARHGAP28	1.57577	0.0236594
ARHGAP29	0.543543	0.0128721
ARHGAP30	-1.25288	8.39e-17
ARHGAP31	1.74183	1.01e-28
ARHGAP31-AS1	1.57527	0.0141924
ARHGAP32	-0.0542359	0.780778
ARHGAP33	0.152464	0.344117
ARHGAP35	-0.202563	0.10947
ARHGAP39	-0.632268	3e-05
ARHGAP4	1.02947	0.00200496
ARHGAP40	0.677648	0.282099
ARHGAP42	2.02808	3.03e-07
ARHGAP44	0.0779831	0.877067
ARHGAP5	0.106383	0.799043
ARHGAP5-AS1	0.00461892	0.98179
ARHGAP6	0.439576	0.358875
ARHGAP8	-0.571734	0.353182
ARHGAP9	2.91427	7.44e-06
ARHGDIA	-0.408831	0.0152185
ARHGDIB	0.877768	3.81e-08
ARHGDIG	0.613281	0.364884
ARHGEF1	-0.681738	1.61e-05
ARHGEF10	-0.173196	0.126407
ARHGEF10L	-0.411312	0.00145782
ARHGEF11	1.44695	2.03e-33
ARHGEF12	0.421215	0.0534497
ARHGEF15	0.14485	0.756242
ARHGEF16	0.00438689	0.976527
ARHGEF17	0.254767	0.0389252
ARHGEF18	-0.342167	0.000971925
ARHGEF19	-0.94129	6.15e-09
ARHGEF2	-0.335637	0.00117182
ARHGEF25	1.517	1.42e-07
ARHGEF26	0.914047	8.51e-05
ARHGEF26-AS1	1.87282	0.00365892
ARHGEF28	-0.112537	0.364896
ARHGEF3	0.131193	0.333328
ARHGEF33	-0.516515	0.44769
ARHGEF34P	0.262182	0.15423
ARHGEF35	-0.346149	0.620613
ARHGEF37	0.332227	0.00145903
ARHGEF38	0.117363	0.785283
ARHGEF39	-0.436831	0.0257953
ARHGEF4	-1.63307	1.32e-39
ARHGEF40	0.442375	0.00056859
ARHGEF5	0.0573972	0.656507
ARHGEF6	2.25983	1.19e-06
ARHGEF7	-0.219251	0.0291568
ARHGEF9	0.76741	1.28e-09
ARHGEF9-IT1	-0.206305	0.651685
ARID1A	0.0725524	0.612728
ARID1B	-0.505866	7.06e-05
ARID2	0.616849	0.00550701
ARID3A	-0.941484	1.79e-09
ARID3B	-1.37331	8.91e-16
ARID3C	1.53795	0.00572053
ARID4A	-0.43848	0.0389614
ARID4B	0.220861	0.297219
ARID5A	0.0304093	0.902101
ARID5B	-0.584858	0.00295748
ARIH1	0.14104	0.338224
ARIH2	0.22505	0.0625349
ARIH2OS	0.660857	0.010832
ARL1	0.0528194	0.630441
ARL10	-0.277118	0.685998
ARL11	3.37552	4.12e-10
ARL13A	1.3604	0.0336862
ARL13B	0.0685961	0.787604
ARL14	-1.45424	2.02e-06
ARL14EP	0.427638	0.00155384
ARL15	-0.201232	0.407117
ARL16	0.0843139	0.654163
ARL17A	-0.05826	0.853542
ARL2	-0.149234	0.49426
ARL2-SNX15	-0.501962	0.442461
ARL2BP	0.102061	0.376727
ARL3	-0.505478	0.00109435
ARL4A	-0.860319	2.14e-10
ARL4C	-0.341066	0.0100936
ARL4D	-0.75676	1.85e-06
ARL5A	-0.347604	0.0568552
ARL5B	-0.338655	0.287603
ARL6	0.615026	0.00348498
ARL6IP1	-0.254884	0.0413077
ARL6IP4	-0.124594	0.47964
ARL6IP5	-0.145478	0.17506
ARL6IP6	-0.663556	4.92e-07
ARL8A	0.106922	0.397296
ARL8B	-0.823995	2.85e-08
ARMC1	-0.0830915	0.593804
ARMC10	-0.425034	0.00012745
ARMC12	-0.542705	0.0846013
ARMC2	-0.495659	0.0651609
ARMC2-AS1	0.14485	0.756242
ARMC3	0.0230392	0.957321
ARMC4	1.23675	0.0540769
ARMC5	0.52606	0.0088089
ARMC6	-0.714545	3.51e-07
ARMC7	0.66167	0.000122092
ARMC8	0.426143	6.52e-05
ARMC9	0.324454	0.00588947
ARMCX2	-0.106999	0.827969
ARMCX3	0.155934	0.744616
ARMCX4	-0.901474	0.133957
ARMCX5	-0.220668	0.151129
ARMCX5-GPRASP2	-0.461561	0.245738
ARMCX6	0.0230392	0.957321
ARMS2	-0.00725471	0.99134
ARMT1	0.786797	1.05e-06
ARNT	0.0034066	0.980454
ARNT2	1.68929	4.44e-39
ARNTL	-0.346751	0.0014018
ARNTL2	-1.50703	7.29e-21
ARNTL2-AS1	-1.37137	5.59e-05
ARPC1A	-0.33632	0.00887452
ARPC1B	-0.491172	0.00165022
ARPC2	-0.380667	0.000559718
ARPC3	-0.202693	0.170277
ARPC4	-0.16212	0.289004
ARPC5	-0.358219	0.00116328
ARPC5L	0.434287	0.00100519
ARPIN	-0.809393	5.89e-06
ARPP19	-0.254753	0.175635
ARR3	0.892394	0.0570397
ARRB1	-0.0068818	0.952611
ARRB2	-0.0591465	0.672097
ARRDC1	-0.744239	1.34e-05
ARRDC1-AS1	1.25047	1.15e-11
ARRDC2	-0.215204	0.197341
ARRDC3	0.550738	0.00120305
ARRDC3-AS1	1.4923	6.72e-05
ARRDC4	-1.81537	1.25e-33
ARRDC5	1.7788	0.0110441
ARSA	0.118253	0.469863
ARSB	2.65077	2.57e-58
ARSD	1.03434	7.7e-20
ARSE	1.8179	4.92e-05
ARSF	2.56072	1.03e-05
ARSG	1.64147	9.59e-12
ARSH	0.514758	0.197311
ARSI	0.0696433	0.895943
ARSJ	-0.054435	0.701339
ARSK	-0.353029	0.0742094
ART1	0.722009	0.237344
ART3	0.391811	0.553468
ART5	2.53466	1.76e-07
ARTN	0.304423	0.453669
ARV1	1.07178	5.61e-19
ARVCF	1.29791	4.15e-14
AS3MT	0.0230392	0.957321
ASAH1	0.417558	0.000196564
ASAH2	0.528301	0.440629
ASAH2B	1.40537	0.0126262
ASAP1	0.43789	0.0232421
ASAP1-IT2	0.0469414	0.940147
ASAP2	-0.565339	0.00142902
ASAP3	0.295366	0.0109679
ASB1	0.500775	9.7e-07
ASB12	0.376695	0.561317
ASB13	0.254794	0.132573
ASB14	-0.455277	0.0122554
ASB15	0.0230392	0.957321
ASB16	1.14895	1.41e-07
ASB16-AS1	1.25719	2.97e-16
ASB2	0.692709	0.00967943
ASB3	0.485553	0.145247
ASB6	-0.312247	0.0560848
ASB7	0.126849	0.41097
ASB8	0.417095	0.00142207
ASB9	0.077691	0.798917
ASB9P1	-0.100169	0.834447
ASCC1	-0.219885	0.0339893
ASCC2	-0.00149803	0.990625
ASCC3	-0.130643	0.476868
ASCL2	-1.26091	0.071551
ASCL5	1.11268	0.0822164
ASF1A	-0.103728	0.445266
ASF1B	-1.68017	1.9e-16
ASGR1	2.86624	1.63e-15
ASGR2	-9.5e-05	0.999878
ASH1L	0.131536	0.574928
ASH1L-AS1	0.557989	0.0545519
ASH2L	0.1865	0.0879098
ASIC1	-0.0728464	0.562478
ASIC2	0.155934	0.744616
ASIC3	-0.145216	0.497726
ASIC4	2.09384	0.00230719
ASIC5	0.0230392	0.957321
ASIP	-0.327484	0.61116
ASL	-0.398117	0.00672544
ASMT	0.5689	0.347337
ASMTL	6.15184	1.15e-296
ASMTL-AS1	5.05055	4.83e-165
ASNA1	0.0659639	0.669121
ASNS	-0.220779	0.0415275
ASNSD1	-0.131825	0.305694
ASPA	1.15518	0.0736828
ASPDH	0.631168	0.111281
ASPG	-2.15677	6.02e-08
ASPH	0.447386	0.00071762
ASPHD1	0.54223	0.00511754
ASPHD2	0.93825	1.55e-06
ASPM	-1.9397	1.19e-15
ASPN	0.0230392	0.957321
ASPRV1	-0.952733	0.170271
ASPSCR1	0.53414	0.0109077
ASRGL1	3.50171	1.09e-07
ASS1	-0.776342	6.13e-08
ASTE1	0.0997102	0.45662
ASTL	0.456679	0.341078
ASTN1	6.23499	1.68e-39
ASTN2	3.75059	7.99e-56
ASUN	-0.549372	3.94e-07
ASXL1	0.0657808	0.593229
ASXL2	0.00305918	0.991237
ATAD1	0.480727	0.00184899
ATAD2	-0.297831	0.0634769
ATAD2B	-0.359544	0.105567
ATAD3A	-0.930554	1.32e-06
ATAD3B	-1.18673	4.17e-08
ATAD3C	0.402518	0.363816
ATAD5	-1.23179	1.8e-05
ATAT1	0.773736	0.00011212
ATCAY	0.0230392	0.957321
ATE1	0.129925	0.438
ATE1-AS1	0.381337	0.516652
ATF1	-0.194885	0.0942484
ATF2	0.109409	0.584933
ATF3	0.841956	7.18e-05
ATF4	-0.757225	1.19e-06
ATF5	0.880987	8.58e-10
ATF6	0.467818	0.000747826
ATF6B	0.297871	0.00537637
ATF7	-0.477955	0.0123508
ATF7IP	-0.0702641	0.771238
ATF7IP2	0.349822	0.109312
ATG10	-0.216572	0.102929
ATG101	-0.381727	0.050777
ATG12	-0.371291	0.00147423
ATG13	0.482982	7.9e-06
ATG14	-0.468837	0.0162961
ATG16L1	-1.23809	2.72e-25
ATG16L2	-0.474088	0.00195602
ATG2A	0.742861	6.42e-07
ATG2B	0.0256926	0.909293
ATG3	-0.208159	0.0879012
ATG4A	0.901183	7.87e-16
ATG4B	-0.00175157	0.990711
ATG4C	0.25029	0.171336
ATG4D	0.982549	2.28e-10
ATG5	-0.263378	0.027474
ATG7	0.0483367	0.665107
ATG9A	-0.372901	0.00108888
ATG9B	-2.01715	2.62e-32
ATHL1	-0.947644	1.18e-07
ATIC	-0.467315	8.23e-05
ATL1	-0.650632	2.17e-05
ATL2	-0.891948	5.92e-07
ATL3	-0.576747	1.42e-05
ATM	1.38245	5.21e-09
ATMIN	-0.32621	0.00336749
ATN1	0.180658	0.145995
ATOH1	0.0230392	0.957321
ATOH7	-0.232631	0.739714
ATOH8	0.969096	0.142465
ATOX1	-0.423873	0.033882
ATP10B	-0.383891	0.248915
ATP10D	-0.229252	0.229425
ATP11A	0.18258	0.387676
ATP11AUN	-0.206305	0.651685
ATP11B	-0.415707	0.0594956
ATP11C	-0.159294	0.503285
ATP12A	1.70762	1.45e-08
ATP13A1	-0.0291478	0.808864
ATP13A2	-1.51618	5.39e-35
ATP13A3	0.279148	0.263272
ATP13A4	0.354916	0.569429
ATP13A5	1.90465	0.00585072
ATP13A5-AS1	0.438218	0.4288
ATP1A1	-1.03802	3.98e-33
ATP1A1-AS1	-1.05411	1.02e-26
ATP1A2	1.74789	0.0124073
ATP1A3	3.75806	7.17e-26
ATP1A4	4.10682	1.01e-10
ATP1B1	3.25577	5.34e-206
ATP1B2	6.2356	5.37e-305
ATP1B3	-0.791682	7.64e-14
ATP2A1	0.82758	0.000803767
ATP2A1-AS1	0.469627	0.241397
ATP2A2	0.0987283	0.490983
ATP2A3	4.90986	2.86e-67
ATP2B1	-0.488118	0.00435306
ATP2B2	-2.87136	8.9e-10
ATP2B3	2.79435	4.66e-05
ATP2B4	-0.502701	0.00711084
ATP2C1	0.121154	0.348456
ATP2C2	-0.942187	3.32e-14
ATP4A	0.280915	0.585393
ATP5A1	0.52061	3.23e-05
ATP5B	1.12737	1.76e-18
ATP5C1	0.363385	0.0078453
ATP5D	0.0842251	0.706946
ATP5E	0.0436507	0.798647
ATP5EP2	0.855702	0.155809
ATP5F1	0.638982	4.36e-07
ATP5G1	1.0469	1.03e-07
ATP5G2	-0.435846	0.0131673
ATP5G3	0.959544	1.05e-12
ATP5H	0.470697	0.00580321
ATP5I	0.130133	0.510754
ATP5J	1.23941	3.17e-17
ATP5J2	0.586317	0.00844726
ATP5L	0.572341	0.000734072
ATP5L2	0.732337	0.233087
ATP5O	0.700205	0.000126394
ATP5S	0.660431	1.65e-05
ATP5SL	-0.236352	0.0624882
ATP6AP1	0.84175	4.36e-11
ATP6AP1L	0.0409023	0.775168
ATP6AP2	0.779747	7.92e-11
ATP6V0A1	0.943019	6.75e-25
ATP6V0A2	0.509579	0.000217299
ATP6V0A4	0.087513	0.866167
ATP6V0B	0.733501	2.26e-06
ATP6V0C	0.113526	0.553863
ATP6V0CP3	-0.107882	0.827139
ATP6V0D1	0.305143	0.0510704
ATP6V0D2	5.42162	4.09e-48
ATP6V0E1	0.0446658	0.756347
ATP6V0E2	2.02357	2.31e-30
ATP6V0E2-AS1	3.13595	8.89e-37
ATP6V1A	0.997027	2.44e-08
ATP6V1B1	0.689591	0.117014
ATP6V1B1-AS1	-0.106673	0.840315
ATP6V1B2	0.456142	7.61e-07
ATP6V1C1	0.558482	2e-05
ATP6V1C2	0.11807	0.353502
ATP6V1D	0.852388	1.42e-12
ATP6V1E1	0.896248	5.33e-09
ATP6V1E2	-1.07148	9.92e-07
ATP6V1F	0.164177	0.282352
ATP6V1G1	0.449943	7.37e-05
ATP6V1G2	-0.0389546	0.949333
ATP6V1G3	0.117363	0.785283
ATP6V1H	0.555327	4.03e-06
ATP7A	0.895027	0.000705637
ATP7B	0.278392	0.0715002
ATP8A1	0.60461	0.013941
ATP8A2	1.93977	0.00127803
ATP8B1	-0.892931	1.29e-05
ATP8B2	2.31665	1.51e-32
ATP8B3	0.49128	0.0102023
ATP8B4	1.71301	0.011096
ATP8B5P	0.371537	0.595845
ATP9A	-0.321438	0.0532208
ATP9B	-0.0176356	0.878936
ATPAF1	0.787459	1e-10
ATPAF2	0.630999	0.000197922
ATPIF1	0.0061879	0.972742
ATR	0.35489	0.0243137
ATRAID	0.270474	0.0517221
ATRIP	-0.896159	1.39e-08
ATRN	0.240151	0.105502
ATRNL1	1.62605	0.0171387
ATRX	0.0371066	0.886882
ATXN1	-0.303481	0.0733419
ATXN10	-0.0789224	0.448758
ATXN1L	-0.468654	0.00747005
ATXN2	0.148008	0.266548
ATXN2L	-0.376197	0.00214788
ATXN3	-0.598147	2.88e-05
ATXN7	0.121108	0.563786
ATXN7L1	0.206909	0.198292
ATXN7L2	0.488194	0.00997567
ATXN7L3	-0.157985	0.162228
ATXN7L3B	-0.158849	0.136168
ATXN8OS	-0.499874	0.360715
AUH	-0.203056	0.0897486
AUNIP	0.952747	4.15e-11
AUP1	-0.827162	5.34e-08
AURKA	-0.672657	7.84e-10
AURKAIP1	0.255303	0.253872
AURKAPS1	0.496067	0.441672
AURKB	-1.86278	1.11e-19
AURKC	-0.395471	0.334372
AUTS2	-1.4806	3.92e-25
AVEN	-0.865647	5.6e-08
AVIL	0.494714	0.155059
AVL9	-0.182177	0.30233
AVPI1	-0.495524	0.00168357
AVPR1B	3.2102	1.74e-06
AVPR2	1.30437	0.0559337
AWAT1	-0.179907	0.676028
AWAT2	-0.721703	0.245156
AXDND1	-0.150487	0.788905
AXIN1	-0.480814	0.000704976
AXIN2	0.818223	0.00449071
AXL	-0.911851	6.5e-18
AZGP1	1.49553	8.3e-06
AZI2	-0.220487	0.0944094
AZIN1	-0.288663	0.0745719
AZIN1-AS1	0.424133	0.161178
AZIN2	0.357465	0.0575219
B2M	1.54091	1.29e-35
B3GALNT1	-0.106907	0.827783
B3GALNT2	-0.203261	0.0615014
B3GALT1	0.409573	0.454077
B3GALT2	0.959137	0.144598
B3GALT4	-1.03979	2.45e-06
B3GALT5	1.06052	0.129851
B3GALT6	-0.109642	0.557798
B3GAT1	3.41006	3.59e-12
B3GAT2	0.809702	1.52e-05
B3GAT3	0.491401	0.00320072
B3GLCT	-0.64162	4.15e-05
B3GNT2	-0.6091	4.13e-06
B3GNT3	1.10644	2.15e-16
B3GNT4	0.358379	0.0497837
B3GNT5	-1.53413	8.49e-15
B3GNT7	-1.15809	0.0893389
B3GNT8	-2.46959	9.32e-28
B3GNT9	-0.769608	2.92e-06
B3GNTL1	0.756456	4.15e-05
B4GALNT1	1.30216	3.19e-12
B4GALNT2	-0.0405338	0.952027
B4GALNT3	-0.685595	5.99e-07
B4GALNT4	-1.11845	1.36e-11
B4GALT1	-0.329126	0.000375655
B4GALT1-AS1	-0.18118	0.470236
B4GALT2	-0.960632	1.77e-07
B4GALT3	0.574254	7.11e-05
B4GALT4	-0.149346	0.182838
B4GALT4-AS1	-0.138985	0.597601
B4GALT5	0.127013	0.37013
B4GALT6	0.591707	0.00847412
B4GALT7	0.460808	0.0107644
B4GAT1	0.342416	0.0151634
B9D1	0.057839	0.698688
B9D2	-0.169319	0.618762
BAALC	-0.975024	0.115726
BAALC-AS1	-1.853	0.00574108
BAALC-AS2	-0.323502	0.582874
BAAT	-0.106907	0.827783
BABAM1	-0.0145291	0.934227
BACE1	0.786492	1.45e-10
BACE1-AS	0.0549128	0.822571
BACE2	-0.71337	5.38e-10
BACH1	-0.177112	0.416693
BACH1-IT2	0.462425	0.410747
BACH2	1.48801	1.35e-09
BAD	0.355978	0.0818357
BAG1	-0.258079	0.0429454
BAG2	0.665426	0.0094178
BAG3	0.006827	0.955223
BAG4	-0.430491	0.00187461
BAG5	-0.396375	0.00106316
BAG6	0.172202	0.124138
BAHCC1	-0.539301	0.000255307
BAHD1	-0.0443599	0.688286
BAIAP2	-0.406077	0.00795425
BAIAP2-AS1	0.571248	7.71e-07
BAIAP2L1	-0.492354	1.26e-06
BAIAP2L2	-0.457363	0.014276
BAIAP3	0.734063	1.04e-05
BAK1	0.319816	0.0156494
BAMBI	-1.73428	3.95e-19
BANF1	0.0572063	0.751897
BANF2	0.0230392	0.957321
BANK1	-0.841472	0.199599
BANP	-0.333346	0.0230855
BAP1	0.202876	0.0898618
BARD1	-0.493231	0.0287936
BARHL1	-0.133816	0.803715
BARX1	-0.179907	0.676028
BARX2	-1.55436	2.8e-07
BASP1	-0.195435	0.0672868
BATF2	4.20984	1.93e-16
BATF3	-0.12242	0.720313
BAX	0.421023	0.0243369
BAZ1A	-0.0318502	0.833302
BAZ1B	-0.379149	0.00373708
BAZ2A	0.00188038	0.991292
BAZ2B	0.382933	0.0912921
BBC3	-0.360304	0.0842663
BBIP1	-0.457946	0.00340872
BBOX1	-0.640831	3.49e-05
BBOX1-AS1	-0.179907	0.676028
BBS1	0.81823	5.05e-14
BBS10	-0.402441	0.101391
BBS12	-0.379538	0.0122439
BBS2	-0.082296	0.429064
BBS4	0.4074	0.0018426
BBS5	-0.0518613	0.913677
BBS7	0.213823	0.154844
BBS9	-0.540386	0.000455765
BBX	0.557108	0.0229832
BCAM	3.76416	3.26e-174
BCAN	1.27432	2.46e-16
BCAP29	0.0317296	0.823903
BCAP31	-0.603472	0.000141361
BCAR1	0.14353	0.290567
BCAR3	-0.845915	5.05e-17
BCAR4	-0.179907	0.676028
BCAS1	-0.198815	0.775775
BCAS2	0.392517	0.00123177
BCAS3	0.389318	0.00390866
BCAS4	-0.109047	0.52902
BCAT1	0.825034	0.238338
BCAT2	0.326247	0.0534989
BCCIP	0.0868281	0.472889
BCDIN3D	-0.0502612	0.717146
BCDIN3D-AS1	0.255517	0.119946
BCHE	0.159329	0.810392
BCKDHA	0.0075365	0.959135
BCKDHB	1.58033	2.96e-28
BCKDK	-0.154552	0.234261
BCL10	-0.0547062	0.639962
BCL11A	-1.24169	3.48e-12
BCL11B	-2.56174	3.5e-37
BCL2	-0.81152	0.0108707
BCL2A1	1.26854	0.0636402
BCL2L1	0.430361	0.00195332
BCL2L10	-1.0821	0.0858153
BCL2L11	-0.332559	0.0129192
BCL2L12	0.775638	1.62e-07
BCL2L13	-0.0417213	0.669799
BCL2L14	0.224795	0.740594
BCL2L15	0.113953	0.870441
BCL2L2	-0.198259	0.0340323
BCL3	-1.04839	1.1e-08
BCL6	0.76911	2.44e-10
BCL6B	0.846858	0.188997
BCL7A	0.173398	0.108543
BCL7B	-0.200261	0.22046
BCL7C	-0.316947	0.115158
BCL9	0.782345	1.59e-11
BCL9L	-0.679941	5.54e-09
BCLAF1	0.14805	0.390002
BCO1	-0.440047	0.507276
BCO2	0.733134	0.0419496
BCOR	-0.630027	1.07e-05
BCORL1	-0.248187	0.0863622
BCR	0.150031	0.161567
BCRP2	0.398982	0.463742
BCRP3	0.580348	0.372968
BCS1L	-0.910946	5.08e-09
BDH1	-0.503425	0.0163912
BDH2	0.889378	6.38e-13
BDKRB1	-0.986992	0.00881619
BDKRB2	-0.266285	0.0294522
BDNF	0.608392	0.0200553
BDNF-AS	0.78895	0.000155209
BDP1	-0.145763	0.608495
BEAN1	0.45087	0.00244902
BEAN1-AS1	0.490431	0.157367
BECN1	0.318993	0.0014841
BEGAIN	0.332257	0.0768947
BEND3	-0.948811	1.75e-06
BEND3P3	-0.236602	0.372654
BEND5	0.0230392	0.957321
BEND6	0.274255	0.609083
BEND7	0.362103	0.0366067
BEST1	-1.37748	2.02e-10
BEST2	-1.487	0.00958358
BEST3	2.48946	0.000207445
BEST4	2.10027	3.41e-06
BET1	-0.345452	0.0295411
BET1L	-0.182182	0.0971041
BEX4	0.155934	0.744616
BEX5	0.282953	0.263941
BFAR	-0.414004	3.88e-05
BFSP1	-0.702775	2.4e-05
BGLAP	-0.430305	0.478299
BGN	1.8664	0.000804403
BHLHA15	1.21537	0.00577119
BHLHA9	-0.179907	0.676028
BHLHB9	-0.158873	0.475395
BHLHE23	0.0230392	0.957321
BHLHE40	-0.919017	1.78e-24
BHLHE40-AS1	-0.871589	3.28e-08
BHLHE41	2.43945	3.94e-56
BHMG1	1.10718	0.113712
BHMT	0.784388	0.248339
BHMT2	1.82037	0.00894876
BICC1	1.19244	3.61e-09
BICD1	0.643604	0.000362941
BICD2	-0.473111	2e-05
BID	0.405043	0.00469344
BIK	-0.822471	2.22e-08
BIN1	0.685455	2.78e-05
BIN2	-0.138474	0.839103
BIN3	0.441665	0.00332712
BIN3-IT1	0.479597	0.482146
BIRC2	0.46997	0.000453142
BIRC3	-0.281765	0.0751503
BIRC5	-1.80563	4.8e-27
BIRC6	0.312885	0.183993
BIRC6-AS2	0.192281	0.664815
BIRC7	1.22265	0.080089
BISPR	3.45675	5.67e-09
BIVM	-0.146603	0.313239
BLACAT1	-0.113603	0.474901
BLCAP	0.123315	0.243302
BLK	-1.33275	0.0097616
BLM	-1.6366	3.84e-15
BLMH	-0.270893	0.0610797
BLNK	-0.885387	1.73e-11
BLOC1S1	0.147553	0.609794
BLOC1S2	-0.106603	0.361657
BLOC1S3	-1.38554	6.79e-19
BLOC1S4	0.384184	0.0222484
BLOC1S5	-0.0993219	0.834799
BLOC1S6	-0.48877	0.00162155
BLVRA	-0.758167	3.08e-07
BLVRB	-0.509152	0.010585
BLZF1	0.0683359	0.58662
BMF	-1.93574	3.96e-43
BMI1	0.24832	0.369357
BMP1	0.124149	0.297306
BMP2	-1.80993	3.64e-41
BMP2K	-0.122563	0.602868
BMP3	1.45735	0.0350448
BMP4	1.13922	0.00510365
BMP5	0.0696433	0.895943
BMP6	-0.823807	3.47e-07
BMP7	0.444545	0.514196
BMP8A	2.04464	1.61e-12
BMP8B	1.18143	7.19e-11
BMPER	-0.633568	0.363725
BMPR1A	0.227683	0.144667
BMPR1B	-0.35083	0.0374717
BMPR1B-AS1	0.14485	0.756242
BMPR2	-0.106697	0.660971
BMS1	-0.390988	2.57e-05
BMS1P20	0.457123	0.00195628
BMS1P21	0.0230392	0.957321
BMS1P4	0.103331	0.712748
BMS1P5	0.769651	0.0435312
BMS1P6	-0.317057	0.436363
BMX	0.0493979	0.939326
BNC1	-0.590823	8.88e-05
BNC2	3.40904	6.26e-08
BNIP1	-0.169133	0.232845
BNIP2	-0.119421	0.505855
BNIP3	0.65986	1.13e-07
BNIP3L	-0.0718319	0.63158
BNIPL	-3.17461	4.3e-117
BOC	-0.144359	0.579973
BOD1	-0.87499	7.77e-10
BOD1L1	-0.187843	0.383901
BOK	-1.1842	6.58e-15
BOK-AS1	-0.734187	0.00619127
BOLA1	0.760667	4.65e-05
BOLA3	0.884783	1.75e-07
BOLA3-AS1	0.506654	0.000524348
BOLL	0.0230392	0.957321
BOP1	-0.966858	8.51e-08
BORA	-0.775615	2.73e-06
BPESC1	0.398982	0.463742
BPGM	0.78283	7.65e-10
BPHL	-0.567946	3.69e-05
BPIFA1	0.0230392	0.957321
BPIFB1	0.0230392	0.957321
BPIFC	-0.272646	0.660951
BPNT1	0.408426	0.0002659
BPTF	0.202406	0.36614
BRAF	0.481164	0.0204372
BRAP	0.121522	0.268714
BRAT1	0.012105	0.944861
BRCA1	-1.09723	1.61e-08
BRCA2	-1.28285	2.16e-05
BRCAT54	1.13734	0.019616
BRCC3	-0.000566831	0.996782
BRD1	-0.414692	0.000259605
BRD2	-0.415196	5.32e-06
BRD3	-0.540039	6.16e-06
BRD4	-0.215218	0.0892097
BRD7	0.0428919	0.724178
BRD7P3	0.0527659	0.926746
BRD8	-0.451288	2.88e-06
BRD9	-0.113314	0.336769
BRE	0.482786	0.000587631
BRE-AS1	0.722477	0.0824135
BREA2	0.0286006	0.946173
BRF1	-0.0848735	0.586331
BRF2	-0.773148	3.67e-07
BRI3	0.084372	0.660509
BRI3BP	-0.0204403	0.91543
BRICD5	-0.500641	0.0236872
BRINP1	-0.28138	0.513375
BRINP2	2.55833	0.000129702
BRINP3	0.336789	0.525195
BRIP1	-0.890898	0.000829739
BRIX1	-0.329423	0.0157905
BRK1	0.037252	0.780486
BRMS1	-0.596618	0.000889151
BRMS1L	0.388352	0.00769587
BROX	-0.218433	0.175576
BRPF1	0.405023	0.000164742
BRPF3	0.854005	6.46e-10
BRSK1	4.25545	7.87e-109
BRSK2	-0.392803	0.142722
BRWD1	0.0843791	0.670335
BRWD1-AS1	0.994751	0.13191
BRWD1-IT2	1.49677	0.0158654
BRWD3	0.531715	0.0621749
BSCL2	0.602363	0.196206
BSDC1	0.541596	2.76e-09
BSG	0.580503	0.000127007
BSN	3.77375	1.23e-27
BSN-AS2	1.38025	0.0453426
BSND	3.32058	2.31e-07
BSPRY	0.17621	0.127229
BST1	-0.501227	0.337021
BST2	5.98281	6.22e-59
BTAF1	0.0825859	0.719969
BTBD1	0.401114	0.00208717
BTBD10	0.0386876	0.70995
BTBD11	-0.498882	4.48e-05
BTBD16	0.75511	0.278112
BTBD17	0.665425	0.282876
BTBD18	0.292606	0.660358
BTBD19	1.50033	1.07e-05
BTBD2	-0.697934	9.7e-07
BTBD3	-0.273529	0.0440704
BTBD6	-0.723076	5.23e-07
BTBD7	-0.252939	0.16423
BTBD8	0.389196	0.346002
BTBD9	0.753955	2.25e-09
BTC	0.751787	0.0064364
BTD	1.13489	5.98e-21
BTF3	-0.734533	1.76e-07
BTF3L4	0.0986855	0.498625
BTF3P11	-0.179907	0.676028
BTG1	-0.836477	1.26e-13
BTG2	0.00193805	0.985217
BTG3	0.0693577	0.582331
BTG4	0.0187777	0.971194
BTK	6.77876	2.51e-44
BTLA	0.164438	0.785985
BTN1A1	2.30644	0.000951288
BTN2A1	0.458585	1.27e-05
BTN2A2	1.06591	2.7e-19
BTN2A3P	1.4794	1.96e-09
BTN3A1	0.934825	2.73e-16
BTN3A2	0.710068	6.99e-11
BTN3A3	0.889869	7.27e-14
BTNL10	0.0230392	0.957321
BTNL3	0.14485	0.756242
BTNL8	0.12472	0.77231
BTNL9	0.702112	0.248519
BTRC	0.152991	0.245033
BUB1	-1.79823	5.87e-46
BUB1B	-1.87522	1.7e-47
BUB3	-0.482866	1.62e-06
BUD13	-0.0809299	0.538254
BUD31	0.125775	0.50327
BVES	0.154794	0.320336
BVES-AS1	0.499718	0.426915
BYSL	-0.672575	6.14e-06
BZRAP1	1.80454	0.00994226
BZRAP1-AS1	0.0825322	0.576724
BZW1	-0.122531	0.414585
BZW2	-0.324813	0.0063217
C10orf10	-0.922578	1.84e-13
C10orf105	1.53941	0.013472
C10orf107	0.163409	0.73415
C10orf11	-1.34126	0.0535483
C10orf111	0.247946	0.666246
C10orf113	-0.100169	0.834447
C10orf12	-0.0303096	0.895121
C10orf128	0.329774	0.637609
C10orf131	-0.822498	0.209958
C10orf142	0.0230392	0.957321
C10orf2	-0.407248	0.00369265
C10orf25	0.661782	0.00477297
C10orf32	1.01438	4.04e-09
C10orf35	0.742628	1.39e-07
C10orf54	0.827468	2.38e-09
C10orf55	-1.30412	8.23e-23
C10orf62	-0.106907	0.827783
C10orf67	0.80958	0.195758
C10orf76	0.370406	0.000203916
C10orf82	3.04517	1.11e-11
C10orf88	0.130645	0.350715
C10orf90	-0.431311	0.464567
C10orf91	-0.364194	0.283966
C10orf95	-1.07292	2.45e-09
C10orf99	-0.547644	0.434159
C11orf1	-0.696045	5.91e-06
C11orf16	0.820192	0.231984
C11orf21	0.117363	0.785283
C11orf24	-0.124713	0.395038
C11orf30	0.6552	0.000512575
C11orf31	0.557492	0.00565288
C11orf42	1.04007	0.127875
C11orf44	-0.594229	0.352876
C11orf45	-0.366816	0.0140075
C11orf49	0.250459	0.07269
C11orf53	0.314973	0.547947
C11orf54	-0.237526	0.0815013
C11orf57	-0.684785	5.28e-08
C11orf58	0.0474465	0.6648
C11orf63	-0.210647	0.0990017
C11orf65	-0.0904078	0.840961
C11orf68	0.218737	0.255783
C11orf70	-0.28182	0.303124
C11orf71	0.8268	5.73e-05
C11orf72	0.305355	0.654595
C11orf73	0.183934	0.164996
C11orf74	-0.236869	0.163816
C11orf80	-1.15345	3.45e-14
C11orf84	-0.501704	0.000709511
C11orf85	1.00374	0.128831
C11orf86	1.14836	0.0981963
C11orf88	0.0230392	0.957321
C11orf91	-2.18933	1.14e-08
C11orf94	-0.406744	0.559743
C11orf95	-1.32498	3.88e-38
C11orf96	-0.179907	0.676028
C11orf97	0.539795	0.368962
C11orf98	0.0626068	0.880018
C12orf10	-0.504287	0.0064152
C12orf29	-0.547802	0.000176408
C12orf4	0.43752	0.00110515
C12orf42	0.348689	0.61499
C12orf43	0.0734674	0.644449
C12orf45	-0.794528	1.88e-05
C12orf49	0.320698	0.0139712
C12orf54	-1.53482	0.00474035
C12orf56	-0.179907	0.676028
C12orf57	0.153277	0.406756
C12orf60	-0.905193	0.0196471
C12orf65	0.127544	0.33488
C12orf66	0.105848	0.599032
C12orf71	-0.239013	0.712778
C12orf73	0.784927	0.000193191
C12orf75	0.498745	0.000113553
C12orf76	0.255778	0.130317
C12orf79	-1.0673	0.113096
C12orf80	-0.112309	0.840399
C14orf1	-0.261179	0.0733446
C14orf119	0.107446	0.397671
C14orf132	0.513843	0.451871
C14orf142	0.66879	7.35e-05
C14orf159	0.597826	1.38e-06
C14orf166	-0.356624	0.0150742
C14orf169	0.583987	0.00107326
C14orf178	-0.00142786	0.998248
C14orf180	0.983579	0.137249
C14orf2	0.226451	0.245643
C14orf28	-1.08041	5e-07
C14orf37	2.76342	1.94e-24
C14orf39	0.477987	0.395396
C14orf79	-0.50184	0.00437583
C14orf80	-1.62979	2.63e-12
C14orf93	-0.487356	0.00110874
C15orf26	-0.138746	0.799412
C15orf27	0.589259	0.0493733
C15orf39	-0.128268	0.352448
C15orf40	-0.0321054	0.826345
C15orf41	0.280248	0.0589992
C15orf48	-1.65471	6.3e-07
C15orf52	-1.83642	3.74e-48
C15orf56	0.0911958	0.893893
C15orf57	0.367859	0.0222172
C15orf59	1.32877	0.0449986
C15orf59-AS1	0.0230392	0.957321
C15orf61	-0.059991	0.755421
C15orf62	-0.0971138	0.60922
C15orf65	-2.8157	1.31e-20
C16orf13	-0.569705	0.00373527
C16orf45	0.745622	4.29e-06
C16orf46	0.624472	0.00494935
C16orf47	-0.206305	0.651685
C16orf52	0.767626	2.81e-05
C16orf58	-0.0118374	0.924322
C16orf59	-1.03859	0.000153915
C16orf62	0.622532	1.48e-09
C16orf70	-0.0160963	0.889932
C16orf71	0.455229	0.379884
C16orf72	-0.435672	0.00077284
C16orf74	-0.371863	0.0472209
C16orf86	2.0411	0.000239321
C16orf87	0.413969	0.0125726
C16orf89	1.14594	0.101865
C16orf90	0.0230392	0.957321
C16orf91	0.120593	0.583919
C16orf92	0.932493	0.151412
C16orf93	-0.143596	0.472836
C16orf95	0.300567	0.228179
C16orf96	-0.206305	0.651685
C17orf100	0.779192	0.000117573
C17orf102	1.91336	0.00631706
C17orf104	-0.147686	0.784521
C17orf105	0.314973	0.547947
C17orf107	0.531948	0.0825216
C17orf47	1.38037	0.0450185
C17orf50	-1.45379	0.0357702
C17orf51	1.03012	9.1e-12
C17orf53	-1.19713	6.48e-09
C17orf58	0.603444	0.000222846
C17orf59	-0.545121	0.0263132
C17orf62	0.0996464	0.50528
C17orf67	-0.563443	0.0840545
C17orf74	-0.206305	0.651685
C17orf75	0.0358481	0.771156
C17orf77	-1.05855	0.125499
C17orf78	-0.654249	0.318449
C17orf80	0.281433	0.0287304
C17orf82	0.327475	0.629608
C17orf85	0.0349665	0.782519
C17orf89	0.219583	0.355618
C17orf96	0.505668	0.00101227
C17orf97	0.938537	0.000272823
C17orf99	2.13277	3.29e-08
C18orf21	-0.760768	7.07e-08
C18orf25	0.299936	0.0989938
C18orf32	0.861676	0.000334266
C18orf42	0.131307	0.760758
C18orf54	-1.18002	3.69e-06
C18orf61	-0.374648	0.567389
C18orf63	0.0230392	0.957321
C18orf65	0.527944	0.435696
C18orf8	0.268024	0.0150029
C19orf12	0.0599761	0.622078
C19orf24	-0.424577	0.0585057
C19orf25	0.327945	0.0858296
C19orf33	-1.00879	3.01e-06
C19orf35	0.147211	0.812018
C19orf38	0.475415	0.332662
C19orf43	-0.459731	0.0172685
C19orf44	-0.299187	0.0260311
C19orf45	-0.410978	0.556606
C19orf47	0.37129	0.0194661
C19orf48	-0.852406	2.42e-06
C19orf52	-0.318454	0.028393
C19orf53	-0.0266807	0.881773
C19orf54	0.752558	3.99e-07
C19orf57	0.617811	0.0437658
C19orf60	-0.362749	0.11696
C19orf66	0.4892	0.000854997
C19orf67	1.3744	0.0495211
C19orf68	-0.110305	0.41727
C19orf70	-0.113588	0.638368
C19orf71	-0.099247	0.626823
C19orf73	0.318789	0.319838
C19orf80	0.17692	0.799788
C19orf81	2.67761	2.76e-05
C1D	0.461468	0.00237004
C1GALT1	-0.398294	0.0362809
C1GALT1C1	0.563434	4.5e-05
C1GALT1C1L	1.66272	0.00446916
C1QBP	-0.315402	0.0280946
C1QL1	1.50486	5.17e-10
C1QL3	0.613281	0.364884
C1QL4	2.45833	8.62e-07
C1QTNF1	0.153365	0.826689
C1QTNF1-AS1	0.504791	0.373659
C1QTNF2	1.18929	0.0309902
C1QTNF3	-0.843847	0.0289945
C1QTNF3-AMACR	0.574744	0.411642
C1QTNF4	-0.473772	0.496744
C1QTNF6	0.409742	0.000457688
C1QTNF7	-0.508789	0.355476
C1QTNF8	0.539795	0.368962
C1QTNF9B	-1.12348	0.00987257
C1QTNF9B-AS1	-0.831889	0.0308108
C1R	1.47467	6.15e-18
C1RL	1.3105	1.4e-23
C1RL-AS1	0.60529	0.00494915
C1S	1.86488	3.34e-10
C1orf101	-0.710738	0.19516
C1orf105	0.0230392	0.957321
C1orf106	-1.1077	3.94e-17
C1orf109	-0.118193	0.370602
C1orf111	1.17946	0.0694919
C1orf112	-0.276572	0.067665
C1orf115	0.794498	3.84e-11
C1orf116	0.302472	0.000600038
C1orf122	0.0310656	0.884902
C1orf123	0.0320861	0.829863
C1orf127	1.20073	0.0771953
C1orf131	0.195992	0.123985
C1orf137	-0.206305	0.651685
C1orf141	-0.210494	0.69877
C1orf145	0.99868	5.05e-10
C1orf146	0.0230392	0.957321
C1orf158	0.0230392	0.957321
C1orf159	-0.477444	0.0108514
C1orf162	-0.224144	0.647331
C1orf167	0.313903	0.083459
C1orf168	1.58346	0.0237981
C1orf174	-0.321069	0.0102598
C1orf177	0.230557	0.643665
C1orf189	-0.0495799	0.939876
C1orf194	0.0230392	0.957321
C1orf195	0.108466	0.850622
C1orf198	0.277392	0.0059415
C1orf204	1.752	1.86e-19
C1orf21	0.0287069	0.770272
C1orf210	1.02701	8.1e-17
C1orf216	0.520808	2.09e-05
C1orf220	6.77455	2.52e-104
C1orf226	1.13156	1.43e-18
C1orf228	2.24965	1.12e-15
C1orf229	0.64758	0.175372
C1orf233	-0.229773	0.267785
C1orf234	-0.387524	0.504713
C1orf27	0.0440144	0.776994
C1orf35	-1.36629	1.19e-14
C1orf43	-0.275074	0.012167
C1orf50	-0.196652	0.231635
C1orf52	-0.00954463	0.939263
C1orf53	1.15158	6.7e-07
C1orf54	-0.162013	0.534985
C1orf56	-0.645753	0.000141213
C1orf61	2.67281	2.08e-05
C1orf68	0.0230392	0.957321
C1orf74	-1.1405	1.01e-26
C1orf87	0.14485	0.756242
C1orf94	-0.407839	0.418748
C2	1.67814	3.84e-07
C2-AS1	0.537938	0.439455
C20orf141	0.674849	0.276985
C20orf144	1.56273	0.00241655
C20orf194	-0.440339	0.00324497
C20orf195	-0.816676	0.00128364
C20orf196	0.561164	0.041979
C20orf197	0.271327	0.575792
C20orf202	1.7376	0.00502255
C20orf203	1.65626	0.0177841
C20orf24	0.487121	0.0078914
C20orf27	-1.23791	4.78e-12
C20orf96	0.524426	0.00320866
C21orf2	0.88317	1.11e-05
C21orf33	1.42371	9.28e-12
C21orf58	-0.87742	7.07e-06
C21orf59	-0.271112	0.0515031
C21orf62	0.158003	0.820967
C21orf62-AS1	0.307925	0.505994
C21orf91	0.617498	0.00625487
C21orf91-OT1	-0.0993219	0.834799
C22orf15	0.483787	0.0465621
[truncated: 18,504 more rows]

## Sheet: Fig S1B
pathway	pval	padj	ES	NES
HALLMARK_INTERFERON_ALPHA_RESPONSE	1e-10	8.33333e-10	0.746187	2.49842
HALLMARK_OXIDATIVE_PHOSPHORYLATION	1e-10	8.33333e-10	0.629686	2.31306
HALLMARK_INTERFERON_GAMMA_RESPONSE	1e-10	8.33333e-10	0.615641	2.26044
HALLMARK_COMPLEMENT	0.0016876	0.00496352	0.418349	1.53291
HALLMARK_COAGULATION	0.0410493	0.0733023	0.382696	1.3322
HALLMARK_INFLAMMATORY_RESPONSE	0.0320045	0.0592676	0.3626	1.32952
HALLMARK_KRAS_SIGNALING_UP	0.047541	0.079235	0.350769	1.29154
HALLMARK_UNFOLDED_PROTEIN_RESPONSE	0.0451763	0.0778902	-0.378147	-1.36065
HALLMARK_EPITHELIAL_MESENCHYMAL_TRANSITION	0.0046299	0.0115748	-0.374302	-1.42512
HALLMARK_ANDROGEN_RESPONSE	0.0110881	0.0252002	-0.407706	-1.45614
HALLMARK_UV_RESPONSE_DN	0.00702067	0.0167159	-0.399106	-1.47323
HALLMARK_ESTROGEN_RESPONSE_EARLY	0.00151238	0.00472618	-0.385403	-1.48082
HALLMARK_KRAS_SIGNALING_DN	0.0032888	0.00865475	-0.396205	-1.48821
HALLMARK_CHOLESTEROL_HOMEOSTASIS	0.00283641	0.00787893	-0.481943	-1.64697
HALLMARK_ESTROGEN_RESPONSE_LATE	4.92477e-06	3.07798e-05	-0.459858	-1.76068
HALLMARK_MITOTIC_SPINDLE	4.05017e-08	2.89298e-07	-0.508474	-1.97126
HALLMARK_MYC_TARGETS_V2	5.68811e-05	0.000258551	-0.606624	-1.98315
HALLMARK_TGF_BETA_SIGNALING	1.94395e-05	0.000107997	-0.638156	-2.04601
HALLMARK_MYC_TARGETS_V1	1e-10	8.33333e-10	-0.56768	-2.19064
HALLMARK_E2F_TARGETS	1e-10	8.33333e-10	-0.652879	-2.51942
HALLMARK_G2M_CHECKPOINT	1e-10	8.33333e-10	-0.672436	-2.60423

## Sheet: Fig S1D
MCF10A									MCF10.DCIS
gene	EV1	EV2	EV3	RAB5A1	RAB5A2	RAB5A3			gene	EV1	EV2	EV3	RAB5A1	RAB5A2	RAB5A3
ADAR	-0.244422	-0.272105	-0.15425	0.301928	0.108474	0.260375			ADAR	-0.3281	-0.402787	-0.400492	0.517186	0.152551	0.461642
APOL6	-0.489836	-0.458042	-0.112497	0.521272	0.115218	0.423885			APOL6	-0.109232	-0.208276	-0.198235	0.385467	-0.211262	0.341538
B2M	-0.431552	-0.473029	-0.497887	0.462509	0.583063	0.356896			B2M	-0.453255	-0.433336	-0.49943	0.477442	0.552795	0.355783
BATF2	-0.510984	-0.51352	-0.412125	0.366893	0.595328	0.474408			BATF2	-1.03473	-1.06049	-1.09641	0.901696	1.16865	1.12128
BPGM	-0.181355	-0.200423	-0.306887	0.198434	0.264766	0.225464			BPGM	-0.143653	-0.172431	-0.240409	0.190435	0.16603	0.200029
BST2	-1.30827	-1.24201	-1.17957	1.06214	1.47048	1.19723			BST2	-0.617894	-0.55351	-0.691136	0.399336	0.908698	0.554507
BTG1	0.248041	0.192211	0.320877	-0.27282	-0.190197	-0.298112			BTG1	-0.191199	-0.1945	-0.147712	0.138912	0.204525	0.189974
C1R	-0.362514	-0.318972	-0.554582	0.391824	0.478638	0.365606			C1R	-0.00415561	0.033818	-0.0707429	-0.0640432	0.0348068	0.070317
C1S	-0.374833	-0.220825	-0.52235	0.387181	0.40913	0.321697			C1S	-0.349724	-0.448126	-0.243487	0.288492	0.25452	0.498325
CASP4	0.0266053	-0.00876357	-0.0369859	-0.0310353	0.114889	-0.0647096			CASP4	-0.20407	-0.143394	-0.295611	0.177015	0.275018	0.191041
CASP7	-0.142485	-0.157639	-0.181932	0.184874	0.185983	0.1112			CASP7	-0.140303	-0.139102	-0.241652	0.243392	0.151042	0.126624
CASP8	-0.172262	-0.265855	-0.115039	0.214099	0.172978	0.166078			CASP8	-0.125641	-0.118632	-0.171449	0.174455	0.0805936	0.160673
CCL2	-0.274549	-0.265773	-0.227622	0.274574	0.229925	0.263446			CCL2	-0.0380184	-0.0603701	-0.0651425	-0.000417556	0.164588	-0.00063917
CCL5	-0.00978266	-0.0526451	-0.04573	0.0188958	0.0575739	0.0316882			CCL5	-0.394397	-0.367842	-0.298393	0.310396	0.410693	0.339543
CD274	-1.08728	-1.08268	-1.0185	1.17688	0.923463	1.08811			CD274	-0.851752	-0.891886	-0.959144	1.0985	0.645671	0.958611
CD40	-0.29476	-0.187071	-0.247742	0.239701	0.218688	0.271184			CD40	-0.00262432	-0.00161373	-0.00227632	-0.00198656	-0.00201299	0.0105139
CD69	-0.424982	-0.410685	-0.349847	0.440918	0.343412	0.401183			CD69	-0.205917	-0.129014	-0.203634	0.257582	0.0678798	0.213103
CD74	-0.0587381	-0.0570825	-0.0495936	0.0487455	0.0734128	0.0432559			CD74	-0.239194	-0.224375	-0.325291	0.12216	0.384215	0.282486
CDKN1A	-0.117595	-0.157599	-0.301884	0.184891	0.242234	0.149952			CDKN1A	-0.429326	-0.464473	-0.534322	0.408606	0.597403	0.422111
CFB	-0.826347	-0.7831	-0.884618	0.809082	0.90515	0.779833			CFB	-0.675754	-0.692483	-0.802993	0.671846	0.693682	0.805702
CFH	-1.00368	-1.07024	-0.854608	1.04738	0.950995	0.930154			CFH	-0.358739	-0.41204	-0.444776	0.554985	0.217574	0.442996
CMKLR1	-0.0961433	-0.0933042	-0.0806031	0.0506164	0.0839465	0.135488			CMKLR1	-0.216134	-0.270397	-0.276704	0.236499	0.333666	0.19307
CMPK2	-0.434853	-0.433557	-0.323032	0.367775	0.454305	0.369362			CMPK2	0	0	0	0	0	0
CNP	-0.00305778	0.00940463	-0.190956	-0.00801915	0.153306	0.039323			CNP	-0.156449	-0.145645	-0.222028	0.0684303	0.306315	0.149377
CSF1	-0.888249	-0.800533	-1.01284	0.88174	0.908602	0.911281			CSF1	-1.20011	-1.23896	-1.26914	1.11712	1.25494	1.33615
CSF2RB	-0.554073	-0.493859	-0.3996	0.59064	0.349551	0.507341			CSF2RB	-0.119738	-0.116049	-0.0878259	0.136586	0.00374966	0.183277
CXCL10	-0.029715	-0.0512019	0.00489034	0.0574899	0.0178836	0.000653075			CXCL10	-0.461467	-0.36364	-0.445614	0.485418	0.452194	0.333109
CXCL11	-0.0628524	-0.0610533	-0.00405866	0.0634852	0.00733976	0.0571394			CXCL11	-0.255983	-0.178033	-0.158075	0.162026	0.22525	0.204815
DDX58	-0.324638	-0.287464	-0.181877	0.23014	0.256289	0.30755			DDX58	-1.05584	-1.08246	-1.10486	1.1637	0.939563	1.1399
DDX60	-0.450858	-0.66518	-0.463014	0.679476	0.360776	0.538801			DDX60	-0.884934	-1.0513	-1.0088	1.25769	0.619544	1.06781
DHX58	-0.582994	-0.372466	-0.461787	0.462332	0.548863	0.406051			DHX58	-0.749086	-0.674641	-0.58511	0.560788	0.742347	0.705701
EIF2AK2	-0.327113	-0.258467	0.0835625	0.420524	-0.112718	0.194213			EIF2AK2	-0.35863	-0.559856	-0.503706	0.861702	-0.0400897	0.60058
GBP2	-1.23351	-1.21282	-1.19649	1.1569	1.32633	1.15959			GBP2	-0.820336	-0.73271	-0.857724	0.721583	0.829886	0.859301
GCH1	-0.568697	-0.478349	-0.504877	0.570839	0.488496	0.492587			GCH1	-0.174266	-0.210379	-0.255703	0.344335	0.0893592	0.206654
GMPR	-0.362212	-0.226821	-0.460533	0.250417	0.443916	0.355233			GMPR	-0.101681	0.015476	-0.304712	0.0105228	0.32617	0.054224
HERC6	-0.26566	-0.234536	-0.179846	0.254936	0.241416	0.183689			HERC6	-0.663096	-0.623043	-0.773254	0.786734	0.552817	0.719844
HLA-A	-0.750969	-0.680186	-0.92357	0.698309	0.921311	0.735104			HLA-A	-0.559654	-0.518046	-0.633363	0.376822	0.815912	0.518328
HLA-B	-0.712918	-0.679182	-0.864341	0.670515	0.87791	0.708015			HLA-B	-0.641126	-0.616082	-0.679288	0.462636	0.852361	0.6215
HLA-C	-0.522114	-0.468176	-0.705855	0.477701	0.679942	0.538502			HLA-C	-0.495626	-0.45967	-0.555199	0.320077	0.72509	0.465328
HLA-DMA	-0.820628	-0.683789	-0.681186	0.59902	0.860418	0.726165			HLA-DMA	-0.372239	-0.233689	-0.435936	0.230587	0.555102	0.256176
HLA-G	-0.534083	-0.305945	-0.636463	0.383532	0.61886	0.474099			HLA-G	-0.499922	-0.452147	-0.511853	0.259753	0.7316	0.472569
ICAM1	-0.599186	-0.564775	-0.679696	0.571819	0.648301	0.623537			ICAM1	-0.389132	-0.481301	-0.45605	0.326268	0.351056	0.649158
IDO1	0	0	0	0	0	0			IDO1	-0.0984053	-0.0952003	-0.0973348	0.0887187	0.142223	0.0599984
IFI6	-1.72729	-1.77645	-1.7337	1.61496	1.94624	1.67625			IFI6	-1.83124	-1.78881	-1.90093	1.60131	2.18334	1.73633
IFI27	-0.888421	-0.76163	-1.04748	0.747246	1.09507	0.855204			IFI27	-1.86675	-1.78585	-1.8269	1.63301	2.15995	1.68654
IFI35	-0.613008	-0.416679	-0.750732	0.433763	0.755392	0.591263			IFI35	-0.995553	-1.02307	-1.12501	0.840116	1.25995	1.04357
IFI44	-1.38283	-1.47712	-1.29533	1.39808	1.41155	1.34564			IFI44	-1.3127	-1.27782	-1.32888	1.38498	1.30287	1.23156
IFI44L	-0.730234	-0.703679	-0.595287	0.723059	0.614551	0.69159			IFI44L	-1.63578	-1.73362	-1.71456	1.93814	1.45779	1.68803
IFIH1	-0.0548952	-0.081863	0.0345448	0.106258	0.000782978	-0.00482736			IFIH1	-0.678039	-0.674315	-0.632191	0.759806	0.519268	0.705471
IFIT1	-0.805168	-0.862568	-0.87248	0.745113	0.897489	0.897615			IFIT1	-1.67903	-1.77395	-1.66514	1.77134	1.65954	1.68724
IFIT2	-0.74382	-0.722425	-0.526707	0.633706	0.745222	0.614024			IFIT2	-1.11135	-1.06503	-1.15439	1.2273	0.952482	1.15099
IFIT3	-0.809953	-0.824322	-0.764171	0.775643	0.809582	0.813222			IFIT3	-1.63653	-1.61092	-1.66635	1.70286	1.543	1.66794
IFITM1	-0.2578	-0.384663	-0.315889	0.17199	0.408383	0.377979			IFITM1	-1.00546	-0.927898	-1.0778	0.851146	1.22576	0.934255
IFITM2	-0.264781	-0.240539	-0.461425	0.268353	0.429564	0.268827			IFITM2	-0.773163	-0.668553	-0.939373	0.593573	1.04744	0.740078
IFITM3	0.0106749	0.0395975	-0.2781	-0.00479617	0.215792	0.0168316			IFITM3	-0.601427	-0.474885	-0.676347	0.41296	0.834265	0.505434
IL15RA	-0.160367	-0.171126	-0.349221	0.214051	0.32079	0.145874			IL15RA	-0.176329	-0.260182	-0.284624	0.157832	0.319379	0.243924
IL4R	0.0712098	0.0828775	-0.0612312	-0.093641	0.020486	-0.0197011			IL4R	-0.216887	-0.257581	-0.222162	0.151842	0.274923	0.269865
IRF1	-0.317906	-0.281272	-0.402611	0.291362	0.410668	0.299759			IRF1	-0.288196	-0.46696	-0.54489	0.353305	0.470011	0.47673
IRF7	-0.207893	-0.215267	-0.440644	0.14723	0.370934	0.345639			IRF7	-0.935514	-0.931003	-0.939526	0.643979	1.28171	0.880356
IRF9	-0.244536	-0.275679	-0.34053	0.217551	0.351285	0.291909			IRF9	-0.765874	-0.76442	-0.711179	0.661004	0.872849	0.70762
ISG15	-0.955294	-1.03446	-1.02303	0.781723	1.2372	0.993858			ISG15	-1.85533	-1.88098	-1.93224	1.52454	2.34863	1.79537
ISG20	0.191187	0.160696	-0.120795	-0.179226	0.0593937	-0.111255			ISG20	-0.358813	-0.35917	-0.24479	0.0812701	0.625439	0.256063
ISOC1	-0.512988	-0.511219	-0.496587	0.509601	0.52837	0.482824			ISOC1	-0.176941	-0.162234	-0.211831	0.186435	0.15534	0.209231
LAMP3	-0.661498	-0.813889	-0.667447	0.718318	0.693304	0.731211			LAMP3	-1.29631	-1.49799	-1.42545	1.56499	1.15004	1.50472
LAP3	-0.163042	-0.173227	-0.27315	0.159304	0.306967	0.143147			LAP3	-0.448846	-0.432088	-0.515006	0.441524	0.444699	0.509717
LCP2	-0.0308978	-0.0518569	-0.0450499	0.0371182	0.058261	0.0324253			LCP2	-0.114068	-0.140341	-0.11115	0.0970503	0.171934	0.0965744
LGALS3BP	-0.36118	-0.376744	-0.562399	0.343485	0.523643	0.433196			LGALS3BP	-0.283756	-0.216932	-0.376989	0.144303	0.461146	0.272228
LY6E	-0.178064	-0.13519	-0.49547	0.150415	0.403889	0.25442			LY6E	-0.05939	0.0283903	-0.158379	-0.176364	0.344109	0.021633
LYSMD2	-0.0646545	-0.10693	0.0410645	0.0571442	0.123101	-0.049725			LYSMD2	-0.1635	-0.199466	-0.169808	0.122838	0.312947	0.0969882
METTL7B	-1.07736	-1.15738	-1.02031	1.04094	1.22633	0.987779			METTL7B	-0.210032	-0.173118	-0.311955	0.0867451	0.494959	0.113401
MOV10	-0.100126	-0.102342	-0.256777	0.0941613	0.182889	0.182195			MOV10	-0.198376	-0.18166	-0.145752	0.120005	0.246773	0.159011
MVP	0.139224	0.166401	-0.0817997	-0.177704	0.0358366	-0.0819573			MVP	-0.239689	-0.188939	-0.262083	0.0324826	0.470843	0.187385
MX1	-0.46996	-0.497146	-0.617733	0.459191	0.547255	0.578394			MX1	-0.462739	-0.478775	-0.499665	0.417019	0.457288	0.566872
MX2	-0.0769339	-0.164285	-0.141678	0.23294	0.0550766	0.0948805			MX2	-1.09585	-1.05864	-1.08327	1.00308	1.0423	1.19237
MYD88	0.304858	0.276635	0.16448	-0.258348	-0.259335	-0.228291			MYD88	-0.309515	-0.254171	-0.34563	0.287828	0.335403	0.286085
NCOA7	-0.256594	-0.247307	-0.0541337	0.292144	0.0575093	0.208381			NCOA7	0.106975	-0.00293126	0.0091685	0.147812	-0.264232	0.00320856
NLRC5	-0.417862	-0.363873	-0.457032	0.431486	0.297505	0.509776			NLRC5	-0.968614	-0.932783	-1.03599	1.03113	0.804804	1.10145
NMI	-0.155827	-0.185444	-0.200011	0.197244	0.277567	0.0664707			NMI	-0.311317	-0.349137	-0.240454	0.298434	0.316072	0.286402
NUB1	-0.283492	-0.31248	-0.273101	0.299191	0.289653	0.280229			NUB1	-0.190427	-0.22698	-0.260805	0.263654	0.181145	0.233414
OAS1	-0.275559	-0.293514	-0.379997	0.244239	0.425139	0.279692			OAS1	-1.0946	-1.01231	-1.18255	1.00298	1.16569	1.12079
OAS2	-0.220927	-0.231833	-0.224985	0.266668	0.144374	0.266704			OAS2	-1.62139	-1.61179	-1.64754	1.73624	1.43709	1.70739
OAS3	-0.211728	-0.161121	-0.088368	0.190209	0.0118389	0.259168			OAS3	-1.12948	-1.13068	-1.18778	1.30244	0.837002	1.30851
OASL	-0.639867	-0.832607	-0.816434	0.698933	0.851422	0.738552			OASL	-1.77341	-1.70054	-1.82922	1.6564	1.89324	1.75353
OGFR	0.0792166	0.132329	-0.158998	-0.134398	0.0826647	-0.000813737			OGFR	-0.309723	-0.260122	-0.265846	-0.00146325	0.594017	0.243138
PARP12	-0.0107966	0.0120694	-0.0569616	0.00891913	-0.00512688	0.0518965			PARP12	-0.720598	-0.700744	-0.66808	0.627274	0.745439	0.716708
PARP14	-0.22247	-0.223569	-0.0157242	0.320677	-0.0295589	0.170645			PARP14	-0.551934	-0.63688	-0.625114	0.818939	0.296599	0.69839
PARP9	-0.445639	-0.471183	-0.416026	0.453783	0.4044	0.474665			PARP9	-0.787572	-0.886829	-0.89662	0.983918	0.687406	0.899696
PELI1	-0.39908	-0.331734	-0.112734	0.373892	0.201895	0.267761			PELI1	-0.172506	-0.220131	-0.192408	0.440798	-0.102084	0.246333
PLSCR1	-0.23359	-0.233984	-0.252694	0.240383	0.255499	0.224385			PLSCR1	-0.479707	-0.519017	-0.565009	0.56239	0.477065	0.524278
PML	0.138446	0.116019	-0.0654047	-0.0752447	-0.0700312	-0.0437839			PML	-0.245997	-0.240547	-0.262723	0.11888	0.355943	0.274443
PNP	0.166908	0.161873	0.0292535	-0.205396	-0.00828964	-0.144348			PNP	-0.223974	-0.163041	-0.2416	0.160817	0.28797	0.179827
PNPT1	-0.00835404	-0.102758	0.102477	0.0685053	-0.0806509	0.0207805			PNPT1	-0.58078	-0.553973	-0.603569	0.694828	0.455623	0.587871
PROCR	0.2858	0.273599	0.043279	-0.244741	-0.110444	-0.247493			PROCR	-0.31838	-0.318539	-0.38098	0.243691	0.449806	0.324401
PSMB8	-0.330851	-0.325463	-0.473131	0.269718	0.543853	0.315873			PSMB8	-0.388818	-0.306096	-0.398833	0.219162	0.568088	0.306497
PSMB9	-0.843131	-0.736207	-1.07902	0.793913	1.05651	0.807931			PSMB9	-0.806803	-0.868012	-0.879991	0.622915	1.10246	0.829435
PSME1	-0.0178526	-0.0166547	-0.214471	0.00553398	0.258846	-0.0154016			PSME1	-0.249335	-0.171796	-0.294838	0.116468	0.475508	0.123993
PSME2	-0.284043	-0.237431	-0.507643	0.220908	0.554577	0.253634			PSME2	-0.441436	-0.359222	-0.425678	0.263579	0.619401	0.343356
PTGS2	-1.17959	-1.01006	-1.02085	1.26244	0.853272	1.09479			PTGS2	-0.212336	-0.159567	-0.216682	0.491817	-0.281369	0.378136
PTPN1	-0.0392586	0.00826695	0.030353	0.0200758	-0.00151584	-0.0179214			PTPN1	-0.176734	-0.131023	-0.149089	0.202003	0.057894	0.196949
RIPK1	-0.0981891	-0.0686468	-0.0911179	0.0678195	0.0766619	0.113472			RIPK1	-0.152031	-0.265255	-0.318417	0.285136	0.154811	0.295757
RSAD2	-0.407628	-0.303695	-0.223402	0.313694	0.345131	0.2759			RSAD2	-1.2843	-1.10129	-1.16305	1.13151	1.17553	1.2416
RTP4	-0.050074	-0.0486277	-0.0421096	0.0773498	0.0426531	0.0208085			RTP4	-0.122139	-0.118141	-0.120803	0.0941614	0.120242	0.14668
SAMD9	-0.17565	-0.230104	0.222531	0.271959	-0.189611	0.100876			SAMD9	-0.683609	-0.87423	-0.826728	1.2457	0.316829	0.822041
SAMD9L	-0.854312	-0.750468	-0.511064	0.873167	0.504663	0.738013			SAMD9L	-0.935286	-1.0117	-1.01581	1.39578	0.520853	1.04616
SAMHD1	-0.627308	-0.604269	-0.362883	0.604115	0.387769	0.602576			SAMHD1	-0.895017	-0.952007	-1.00038	1.15363	0.50148	1.1923
SECTM1	-0.0960173	-0.0618	-0.387281	0.10269	0.290169	0.152239			SECTM1	-0.602081	-0.534755	-0.705075	0.397989	0.927889	0.516032
SELL	-1.52959	-1.45891	-1.42214	1.55052	1.47021	1.38991			SELL	-1.42016	-1.41414	-1.49358	1.46539	1.39437	1.46811
SERPING1	-0.213779	-0.173398	-0.148853	0.168044	0.168752	0.199235			SERPING1	-0.668693	-0.601706	-0.691385	0.582408	0.67546	0.703916
SLAMF7	-0.89354	-0.879411	-0.899504	0.879177	0.956464	0.836814			SLAMF7	-1.2028	-1.30415	-1.38025	1.35124	1.25889	1.27707
SOCS3	-0.396886	-0.365258	-0.471443	0.408639	0.430898	0.394049			SOCS3	-0.012766	-0.037743	-0.0719244	-0.0290343	0.128301	0.023167
SP110	-0.251063	-0.277137	-0.270447	0.179583	0.368143	0.25092			SP110	-0.810183	-0.86355	-0.858487	0.837683	0.82637	0.868167
ST3GAL5	-0.518376	-0.459781	-0.582608	0.467651	0.658002	0.435112			ST3GAL5	-0.124221	-0.117424	-0.271954	0.11618	0.284441	0.112977
ST8SIA4	-0.449252	-0.426953	-0.285536	0.531343	0.31319	0.317207			ST8SIA4	0	0	0	0	0	0
STAT1	-0.535267	-0.478137	-0.403449	0.545481	0.396985	0.474388			STAT1	-0.840836	-0.916657	-0.942478	1.05906	0.622156	1.01876
STAT2	-0.290942	-0.31793	-0.261909	0.253009	0.21982	0.397952			STAT2	-0.578596	-0.600966	-0.507674	0.622079	0.433853	0.631304
STAT3	-0.17405	-0.151358	-0.130844	0.219077	0.0709532	0.166222			STAT3	0.0211975	-0.0352789	-0.0380005	0.129634	-0.158488	0.0809358
TAP1	-0.114951	-0.118918	-0.306293	0.157854	0.220407	0.1619			TAP1	-0.617865	-0.659257	-0.601138	0.527937	0.692033	0.658289
TAPBP	-0.197413	-0.231391	-0.403753	0.283736	0.278813	0.270008			TAPBP	-0.209797	-0.20421	-0.326238	0.190544	0.326898	0.222802
TDRD7	-0.0118421	-0.0769678	-0.0148662	0.0660068	0.0419573	-0.00428798			TDRD7	-0.416261	-0.439059	-0.436417	0.521854	0.305957	0.463927
TNFAIP2	-0.17597	-0.114045	-0.300058	0.140123	0.172015	0.277934			TNFAIP2	-0.111687	-0.138586	-0.180222	0.0549128	0.153842	0.22174
TNFSF10	0.501022	0.321843	0.591431	-0.444193	-0.408407	-0.561696			TNFSF10	-0.462326	-0.405194	-0.392559	0.459328	0.424802	0.375948
TOR1B	0.0793125	0.0885618	0.0228542	-0.0109696	-0.132042	-0.047717			TOR1B	-0.117547	-0.100011	-0.157915	0.191385	0.06484	0.119248
TRIM14	-0.174518	-0.206161	-0.156201	0.234615	0.111844	0.190421			TRIM14	-0.472489	-0.463675	-0.566054	0.548891	0.423427	0.529901
TRIM21	-0.103723	-0.150958	-0.29441	0.119075	0.289231	0.140785			TRIM21	-0.649413	-0.678437	-0.682056	0.61619	0.76504	0.628674
TRIM25	0.0312459	0.019092	0.0795929	-0.0123944	-0.113068	-0.0044681			TRIM25	-0.183823	-0.233755	-0.222851	0.28614	0.0834531	0.270836
TRIM5	-0.182261	-0.186804	-0.0394766	0.189354	0.0796836	0.139504			TRIM5	-0.342972	-0.385429	-0.364815	0.455028	0.228895	0.409293
UBA7	-0.987509	-1.02767	-0.767289	0.863715	0.951056	0.967692			UBA7	-0.686303	-0.678209	-0.763446	0.610811	0.779949	0.737198
UBE2L6	-0.43107	-0.471489	-0.5349	0.442262	0.596763	0.398434			UBE2L6	-0.829443	-0.833407	-0.896445	0.747946	0.99202	0.819329
USP18	-0.305739	-0.316198	-0.235232	0.219311	0.322691	0.315167			USP18	-0.719415	-0.83499	-0.749509	0.749545	0.753617	0.800752
WARS	0.125267	0.144038	0.0574178	-0.124794	-0.0749135	-0.127015			WARS	-0.188026	-0.162817	-0.316904	0.226117	0.175866	0.265764
XAF1	-0.00301966	0.0460098	0.00078304	-0.00303545	0.00251352	-0.0432512			XAF1	-1.02228	-0.824464	-0.946279	1.09282	0.707576	0.992626
XCL1	0	0	0	0	0	0			XCL1	-0.528494	-0.467217	-0.44736	0.17888	0.718141	0.546051
ZNFX1	-0.251184	-0.208677	-0.13592	0.234805	0.101268	0.259707			ZNFX1	-0.371801	-0.525984	-0.465549	0.560333	0.253782	0.54922
IFNA1	0	0	0	0	0	0			IFNA1	0	0	0	0	0	0
IFNA2	0	0	0	0	0	0			IFNA2	0	0	0	0	0	0
IFNA4	0	0	0	0	0	0			IFNA4	0	0	0	0	0	0
IFNA5	0	0	0	0	0	0			IFNA5	0	0	0	0	0	0
IFNA6	0	0	0	0	0	0			IFNA6	0	0	0	0	0	0
IFNA7	0	0	0	0	0	0			IFNA7	0	0	0	0	0	0
IFNA8	-0.001657	-0.000867197	0.00172018	0.00478102	-0.0014715	-0.00250551			IFNA8	-0.00893756	0.0167281	-0.00827724	0.0160207	-0.00777759	-0.00775639
IFNA10	0	0	0	0	0	0			IFNA10	0	0	0	0	0	0
IFNA13	0	0	0	0	0	0			IFNA13	0	0	0	0	0	0
IFNA14	0	0	0	0	0	0			IFNA14	0	0	0	0	0	0
IFNA16	0	0	0	0	0	0			IFNA16	0	0	0	0	0	0
IFNA17	0	0	0	0	0	0			IFNA17	0	0	0	0	0	0
IFNA21	0	0	0	0	0	0			IFNA21	0	0	0	0	0	0
IFNA22P	0	0	0	0	0	0			IFNA22P	0	0	0	0	0	0
IFNB1	-0.0104616	-0.00757418	0.0277778	0.0125761	-0.00978346	-0.0125346			IFNB1	-0.00225225	0.0027768	-0.0316715	-0.0313847	0.0617422	0.000789309
IFNG	-0.00475486	-0.00248848	0.0252595	-0.00660387	-0.00422256	-0.00718973			IFNG	0	0	0	0	0	0
IFNK	-0.00156769	-0.00082046	0.00162747	-0.00217732	-0.00139219	0.00433019			IFNK	-0.00252073	-0.00155002	0.00983523	-0.00190815	-0.00193353	-0.0019228
IFNL1	-0.0418062	-0.0406318	-0.0353112	0.0310333	0.0267387	0.0599773			IFNL1	-0.461913	-0.502225	-0.484139	0.402844	0.58987	0.455562
IFNL2	0	0	0	0	0	0			IFNL2	-0.155262	-0.117578	-0.153684	0.0238287	0.254537	0.148159
IFNL3	0	0	0	0	0	0			IFNL3	-0.132036	-0.157656	-0.0676567	0.104826	0.200766	0.0517569
IFNW1	0	0	0	0	0	0			IFNW1	0	0	0	0	0	0
IL6	0	0	0	0	0	0			IL6	0.0138417	-0.00656079	-0.00773579	0.0149727	-0.00726883	-0.00724902
IFNAR1	-0.0983691	-0.182281	0.151852	0.131986	0.00833766	-0.0115257			IFNAR1	-0.0372808	-0.126676	-0.0152554	0.189784	-0.0157348	0.00516231
IFNAR2	-0.0990402	-0.0543847	-0.0464019	0.0993913	0.0432228	0.0572126			IFNAR2	-0.0279015	-0.031245	0.0201397	0.0511405	-0.134298	0.122164
IFNGR1	0.248901	0.17013	0.294886	-0.218438	-0.227035	-0.268444			IFNGR1	0.0910324	0.07866	0.0741247	0.00278887	-0.111606	-0.135
IFNGR2	0.195678	0.193066	0.0208159	-0.184726	-0.0324859	-0.192347			IFNGR2	0.0671693	0.0622973	0.0819395	-0.166209	0.0332426	-0.0784394
IFNLR1	-0.068583	-0.0980395	-0.0687708	0.118014	-0.0160544	0.133433			IFNLR1	-0.171198	-0.209354	-0.266222	0.313158	0.0595127	0.274104
