# Supplementary material for: Tissue fluidification promotes a cGAS–STING cytosolic DNA response in invasive breast cancer
Source: Nat Mater. 2022 Dec 29;22(5):644–55. doi: 10.1038/s41563-022-01431-x (PMC10156599; doi:10.1038/s41563-022-01431-x)
Supplement: Source Data Extended Data Fig. 2 — Statistical source data. [file 41563_2022_1431_MOESM27_ESM.xlsm]

## Sheet: Fig S2A left
IFIT27	IFI44	IFI44L	IFI6	IFIT1	IFIT3	ISG15	OASL	RAB5A
2.27	1.27	2.13	2.13	2.25	1.82	1.97	1.85	1.1
2.55	1.7	2.43	2.11	2.15	1.99	2.28	1.99	1.12
2.34	1.36	2.24	2.21	2.43	2.11	2.18	1.89	1.1
2.29	1.31	2.29	2.27	2.39	2.14	2.18	2.15	1.17

## Sheet: Fig S2A middle
mRNA levels
IFI27	IFI44	IFI44L	IFI6	IFIT1	IFIT3	ISG15	OASL	RAB5A
4.64	3.46	3.49	5.58	2.89	3.37	4.88	4.09	10.41
5.29	3.62	4.79	5.25	3.42	3.77	4.4	4.04	9.54
3.7	2.45	3.1	3.27	3.27	1.98	3.57	2.48	6.69
4.31	2.92	3.49	3.3	2.66	2.1	4.2	3.17	6.46

## Sheet: Fig S2A right
CXCL10	IFI35	IFIT1	IRF7	IRF9	ISG15	OAS3	STAT1	STAT2	RAB5A
1.13	0.95	1.32	1.42	0.6	1.32	1.16	1.06	1.1	1.9
1.51	0.85	2.11	1.84	1.09	1.87	1.8	1.32	1.24	1.7
1.1	0.74	1.38	1.37	0.46	1.25	1.05	1.25	0.97	1.6

## Sheet: Fig S2B
		monolayer	monolayer	monolayer	monolayer	monolayer	monolayer	monolayer	scattered	scattered	scattered	scattered
RAB5A		1.47026	1.01157	0.90309	0.850646	0.718502			1.13098	1.07773	1.12156
IFI44		2.30886	1.34005	1.60249	1.85431	1.73616	1.92428	1.97313	0.662758	0.932474	0.843233	0.69897
IFI44L		3.12963	2.05092	2.1174	2.75762	2.88165	2.57864	2.49831	0.522444	0.676694	0.620136	0.612784
IFI27		2.86418	2.17765	2.97142	2.71197	2.71255			0.910091	1.17898	1.11528
IFI6		2.84464	1.99852	2.35399	2.90123	2.81001			0.632457	0.985426	0.931966
IFIT1		1.89631	1.57078	2.27031	2.241				0.117271	0.614897	0.599883
IFIT3		1.05843	0.811575	1.87448	1.81077	2.36808				0.103804	0.100371
ISG15		2.74132	1.76982	1.74695	2.41243	2.41226			0.245513	0.276462	0.326336
OASL		2.50541	2.02416	1.57887	2.27951	2.29292			0.563481	0.691081	0.599883

## Sheet: Fig S2C
density x 10^4	vm-CTRL	errorbar-CTRL	vm-RAB5A	errorbar-RAB5A
0.25	2.6	0.65	1.4	0.15
0.5	6	1	4.1	1.9
1	6.6	1.1	17.5	4.6
2	5.3	1.4	13.6	2

## Sheet: Fig S2G
Inset Lc				plot vrms
					Ctrl		Hypo		RAB5A
	Lc [um]	ERR Lc [um]		t [h]	vrms [um/h]	ERR vrms [um/s]	vrms [um/h]	ERR vrms [um/s]	vrms [um/h]	ERR vrms [um/s]	vrms [um/h]	ERR vrms [um/s]
Ctrl	36.8862	2.16385		0.25	3.65779	0.191252	6.34759	0.201999	4.07231	0.309616	2.87865	0.77572
Hypo	113.108	2.44014		0.5	3.58955	0.228887	6.09258	0.191672	4.07168	0.311233	2.99675	0.742332
RAB5A	112.409	6.514		0.75	3.58022	0.215433	5.92331	0.211718	4.07909	0.310235	3.09834	0.772837
RAB5A Hypo	124.264	12.8936		1	3.55458	0.229526	5.54778	0.268376	4.0275	0.321413	3.4096	0.892648
				1.25	3.47229	0.25892	5.37885	0.332871	3.96216	0.380728	3.57684	0.847364
				1.5	3.46183	0.287019	5.13811	0.283817	3.82951	0.329781	3.78387	0.778095
				1.75	3.4429	0.256829	5.15047	0.37344	3.69169	0.353703	3.92141	0.746234
				2	3.41497	0.243193	5.16454	0.380191	3.64222	0.386409	4.08481	0.623126
				2.25	3.37349	0.236024	5.20984	0.376772	3.69582	0.39628	4.20879	0.454952
				2.5	3.35294	0.207558	5.27453	0.35318	3.72018	0.335977	4.35996	0.345409
				2.75	3.30044	0.173983	5.4812	0.376809	3.91555	0.417225	4.58207	0.374743
				3	3.28257	0.211396	5.60276	0.306685	4.15114	0.41978	4.79316	0.360808
				3.25	3.22786	0.251932	5.74698	0.304988	4.36384	0.419625	4.97232	0.445935
				3.5	3.18965	0.266168	6.06927	0.342697	4.59427	0.467734	5.09715	0.457355
				3.75	3.19917	0.294046	6.4158	0.387148	4.85396	0.539756	5.32404	0.591382
				4	3.22758	0.355811	6.7595	0.420823	5.12884	0.477106	5.41377	0.549746
				4.25	3.25161	0.395531	7.18712	0.407788	5.42289	0.448147	5.6249	0.62057
				4.5	3.2501	0.403651	7.67706	0.394803	5.7527	0.491184	5.81208	0.56191
				4.75	3.22739	0.382443	8.01095	0.328936	6.02973	0.515025	6.05903	0.638751
				5	3.1912	0.382177	8.30416	0.255841	6.3498	0.539592	6.21208	0.626404
				5.25	3.16054	0.36647	8.59264	0.226268	6.62708	0.579603	6.54336	0.723439
				5.5	3.09334	0.309841	8.76925	0.345705	6.86035	0.675839	6.81434	0.696602
				5.75	3.04714	0.300849	9.02035	0.515084	7.01369	0.718799	7.25116	0.813488
				6	3.03666	0.284658	9.18483	0.575381	7.1858	0.765171	7.58227	0.813406
				6.25	3.01764	0.307478	9.4225	0.658469	7.30182	0.782925	7.98727	0.894169
				6.5	2.9725	0.345261	9.64278	0.727625	7.31341	0.833625	8.23038	1.03501
				6.75	2.93532	0.335785	9.85607	0.645737	7.30532	0.842902	8.63637	1.34387
				7	2.90348	0.340511	9.87276	0.575665	7.30644	0.826476	8.92677	1.4994
				7.25	2.84395	0.386022	9.99268	0.520598	7.32082	0.78082	9.37635	1.73872
				7.5	2.81782	0.348933	10.0635	0.493197	7.41279	0.762822	9.73183	1.86532
				7.75	2.76283	0.313212	9.99056	0.429389	7.45464	0.755022	10.2511	1.96734
				8	2.73039	0.337437	10.0185	0.442358	7.55228	0.707853	10.5665	1.8232
				8.25	2.70201	0.332052	10.0631	0.413833	7.70171	0.675486	11.006	1.89702
				8.5	2.63645	0.326945	10.098	0.444091	7.84446	0.676793	11.1609	1.73495
				8.75	2.56402	0.313058	10.0342	0.498622	7.87724	0.684239	11.5771	1.76953
				9	2.51064	0.274948	10.2258	0.516184	7.96528	0.612881	11.873	1.53684
				9.25	2.48036	0.234582	10.2607	0.504881	8.08976	0.576174	12.3001	1.54119
				9.5	2.44515	0.226014	10.4116	0.509647	8.16565	0.61282	12.6588	1.3147
				9.75	2.40666	0.185638	10.5247	0.545749	8.21924	0.718857	13.3148	1.41901
				10	2.38474	0.173888	10.6644	0.5123	8.25437	0.685998	13.6412	1.36954
				10.25	2.396	0.170942	10.7452	0.522813	8.29743	0.725644	14.0701	1.67566
				10.5	2.37031	0.170358	10.9279	0.515665	8.28587	0.749138	14.2851	1.56793
				10.75	2.37728	0.179038	11.0529	0.505201	8.34024	0.66672	14.4656	1.47178
				11	2.4081	0.207238	11.1403	0.484468	8.36972	0.563245	14.7385	1.39988
				11.25	2.41094	0.248033	11.2396	0.508065	8.48074	0.582399	14.9149	1.13335
				11.5	2.39942	0.300141	11.2736	0.518916	8.61376	0.577772	15.1508	0.800525
				11.75	2.37704	0.345413	11.2234	0.474129	8.72437	0.559081	15.3753	0.937038
				12	2.35898	0.336948	11.1112	0.376655	8.80966	0.632916	15.5422	0.900472
				12.25	2.36426	0.360225	11.1529	0.395116	8.92423	0.598089	15.6879	0.832697
				12.5	2.35893	0.360159	11.1948	0.449367	8.9794	0.621721	15.9017	0.917265
				12.75	2.31481	0.308576	11.136	0.371265	9.00883	0.631799	16.0959	1.03163
				13	2.29461	0.300104	11.1502	0.48464	9.07575	0.717594	16.2976	0.812297
				13.25	2.30915	0.330974	11.1753	0.52681	9.11375	0.716817	16.7034	1.26649
				13.5	2.295	0.313613	11.0792	0.502067	9.1185	0.788089	16.7975	1.31086
				13.75	2.2676	0.298422	11.0479	0.425285	9.1733	0.807261	17.0566	1.37735
				14	2.33265	0.331897	10.936	0.50346	9.23222	0.783204	17.0052	1.29126
				14.25	2.36621	0.28893	10.8356	0.419767	9.32708	0.678101	17.2307	1.54761
				14.5	2.37668	0.272356	10.8582	0.530151	9.40373	0.687773	17.1859	1.22194
				14.75	2.36777	0.260858	10.9467	0.612577	9.61133	0.735941	17.3207	1.09813
				15	2.38757	0.313661	10.9775	0.729017	9.70178	0.722877	17.383	1.19421
				15.25	2.33705	0.331582	11.1835	0.797374	9.77418	0.74138	17.4916	1.12682
				15.5	2.31084	0.370966	11.2402	0.88901	9.81582	0.760131	17.4025	1.04713
				15.75	2.27552	0.373975	11.1835	0.856351	9.8609	0.778933	17.3318	1.00256
				16	2.28474	0.394501	11.0814	0.736337	9.79998	0.674699	17.3609	1.244
				16.25	2.25698	0.353214	11.0454	0.695767	9.87961	0.679352	17.1013	1.09864
				16.5	2.2608	0.346299	11.0356	0.662642	9.93615	0.714837	17.2874	1.23186
				16.75	2.27122	0.328618	11.0818	0.620969	9.98268	0.784138	17.2168	1.22429
				17	2.29565	0.345573	11.191	0.532785	9.96363	0.719193	17.3276	1.32979
				17.25	2.26533	0.34134	11.2445	0.693259	10.0277	0.771315	17.1836	1.17997
				17.5	2.26048	0.345966	11.226	0.642613	9.99816	0.743897	17.2179	1.12064
				17.75	2.24761	0.332142	11.1345	0.701753	10.0848	0.775627	17.0604	1.04433
				18	2.24663	0.345422	11.0568	0.786301	10.1075	0.824926	16.927	0.873032
				18.25	2.20379	0.333796	10.9527	0.870798	10.1805	0.962605	16.7112	0.830376
				18.5	2.19866	0.318656	10.7925	0.836176	10.1914	0.994685	16.556	0.718604
				18.75	2.20599	0.33904	10.6369	0.816446	10.2165	1.06549	16.4841	0.769248
				19	2.17829	0.353545	10.5087	0.835999	10.1283	1.06826	16.3576	0.880488
				19.25	2.13232	0.384333	10.5081	0.905176	10.0629	1.05516	16.4391	0.995156
				19.5	2.11805	0.41028	10.3981	0.994948	10.0559	0.956599	16.3291	0.980018
				19.75	2.09942	0.437109	10.506	0.948506	10.0053	0.890503	16.4162	1.15443
				20	2.04932	0.41286	10.5998	0.90889	9.92425	0.799496	16.534	1.11904
				20.25	2.05061	0.374549	10.6351	0.819837	9.89871	0.69916	16.3457	1.27228
				20.5	2.07521	0.331779	10.5929	0.728511	9.9806	0.66323	16.4212	1.22304
				20.75	2.01784	0.286592	10.6553	0.657815	9.95285	0.582494	16.3942	1.21604
				21	1.94383	0.268947	10.5689	0.649037	9.92312	0.550039	16.2266	1.07117
				21.25	1.91895	0.268083	10.4352	0.58182	9.94794	0.547419	16.0697	1.36301
				21.5	1.88719	0.309183	10.3189	0.551256	9.90687	0.564746	15.9955	1.07406
				21.75	1.8296	0.331954	10.1084	0.473328	9.75724	0.564455	15.6439	1.11779
				22	1.80225	0.350586	9.96662	0.405335	9.68509	0.718417	15.9129	1.06397
				22.25	1.82529	0.334239	9.82669	0.438819	9.6247	0.761525	15.9559	1.10725
				22.5	1.85807	0.34779	9.74374	0.53021	9.58013	0.791267	16.1449	0.912693
				22.75	1.87503	0.338527	9.70277	0.552343	9.54745	0.801588	16.3633	1.00018
				23	1.88266	0.326548	9.8003	0.60507	9.59677	0.83478	16.6656	1.08502
				23.25	1.87887	0.306063	9.83311	0.57132	9.46596	0.751607	16.6234	1.16372
				23.5	1.8457	0.329291	9.80508	0.517686	9.43685	0.779938	16.5114	1.3644
				23.75	1.82632	0.308929	9.77136	0.512768	9.45979	0.833262	16.2997	1.42431
				24	1.80713	0.293698	9.84341	0.490472	9.4255	0.875509	16.0495	1.48326
				24.25	1.81214	0.284043	9.79612	0.561724	9.31549	0.80083	15.8567	1.5006
				24.5	1.85108	0.307703	9.78658	0.598464	9.34146	0.776532	15.5564	1.62464
				24.75	1.9039	0.305609	9.89898	0.695601	9.22085	0.746155	15.4392	1.61985
				25	1.91563	0.32569	10.2332	1.09003	9.01919	0.683144	15.2817	1.61769
				25.25	1.92598	0.353878	10.5578	1.543	8.92096	0.679729	15.2282	1.59078
				25.5	2.03726	0.427363	10.8238	1.74994	8.81001	0.700898	15.1953	1.52706
				25.75	2.12065	0.468088	10.9229	1.92909	8.66244	0.697669	15.1135	1.31905
				26	2.16286	0.503667	10.9387	1.87543	8.56143	0.710381	15.0899	1.16352
				26.25	2.23106	0.53742	10.7334	1.57765	8.53474	0.727539	15.0967	1.20878
				26.5	2.25607	0.552952	10.3609	1.08754	8.42095	0.691395	15.1164	1.21278
				26.75	2.18115	0.511177	10.1545	0.771776	8.33374	0.642356	14.9143	1.27585
				27	2.10398	0.451752	10.0184	0.640352	8.26537	0.589207	14.9135	1.48825
				27.25	2.04665	0.445488	9.91757	0.647453	8.192	0.527094	14.8784	1.61326
				27.5	1.98461	0.395259	9.75684	0.63441	8.1036	0.480345	14.874	1.5064
				27.75	1.97509	0.334942	9.78876	0.749433	8.09441	0.566233	14.7239	1.37736
				28	1.91017	0.294379	9.62864	0.755738	7.97356	0.621223	14.8471	1.21128
				28.25	1.86268	0.325338	9.56132	0.688048	7.84724	0.750514	14.773	1.02649
				28.5	1.86459	0.300241	9.38153	0.595608	7.74968	0.854427	14.7695	0.895537
				28.75	1.80853	0.279743	9.32211	0.600209	7.61728	0.890197	14.7135	0.970122
				29	1.74233	0.283172	9.08737	0.57408	7.50111	0.845495	14.8022	1.03011
				29.25	1.70622	0.27636	9.00612	0.665638	7.48245	0.822878	14.6905	1.13572
				29.5	1.66692	0.217852	8.82482	0.638421	7.45822	0.814015	14.5498	1.26501
				29.75	1.59108	0.230213	8.90222	0.668153	7.42319	0.766577	14.4932	1.52873
				30	1.54723	0.24521	8.86656	0.56129	7.39345	0.695142	14.3873	1.49172
				30.25	1.54853	0.275158	8.88031	0.544477	7.28646	0.646007	14.1966	1.59901
				30.5	1.56399	0.315199	8.95591	0.48072	7.19961	0.639275	14.1295	1.51333
				30.75	1.56986	0.349324	9.05201	0.549002	7.17918	0.598021	14.1375	1.52603
				31	1.54017	0.332152	9.06236	0.607107	7.15838	0.58288	14.2085	1.37098
				31.25	1.50796	0.361741	9.0321	0.64332	7.08662	0.620675	14.1413	1.46639
				31.5	1.42514	0.344189	9.08107	0.684724	7.01976	0.606066	14.3326	1.57358
				31.75	1.35368	0.306461	8.99223	0.701776	6.90829	0.583827	14.3575	1.76971
				32	1.27767	0.283398	8.90266	0.722666	6.77956	0.511273	14.419	1.88792
				32.25	1.23592	0.254743	8.89771	0.764034	6.6169	0.451727	14.231	1.8763
				32.5	1.21055	0.222126	9.02543	0.887906	6.47838	0.414781	14.2189	1.9486
				32.75	1.21832	0.217248	9.09295	0.854038	6.33056	0.38818	13.8236	1.83331
				33	1.21195	0.239486	9.14012	0.909474	6.20923	0.341644	13.5879	1.87187
				33.25	1.2157	0.233267	9.18867	0.953727	6.09612	0.415159	13.4608	1.66035
				33.5	1.2304	0.270416	8.98155	0.862719	5.95599	0.406794	13.3492	1.58802
				33.75	1.24341	0.295402	8.80949	0.774048	5.80901	0.393861	13.308	1.39229
				34	1.19166	0.284868	8.54553	0.758852	5.74364	0.465735	13.4574	1.3918
				34.25	1.15507	0.267817	8.40653	0.695868	5.67465	0.552818	13.5681	1.22836
				34.5	1.18841	0.305678	8.2744	0.670547	5.59042	0.540975	13.573	1.29781
				34.75	1.14718	0.264089	8.32002	0.736691	5.48945	0.583198	13.5737	1.24972
				35	1.12036	0.25244	8.27869	0.740464	5.44033	0.645202	13.3538	1.34352
				35.25	1.13424	0.274054	8.26787	0.710468	5.40356	0.615683	13.1999	1.23102
				35.5	1.14276	0.287288	8.26383	0.664315	5.38687	0.544724	12.948	1.23537
				35.75	1.10799	0.278303	8.21287	0.661005	5.3273	0.469819	12.6905	1.218
				36	1.15445	0.29819	8.14395	0.618226	5.27826	0.431831	12.5416	1.1721
				36.25	1.1402	0.298359	8.09958	0.61572	5.18388	0.405951	12.5264	1.11486
				36.5	1.11779	0.274508	8.18099	0.710702	5.04732	0.407787	12.4328	1.29551
				36.75	1.10246	0.263512	8.20255	0.735242	4.92327	0.422613	12.4675	1.33936
				37	1.09483	0.255706	8.33551	0.76856	4.78681	0.466144	12.51	1.39643
				37.25	1.03672	0.240866	8.44637	0.837115	4.76642	0.451738	12.4703	1.57411
				37.5	1.0485	0.22537	8.39908	0.806986	4.81717	0.379967	12.4943	1.45014
				37.75	1.07585	0.233504	8.35972	0.763739	4.80357	0.334515	12.5197	1.31306
				38	1.10158	0.289786	8.2461	0.706865	4.71185	0.359146	12.4816	1.34094
				38.25	1.10181	0.320742	8.16952	0.675389	4.6558	0.343804	12.561	1.21508
				38.5	1.15324	0.35848	8.10325	0.59336	4.54376	0.381135	12.5558	1.0126
				38.75	1.17221	0.395532	8.23834	0.647878	4.36381	0.444575	12.4859	1.01053
				39	1.13809	0.396276	8.24628	0.658946	4.22708	0.44175	12.4	1.13589
				39.25	1.08406	0.327507	8.23579	0.709102	4.16781	0.453071	12.3335	1.11892
				39.5	1.03084	0.280205	8.16067	0.670789	4.07383	0.461393	12.0979	1.19418
				39.75	0.981521	0.273073	8.04111	0.613823	4.02038	0.463728	11.9713	1.35428
				40	0.932061	0.223953	7.90066	0.538648	4.01506	0.428732	11.8363	1.5277
				40.25	0.931048	0.207777	7.80857	0.514043	4.00213	0.44691	11.7508	1.5043
				40.5	0.974975	0.218669	7.89555	0.495715	3.9749	0.414555	11.6751	1.43757
				40.75	1.00357	0.217584	7.88142	0.505554	3.94864	0.403531	11.6388	1.29582
				41	0.993927	0.189757	7.93553	0.548258	3.91173	0.390478	11.5718	1.33315
				41.25	0.971236	0.181343	7.97903	0.623646	3.78215	0.387796	11.4007	1.24883
				41.5	0.963789	0.197999	7.92719	0.668662	3.72103	0.377791	11.2992	1.20375
				41.75	0.950797	0.207355	7.7552	0.717855	3.61341	0.364999	11.1413	1.19518
				42	0.932752	0.199244	7.80788	0.722573	3.53403	0.333537	10.9755	1.38478
				42.25	0.928312	0.197983	7.71773	0.743526	3.43847	0.317506	10.8223	1.39326
				42.5	0.923882	0.201459	7.65296	0.750978	3.44883	0.316668	10.7329	1.29623
				42.75	0.888052	0.180689	7.63763	0.737987	3.5152	0.307487	10.657	1.1194
				43	0.845313	0.164779	7.65814	0.720314	3.53057	0.284501	10.5798	1.15457
				43.25	0.844776	0.186199	7.6286	0.724551	3.53947	0.313513	10.5871	1.08989
				43.5	0.88985	0.223805	7.71573	0.717482	3.55934	0.308592	10.7217	0.835896
				43.75	0.913646	0.237078	7.73221	0.661521	3.55287	0.365952	10.7852	0.875512
				44	0.947039	0.262282	7.89555	0.661462	3.40327	0.379924	10.8855	0.89383
				44.25	0.978025	0.276555	7.9768	0.667804	3.36625	0.450494	10.8439	0.770787
				44.5	0.993822	0.284165	7.97162	0.656074	3.25839	0.40904	10.7175	0.669869
				44.75	0.936436	0.246728	7.89696	0.676335	3.16487	0.423771	10.4937	0.837585
				45	0.904111	0.230071	7.97675	0.653822	3.07126	0.373262	10.4497	0.928239
				45.25	0.899997	0.232627	7.87958	0.616788	3.11094	0.408098	10.277	1.04017
				45.5	0.901468	0.237743	7.88764	0.575618	3.04098	0.366193	10.2735	1.22279
				45.75	0.874592	0.209832	7.9203	0.625269	3.09984	0.433579	10.2792	1.21714
				46	0.870609	0.188365	7.91211	0.644286	3.15335	0.423146	10.3226	1.19001
				46.25	0.893458	0.192339	7.86064	0.692549	3.13125	0.433947	10.2457	1.21965
				46.5	0.885955	0.181029	7.87618	0.656523	3.03562	0.400495	10.1243	1.16828
				46.75	0.829709	0.136891	7.85839	0.678312	3.03978	0.406662	10.1128	1.08123
				47	0.835297	0.131793	7.75956	0.6604	3.00077	0.333872	10.0372	1.14329
				47.25	0.863225	0.139364	7.85791	0.709164	2.92009	0.382244	9.98822	1.20172
				47.5	0.854386	0.133545	7.83946	0.692438	2.91652	0.384102	9.98262	1.14539
				47.75	0.854522	0.104517	7.80893	0.781364	2.90775	0.377237	10.0675	1.17939
				48	0.919441	0.127734	7.80936	0.87057	2.88498	0.37335	9.95528	1.19349

## Sheet: Fig S2 E
		RAB5A monolayer	RAB5A monolayer	RAB5A monolayer	RAB5A sparse	RAB5A sparse	RAB5A sparse
ISG15		130.19	124	135.2	7.04	6.9	7.2
IFIT1		45.41	50.2	42	1.26	1.34	0.98
IFI6		673.48	651	683	114.05	124.6	111.9
IFI44L		158.37	172.1	145.3	10.41	8.6	11.1
IFI27		214.8	209.4	233.2	9.84	9.3	10.2

## Sheet: Fig S2F
	2h	2h	2h	7h	7h	7h	12h	12h	12h	24h	24h	24h
IFI6	1.24	1.31	1.14	1.95	1.89	1.86	3.81	3.93	4.59	4.51	4.54	3.78
IFIT1	2.76	2.71	2.71	1.53	1.8	1.81	2.22	2.45	2.46	4.62	3.99	3.48
ISG15	3.07	3.08	3.44	3.64	3.36	3.52	2.48	2.53	2.49	3.32	3.42	3.28
OASL	3.63	4.13	4.16	19.54	18.19	17.93	13.43	13.39	12.16	13.98	15.05	12.64

## Sheet: Fig S2H
	Hypotonic	Hypotonic	RAB5A	RAB5A	RAB5A + Hypotonic	RAB5A + Hypotonic
IFI27	13	1.4	356.6	98	948.4	301
IFI44	2.3	3	31.5	98	112.3	261
IFI44L	0.4	1	378.6	304	946.5	866.1
IFI6	3.4	2	442	430	2228.6	1321.2
IFIT1	3	4	331.3	396	1680.7	977.3
IFIT3	2.7	1.4	64.4	134	1005.2	736
ISG15	5.1	2.1	430.7	226	2022.7	1045
OASL	26.3	8	207.9	270	2945.5	1713
RAB5A	1.8	1.5	41.9	20	108.7	91.5
