# Supplementary material for: Tissue fluidification promotes a cGAS–STING cytosolic DNA response in invasive breast cancer
Source: Nat Mater. 2022 Dec 29;22(5):644–55. doi: 10.1038/s41563-022-01431-x (PMC10156599; doi:10.1038/s41563-022-01431-x)
Supplement: Source Data Extended Data Fig. 3 — Statistical source data. [file 41563_2022_1431_MOESM28_ESM.xlsx]

## Sheet: Fig S3 D
	IFI6	IFI6	IFI6	IFI27	IFI27	IFI27	IFI44	IFI44	IFI44	IFIT1	IFIT1	IFIT1	IFIT3	IFIT3	IFIT3	ISG15	ISG15	ISG15	OASL	OASL	OASL	RAB5A	RAB5A	RAB5A
EV-SS*	1.00*	1.00*	1.00*	1.00*	1.00*	1.00*	1.00*	1.00*	1.00*	1.00*	1.00*	1.00*	1.00*	1.00*	1.00*	1.00*	1.00*	1.00*	1.00*	1.00*	1.00*	1.00*	1.00*	1.00*
EGF	5.66	1.27	1.17	9.72	2.58	0.89	1.31	1.73	1.26	0.61	0.37	0.23	0.85	0.6	1.16	0.57	0.57	1.2	1.07	9.94	3.83	0.53	1.04	0.59
RAB5A	126.54	165.54	6.14	122.81	250.85	9.98	6.29	10.49	2.65	6.32	3.92	0.57	2.56	1.7	0.84	2.2	2.2	0.55	3.44	3.04	2.44	2.07	2.22	3.8
RAB5A-EGF	746.72	665.46	487.11	800.87	1064.91	672.24	35.05	39.38	64.54	51.03	22.44	15	24.84	19.17	27.58	15.03	15.03	17.11	13.77	12.8	18.2	1.94	1.71	8.6

## Sheet: Fig S3 A
	Ctrl serum starvation		Ctrl EGF		RAB5A serum starvation		RAB5A EGF
t [h]	vm [um/h]	ERR vm [um/h]	vm [um/h]	ERR vm [um/h]	vm [um/h]	ERR vm [um/h]	vm [um/h]	ERR vm [um/h]
0.25	4.98432	0.281231	1.29417	0.632887	5.11041	0.284744	1.60166	0.919809
0.333333	4.72515	0.264938	1.31184	0.615356	4.88899	0.316507	1.67703	0.942307
0.416667	4.46325	0.280991	1.33563	0.615637	4.64042	0.317651	1.7882	0.963854
0.5	4.22849	0.288385	1.36915	0.621963	4.39133	0.327895	1.86874	0.995076
0.583333	4.00256	0.270573	1.37482	0.623462	4.15088	0.332589	1.96354	1.02479
0.666667	3.79769	0.274412	1.36914	0.630821	3.91866	0.328618	2.04416	1.03825
0.75	3.36816	0.296923	1.33871	0.623867	3.46997	0.313756	2.1569	1.12769
0.833333	2.9474	0.292234	1.32006	0.607654	3.03969	0.307006	2.30906	1.19826
0.916667	2.55549	0.288982	1.31953	0.621385	2.62833	0.30812	2.47469	1.26969
1	2.19253	0.28761	1.30683	0.619818	2.2243	0.288863	2.61484	1.35032
1.08333	1.87378	0.27468	1.27258	0.621405	1.86216	0.257662	2.74919	1.43594
1.16667	1.60807	0.284984	1.2444	0.658424	1.53421	0.226236	2.88988	1.53837
1.25	1.38934	0.263135	1.22639	0.688016	1.27018	0.203318	2.97665	1.63458
1.33333	1.19927	0.238518	1.19827	0.711172	1.04989	0.167064	3.08546	1.70499
1.41667	1.02767	0.233049	1.18266	0.727199	0.87133	0.143643	3.16972	1.76594
1.5	0.882021	0.223949	1.15889	0.719302	0.731334	0.134748	3.24921	1.85871
1.58333	0.753907	0.201438	1.16909	0.721623	0.623841	0.131339	3.30093	1.93
1.66667	0.661246	0.201363	1.20802	0.743073	0.550933	0.127996	3.31727	1.99679
1.75	0.57479	0.189018	1.2424	0.745549	0.494387	0.13975	3.32598	2.03442
1.83333	0.519922	0.175428	1.28371	0.755025	0.466603	0.145756	3.3006	2.04311
1.91667	0.482644	0.186352	1.32145	0.749274	0.450269	0.155	3.23506	2.01723
2	0.451997	0.19973	1.35114	0.727226	0.448352	0.170966	3.13681	1.97293
2.08333	0.423487	0.206682	1.37685	0.705813	0.453173	0.194499	3.03554	1.93283
2.16667	0.39202	0.217622	1.42058	0.716655	0.452739	0.199986	2.92089	1.89952
2.25	0.380379	0.226702	1.4847	0.75896	0.450675	0.193859	2.80055	1.90043
2.33333	0.358307	0.221504	1.56019	0.799159	0.451333	0.194784	2.6759	1.88248
2.41667	0.348938	0.215139	1.60279	0.833432	0.456324	0.204207	2.57043	1.85682
2.5	0.336716	0.204194	1.59662	0.83968	0.445415	0.218216	2.4888	1.80536
2.58333	0.344891	0.203313	1.5697	0.833953	0.438766	0.21746	2.40784	1.72553
2.66667	0.348317	0.198448	1.54407	0.842685	0.432691	0.212235	2.34038	1.65629
2.75	0.355461	0.180967	1.55262	0.860735	0.426578	0.211975	2.28338	1.60719
2.83333	0.356071	0.164163	1.56707	0.882684	0.410294	0.197214	2.22709	1.57295
2.91667	0.349542	0.144629	1.57582	0.918444	0.381899	0.178292	2.21074	1.54173
3	0.347835	0.135745	1.57283	0.891116	0.372937	0.192037	2.19115	1.51164
3.08333	0.357595	0.133584	1.52208	0.813408	0.361924	0.200727	2.19088	1.4561
3.16667	0.379049	0.13663	1.47152	0.764722	0.357398	0.194284	2.19714	1.37542
3.25	0.393751	0.149078	1.42145	0.727409	0.355846	0.18642	2.21669	1.28969
3.33333	0.426961	0.177402	1.3964	0.702378	0.360129	0.161713	2.24331	1.21808
3.41667	0.462089	0.196794	1.39539	0.688152	0.373959	0.164446	2.28624	1.1767
3.5	0.493554	0.19682	1.38289	0.639644	0.380565	0.177075	2.35783	1.1369
3.58333	0.507561	0.208856	1.32342	0.58285	0.393509	0.185676	2.463	1.08413
3.66667	0.521953	0.219172	1.25135	0.518673	0.408101	0.202113	2.5918	1.02645
3.75	0.524472	0.230315	1.18853	0.444254	0.423648	0.210757	2.69595	0.979218
3.83333	0.530824	0.233638	1.11036	0.411744	0.421366	0.20581	2.78031	0.964838
3.91667	0.528985	0.233796	1.06698	0.420868	0.414146	0.210851	2.84746	0.955795
4	0.53347	0.243084	1.03064	0.436942	0.401051	0.210496	2.90521	0.963023
4.08333	0.533746	0.235643	1.00213	0.455609	0.383828	0.209677	2.94652	0.954358
4.16667	0.504835	0.210543	0.970059	0.460771	0.381472	0.225606	3.0066	0.948012
4.25	0.475485	0.188642	0.929419	0.447409	0.374725	0.221984	3.06342	0.946667
4.33333	0.466527	0.188469	0.912492	0.463547	0.365273	0.204818	3.12138	0.939631
4.41667	0.450223	0.169112	0.924559	0.484969	0.334699	0.186548	3.15506	0.939623
4.5	0.423203	0.153627	0.909796	0.505367	0.319494	0.159188	3.19065	0.918953
4.58333	0.420113	0.148763	0.889158	0.505706	0.310438	0.146621	3.24765	0.880959
4.66667	0.406788	0.144326	0.858809	0.50103	0.31761	0.14737	3.35564	0.818277
4.75	0.380867	0.1346	0.821782	0.503987	0.33575	0.144494	3.47948	0.730087
4.83333	0.354386	0.120138	0.791098	0.492438	0.336874	0.140173	3.61405	0.649405
4.91667	0.339323	0.12069	0.792678	0.477165	0.326927	0.140223	3.74542	0.568311
5	0.346092	0.114334	0.815502	0.481528	0.312421	0.126181	3.83852	0.493196
5.08333	0.345821	0.114215	0.838749	0.507027	0.30001	0.12681	3.92663	0.426722
5.16667	0.327009	0.111768	0.856753	0.519418	0.300086	0.129738	3.97308	0.355106
5.25	0.323609	0.114169	0.877905	0.537212	0.312983	0.12379	4.02176	0.317673
5.33333	0.319593	0.103122	0.929062	0.563391	0.331287	0.13694	4.06147	0.316191
5.41667	0.307568	0.108719	0.962232	0.619631	0.340586	0.151297	4.09109	0.353684
5.5	0.300369	0.111199	1.0156	0.687507	0.347424	0.165075	4.10933	0.393002
5.58333	0.314119	0.122312	1.08444	0.723265	0.353501	0.180172	4.11607	0.45679
5.66667	0.326862	0.123616	1.14999	0.727757	0.369341	0.190521	4.11905	0.528613
5.75	0.346226	0.143116	1.1638	0.722559	0.400972	0.207081	4.14455	0.648079
5.83333	0.352356	0.156437	1.13733	0.711737	0.422862	0.231936	4.21485	0.774357
5.91667	0.349004	0.15739	1.10551	0.66647	0.446944	0.230119	4.29992	0.901702
6	0.340691	0.159047	1.05522	0.621075	0.466287	0.25003	4.39601	1.05141
6.08333	0.323411	0.158692	1.01591	0.565309	0.474692	0.261985	4.48212	1.15881
6.16667	0.321348	0.163645	0.949566	0.498238	0.467462	0.256492	4.54872	1.21949
6.25	0.334896	0.170015	0.898555	0.427834	0.471353	0.267558	4.60399	1.26042
6.33333	0.3468	0.169558	0.876824	0.356409	0.468325	0.256574	4.64346	1.32124
6.41667	0.334	0.161244	0.8308	0.28843	0.467249	0.233101	4.69907	1.41015
6.5	0.320093	0.15936	0.784442	0.247885	0.476729	0.231743	4.78005	1.50386
6.58333	0.292599	0.138978	0.770593	0.230532	0.485249	0.2204	4.85834	1.59753
6.66667	0.289474	0.140964	0.760855	0.210841	0.505431	0.19902	4.90883	1.69218
6.75	0.29693	0.141935	0.741382	0.225455	0.511124	0.194837	4.95161	1.80182
6.83333	0.325527	0.142043	0.742106	0.249197	0.497124	0.184251	5.01649	1.91618
6.91667	0.361055	0.153358	0.745481	0.285182	0.501102	0.196856	5.10037	2.05049
7	0.400732	0.164874	0.793203	0.329771	0.509064	0.209647	5.20471	2.22591
7.08333	0.431345	0.166904	0.835152	0.361611	0.512072	0.195525	5.30879	2.39377
7.16667	0.444677	0.180224	0.846828	0.376706	0.522127	0.181839	5.41327	2.54923
7.25	0.468383	0.193287	0.879474	0.373223	0.535422	0.183767	5.48198	2.66559
7.33333	0.481774	0.197533	0.930455	0.365314	0.545088	0.185463	5.52157	2.75783
7.41667	0.511222	0.213176	0.982243	0.359294	0.552372	0.185236	5.5463	2.7911
7.5	0.533666	0.237268	1.04131	0.387764	0.555015	0.184103	5.60553	2.81425
7.58333	0.540177	0.252993	1.10592	0.438425	0.534337	0.190081	5.67685	2.82131
7.66667	0.530774	0.253638	1.15785	0.487722	0.535321	0.181252	5.74912	2.8615
7.75	0.516031	0.242301	1.21612	0.512924	0.52866	0.175815	5.80194	2.90501
7.83333	0.483984	0.23126	1.25001	0.548993	0.522764	0.16952	5.86669	2.95747
7.91667	0.467878	0.213781	1.29085	0.568458	0.509291	0.166246	5.93738	3.00507
8	0.469681	0.198199	1.35341	0.581535	0.486383	0.169619	6.007	3.04054
8.08333	0.477216	0.190631	1.41134	0.62602	0.455859	0.177542	6.11708	3.09058
8.16667	0.491938	0.188453	1.46531	0.687536	0.421466	0.172155	6.25319	3.13763
8.25	0.500015	0.181537	1.49795	0.741534	0.402374	0.171843	6.40677	3.20884
8.33333	0.503684	0.164325	1.53902	0.752061	0.388598	0.180431	6.55359	3.26627
8.41667	0.506511	0.15559	1.59362	0.755988	0.418419	0.18052	6.68156	3.32248
8.5	0.508162	0.162817	1.67788	0.757545	0.43492	0.200962	6.80164	3.3489
8.58333	0.501645	0.172875	1.73724	0.779228	0.443112	0.208548	6.94748	3.38499
8.66667	0.499846	0.177025	1.79116	0.788427	0.431229	0.215295	7.06375	3.42458
8.75	0.497104	0.19908	1.81738	0.777099	0.424372	0.217637	7.19144	3.46102
8.83333	0.480081	0.200851	1.83004	0.780231	0.432072	0.226847	7.34613	3.52286
8.91667	0.468679	0.204406	1.88695	0.787851	0.455682	0.225139	7.51821	3.57954
9	0.460115	0.209157	1.96842	0.76161	0.480124	0.227537	7.68808	3.62813
9.08333	0.435165	0.209853	2.07844	0.71184	0.490584	0.22189	7.81211	3.65586
9.16667	0.395466	0.196831	2.17059	0.682066	0.48243	0.223421	7.88474	3.66377
9.25	0.3684	0.187675	2.24063	0.638276	0.466036	0.218041	7.96002	3.67084
9.33333	0.352923	0.172814	2.30531	0.614753	0.453731	0.212783	8.05507	3.6606
9.41667	0.348435	0.170399	2.38536	0.607825	0.447574	0.189873	8.15595	3.65396
9.5	0.346051	0.170591	2.49184	0.59794	0.470714	0.171798	8.30324	3.62196
9.58333	0.346805	0.163691	2.60875	0.619504	0.495637	0.167196	8.48912	3.55215
9.66667	0.366997	0.190647	2.7291	0.632297	0.497786	0.165605	8.69019	3.48198
9.75	0.361312	0.191749	2.82584	0.643579	0.481005	0.155111	8.87958	3.4314
9.83333	0.353624	0.18382	2.90607	0.68144	0.459995	0.148086	9.03914	3.40174
9.91667	0.351118	0.166809	2.96964	0.753968	0.440297	0.149806	9.2391	3.38207
10	0.375023	0.181701	3.04846	0.82148	0.42755	0.138795	9.48232	3.3794
10.0833	0.38722	0.194251	3.14283	0.882698	0.414937	0.136607	9.69205	3.39628
10.1667	0.398952	0.20717	3.26349	0.919578	0.39989	0.128373	9.84231	3.44398
10.25	0.40804	0.213556	3.4135	0.937739	0.394197	0.134488	9.96577	3.49421
10.3333	0.41596	0.226027	3.54866	0.989764	0.367042	0.136194	10.0739	3.55871
10.4167	0.403689	0.233811	3.70795	1.07286	0.340585	0.133454	10.1583	3.68218
10.5	0.387212	0.208436	3.83764	1.17802	0.338522	0.133137	10.1751	3.79527
10.5833	0.389248	0.20409	3.96908	1.29651	0.342494	0.145818	10.0924	3.9093
10.6667	0.385675	0.198037	4.12182	1.43276	0.339692	0.153569	10.0149	4.01914
10.75	0.385405	0.207982	4.30066	1.54434	0.333198	0.159518	9.97287	4.13764
10.8333	0.362607	0.191152	4.53287	1.61952	0.330337	0.163052	9.92595	4.30857
10.9167	0.362391	0.174879	4.75537	1.66763	0.334101	0.162541	9.914	4.46806
11	0.346705	0.170794	4.93354	1.74552	0.340969	0.157123	9.87364	4.62949
11.0833	0.339292	0.160807	5.08095	1.88412	0.330121	0.157793	9.84138	4.7639
11.1667	0.327444	0.137149	5.22209	1.99434	0.345382	0.159218	9.78476	4.85245
11.25	0.340873	0.121533	5.38543	2.08611	0.362294	0.161458	9.71415	4.89304
11.3333	0.3464	0.125328	5.58846	2.11935	0.36461	0.15801	9.69894	4.91782
11.4167	0.346745	0.124572	5.79731	2.10788	0.362461	0.15769	9.7488	4.91451
11.5	0.355533	0.13449	5.972	2.09725	0.370612	0.14982	9.83864	4.9052
11.5833	0.358842	0.127006	6.14743	2.12529	0.386682	0.14362	9.9399	4.88929
11.6667	0.351827	0.129752	6.29806	2.22056	0.414034	0.141207	10.0413	4.84012
11.75	0.341237	0.130037	6.47404	2.32559	0.417242	0.141593	10.1583	4.7869
11.8333	0.354275	0.144319	6.68537	2.3873	0.427171	0.13089	10.3109	4.70743
11.9167	0.359897	0.158262	6.92523	2.38218	0.431134	0.120723	10.4663	4.62336
12	0.361056	0.165893	7.22014	2.39018	0.423932	0.137996	10.634	4.54719
12.0833	0.343158	0.170927	7.50495	2.40196	0.423798	0.145977	10.8321	4.45438
12.1667	0.326238	0.159409	7.77777	2.437	0.419162	0.144924	11.0272	4.33516
12.25	0.325115	0.152845	8.00686	2.47197	0.408778	0.130206	11.2452	4.21472
12.3333	0.31539	0.153275	8.2429	2.45572	0.402961	0.123545	11.4809	4.13324
12.4167	0.313615	0.1693	8.50457	2.39585	0.39961	0.129949	11.6719	4.07791
12.5	0.339915	0.193686	8.77363	2.33562	0.38963	0.144218	11.8645	4.03817
12.5833	0.364493	0.236242	9.06539	2.31096	0.386674	0.145158	12.0207	4.02432
12.6667	0.364444	0.239817	9.35396	2.34709	0.38784	0.156037	12.1967	4.01173
12.75	0.349209	0.225334	9.62945	2.39341	0.398754	0.16986	12.3819	4.05813
12.8333	0.347787	0.217641	9.88528	2.39766	0.407991	0.165436	12.5911	4.13716
12.9167	0.352927	0.220785	10.122	2.38658	0.404412	0.163902	12.7617	4.27158
13	0.367201	0.24171	10.3736	2.38348	0.402831	0.161345	12.8865	4.4364
13.0833	0.379412	0.260034	10.6928	2.41378	0.407575	0.177899	13.0415	4.58554
13.1667	0.388587	0.264959	11.038	2.4934	0.417981	0.182504	13.1808	4.71044
13.25	0.387394	0.256008	11.3744	2.59323	0.44291	0.173201	13.3151	4.87021
13.3333	0.381149	0.225951	11.7038	2.66364	0.477563	0.167269	13.4685	5.06339
13.4167	0.380376	0.183682	12.0206	2.71581	0.497964	0.168193	13.6797	5.22359
13.5	0.391157	0.16863	12.3432	2.7167	0.487039	0.162871	13.96	5.33092
13.5833	0.407253	0.168416	12.6621	2.7222	0.476224	0.152181	14.2722	5.36371
13.6667	0.416326	0.169929	12.9803	2.75902	0.464595	0.137763	14.5425	5.38311
13.75	0.396675	0.157404	13.3313	2.82346	0.467641	0.127896	14.8337	5.38324
13.8333	0.381584	0.15323	13.6897	2.91971	0.457792	0.118587	15.1343	5.35679
13.9167	0.364277	0.148673	14.0543	3.01973	0.446735	0.119171	15.3845	5.33742
14	0.36151	0.138218	14.4252	3.11595	0.434642	0.127769	15.5933	5.34916
14.0833	0.360147	0.134998	14.776	3.18745	0.409337	0.127545	15.7624	5.36079
14.1667	0.359687	0.152278	15.1355	3.2457	0.372042	0.131745	15.8573	5.34723
14.25	0.35446	0.15595	15.5158	3.28117	0.34591	0.130046	15.8887	5.34982
14.3333	0.335823	0.154363	15.8834	3.28485	0.341788	0.135962	15.8801	5.39387
14.4167	0.331083	0.156965	16.2616	3.24135	0.337244	0.137847	15.8567	5.45051
14.5	0.347463	0.160001	16.6249	3.16494	0.347988	0.131126	15.8589	5.52261
14.5833	0.379415	0.184085	16.9807	3.07682	0.341701	0.128187	15.8507	5.58985
14.6667	0.40205	0.187279	17.3586	2.97929	0.337212	0.131356	15.8271	5.65269
14.75	0.406803	0.195606	17.6941	2.85789	0.336112	0.116216	15.808	5.71134
14.8333	0.395508	0.197478	17.9885	2.71488	0.348528	0.103867	15.8376	5.75329
14.9167	0.392058	0.195471	18.2889	2.58896	0.358579	0.105762	15.9252	5.77741
15	0.401302	0.190157	18.5739	2.45786	0.364876	0.0991568	16.0618	5.84753
15.0833	0.422218	0.192609	18.8476	2.37695	0.366076	0.102112	16.2163	5.94783
15.1667	0.435518	0.206792	19.1226	2.32319	0.371097	0.0915542	16.3771	6.04646
15.25	0.426912	0.211082	19.3841	2.31332	0.380103	0.0950388	16.5337	6.13729
15.3333	0.404727	0.211064	19.6551	2.33102	0.358086	0.104728	16.6807	6.16723
15.4167	0.389433	0.184367	19.8966	2.32684	0.356432	0.103254	16.7838	6.17614
15.5	0.381562	0.175885	20.0935	2.31284	0.368691	0.119825	16.881	6.21632
15.5833	0.397382	0.161021	20.2849	2.29323	0.385675	0.135449	16.9519	6.27113
15.6667	0.415438	0.163033	20.4943	2.27983	0.390319	0.157047	16.9725	6.30883
15.75	0.434228	0.170339	20.7321	2.24739	0.404061	0.173659	16.9603	6.31362
15.8333	0.440023	0.160215	20.9817	2.22989	0.420339	0.183196	16.9376	6.23464
15.9167	0.430056	0.166711	21.206	2.17824	0.451101	0.188438	16.8969	6.13238
16	0.438468	0.152307	21.4374	2.12629	0.463475	0.194096	16.834	6.05358
16.0833	0.463574	0.165716	21.6379	2.06234	0.482459	0.192153	16.751	6.01668
16.1667	0.483609	0.185747	21.8124	2.01286	0.507375	0.200706	16.6224	6.05287
16.25	0.492611	0.209054	22.0004	2.00236	0.520729	0.218038	16.5004	6.11687
16.3333	0.486499	0.214597	22.1996	1.99224	0.533053	0.220576	16.3727	6.18747
16.4167	0.467962	0.2093	22.4376	1.98472	0.54544	0.224068	16.2753	6.26773
16.5	0.454904	0.201822	22.6631	1.96252	0.555113	0.228813	16.2059	6.37539
16.5833	0.431702	0.18984	22.8366	1.93537	0.550203	0.224816	16.1962	6.45907
16.6667	0.405798	0.184062	22.9817	1.91504	0.545439	0.20941	16.2031	6.51995
16.75	0.379223	0.165306	23.1364	1.91848	0.547165	0.195823	16.2022	6.52207
16.8333	0.358569	0.166835	23.266	1.91648	0.559315	0.210851	16.152	6.49522
16.9167	0.348366	0.151438	23.4014	1.91172	0.552687	0.21834	16.0311	6.45901
17	0.343988	0.133275	23.5218	1.88058	0.567434	0.216981	15.947	6.41664
17.0833	0.347588	0.116964	23.621	1.81713	0.567023	0.210454	15.905	6.36918
17.1667	0.357073	0.106966	23.7303	1.76849	0.57372	0.211415	15.8687	6.27462
17.25	0.367003	0.114843	23.8138	1.73344	0.572811	0.213744	15.8073	6.11981
17.3333	0.385443	0.119207	23.8848	1.72663	0.57518	0.207637	15.6821	5.92046
17.4167	0.407748	0.130327	23.9728	1.73188	0.574996	0.211651	15.4916	5.78082
17.5	0.411063	0.140544	24.0807	1.72321	0.573422	0.22533	15.3078	5.74201
17.5833	0.411866	0.156619	24.1894	1.71613	0.556242	0.24176	15.192	5.82369
17.6667	0.420602	0.156926	24.3216	1.73378	0.537361	0.257705	15.1233	5.952
17.75	0.425641	0.157169	24.4665	1.72465	0.533624	0.256546	15.1075	6.056
17.8333	0.423395	0.149158	24.652	1.71078	0.522638	0.247166	15.055	6.16325
17.9167	0.415749	0.151545	24.8421	1.7055	0.534329	0.258991	14.976	6.2211
18	0.400631	0.150648	24.9911	1.71231	0.540362	0.262068	14.952	6.27837
18.0833	0.39586	0.150197	25.1221	1.75536	0.549472	0.271769	14.9634	6.37503
18.1667	0.365295	0.151978	25.237	1.77824	0.548714	0.26241	15.017	6.48426
18.25	0.350457	0.154241	25.3391	1.79014	0.543326	0.240775	15.0463	6.60191
18.3333	0.358087	0.160652	25.4071	1.81589	0.555356	0.239425	15.0106	6.64136
18.4167	0.376238	0.159134	25.4744	1.85383	0.577049	0.242223	14.8981	6.59091
18.5	0.37953	0.157692	25.5383	1.90469	0.592104	0.240321	14.7531	6.52397
18.5833	0.370027	0.158301	25.6157	1.97255	0.59502	0.262752	14.6114	6.5032
18.6667	0.355372	0.158903	25.6721	2.02386	0.594188	0.289495	14.5101	6.52482
18.75	0.351427	0.156966	25.6967	2.04932	0.600574	0.303712	14.4138	6.59595
18.8333	0.355451	0.156388	25.7246	2.03375	0.620507	0.32363	14.291	6.68921
18.9167	0.350515	0.153928	25.7401	1.97594	0.631533	0.316489	14.1518	6.8021
19	0.356661	0.155154	25.7727	1.92529	0.619464	0.332334	13.9624	6.91861
19.0833	0.357794	0.143466	25.8393	1.91194	0.601502	0.35803	13.7978	6.9857
19.1667	0.367219	0.139179	25.9262	1.91534	0.566124	0.362924	13.6691	7.09339
19.25	0.351709	0.136855	26.0013	1.90446	0.531468	0.351781	13.5884	7.18896
19.3333	0.331357	0.132024	26.0519	1.86807	0.510013	0.333814	13.5573	7.27112
19.4167	0.332011	0.138651	26.0621	1.82307	0.494954	0.314619	13.5441	7.30272
19.5	0.339291	0.149816	26.0745	1.80108	0.49011	0.30168	13.4967	7.26844
19.5833	0.33282	0.147481	26.1255	1.80288	0.463037	0.285601	13.4134	7.24462
19.6667	0.324522	0.149118	26.2	1.81432	0.428507	0.262043	13.2747	7.23451
19.75	0.32551	0.157279	26.2858	1.81836	0.397733	0.248803	13.1191	7.22229
19.8333	0.343137	0.161846	26.3507	1.80795	0.399965	0.231159	12.9848	7.2297
19.9167	0.358103	0.163527	26.36	1.77363	0.405214	0.212054	12.8679	7.22276
20	0.345151	0.168384	26.3654	1.72688	0.40865	0.202413	12.7651	7.16351
20.0833	0.338371	0.172711	26.3631	1.67946	0.415451	0.193842	12.6251	7.11719
20.1667	0.33137	0.169796	26.3785	1.63849	0.404881	0.190727	12.4721	7.08249
20.25	0.319883	0.164479	26.4219	1.61465	0.416589	0.19287	12.2551	7.07354
20.3333	0.303983	0.161877	26.4494	1.58007	0.424943	0.173505	12.0505	7.07932
20.4167	0.304057	0.165277	26.4662	1.53423	0.431524	0.152409	11.8743	7.05782
20.5	0.314441	0.170266	26.4701	1.48318	0.434402	0.139511	11.7294	7.03613
20.5833	0.316152	0.165466	26.496	1.44337	0.437065	0.132619	11.625	7.02186
20.6667	0.302772	0.175817	26.5466	1.41724	0.448509	0.140952	11.5628	6.98524
20.75	0.28392	0.185229	26.6314	1.39924	0.460478	0.156729	11.5137	6.98167
20.8333	0.272224	0.17452	26.7005	1.39252	0.466346	0.164347	11.45	7.01058
20.9167	0.270269	0.165414	26.7487	1.37906	0.467016	0.176293	11.3813	7.02094
21	0.285319	0.175552	26.7791	1.36319	0.478559	0.178402	11.2813	7.00119
21.0833	0.281285	0.158398	26.7921	1.33451	0.477236	0.187718	11.207	6.95801
21.1667	0.289705	0.152187	26.8224	1.32364	0.477329	0.216547	11.1319	6.86185
21.25	0.307683	0.150895	26.8219	1.32016	0.482803	0.238903	11.0605	6.75884
21.3333	0.317742	0.156055	26.7932	1.32232	0.489401	0.244438	10.9992	6.64854
21.4167	0.316737	0.149407	26.7348	1.33673	0.492127	0.248747	10.9153	6.50121
21.5	0.331469	0.133029	26.6889	1.33518	0.462913	0.243465	10.808	6.34005
21.5833	0.344883	0.121278	26.6655	1.32618	0.442747	0.243219	10.6864	6.15739
21.6667	0.369727	0.127972	26.6692	1.28517	0.440662	0.238061	10.5709	5.96641
21.75	0.392047	0.138795	26.6761	1.23258	0.45037	0.234583	10.4912	5.82606
21.8333	0.384562	0.13023	26.6633	1.18914	0.467796	0.240717	10.4135	5.69781
21.9167	0.390763	0.144534	26.6306	1.18485	0.471189	0.231475	10.3415	5.57065
22	0.402314	0.153081	26.5949	1.17193	0.456827	0.216174	10.2495	5.51369
22.0833	0.396281	0.151994	26.5888	1.15877	0.442553	0.194349	10.1202	5.48971
22.1667	0.391037	0.151951	26.5949	1.16658	0.432672	0.186346	10.0027	5.44947
22.25	0.380668	0.155849	26.594	1.15541	0.429062	0.193085	9.87477	5.3869
22.3333	0.361369	0.155543	26.553	1.18923	0.431917	0.207356	9.75645	5.28013
22.4167	0.358569	0.163447	26.4821	1.22314	0.439568	0.196854	9.6311	5.15887
22.5	0.351705	0.160258	26.3645	1.28388	0.431411	0.192831	9.46668	5.03527
22.5833	0.33908	0.1448	26.2628	1.36789	0.409821	0.190602	9.27713	4.91482
22.6667	0.352331	0.142975	26.1767	1.42996	0.388396	0.180027	9.09623	4.81224
22.75	0.365378	0.142396	26.1223	1.47111	0.383006	0.15989	8.91397	4.73394
22.8333	0.361333	0.135025	26.0898	1.5057	0.381496	0.165903	8.77934	4.60725
22.9167	0.346101	0.130726	26.0601	1.56546	0.391153	0.190799	8.64319	4.46337
23	0.339542	0.114765	26.0392	1.63447	0.399505	0.206034	8.47273	4.33919
23.0833	0.347054	0.112533	26.0135	1.7297	0.408809	0.21617	8.28145	4.27317
23.1667	0.361545	0.116432	25.9947	1.79914	0.419461	0.208941	8.06664	4.23905
23.25	0.35671	0.116065	25.9679	1.86331	0.417587	0.207819	7.85714	4.21942
23.3333	0.351421	0.112427	25.9746	1.92403	0.411269	0.204908	7.6422	4.18817
23.4167	0.349214	0.125513	25.9869	1.96885	0.406017	0.203909	7.44403	4.12966
23.5	0.354316	0.151411	26.0236	2.00856	0.404967	0.197902	7.26922	4.04936
23.5833	0.357798	0.162607	26.0721	2.0522	0.388634	0.204002	7.11322	3.93075
23.6667	0.371214	0.169803	26.1001	2.11614	0.380802	0.186077	6.93304	3.81817
23.75	0.399751	0.186057	26.1144	2.16862	0.370663	0.170218	6.81518	3.74074
23.8333	0.409297	0.196783	26.1423	2.20551	0.361087	0.160931	6.74762	3.68337
23.9167	0.407589	0.192917	26.1834	2.23951	0.341386	0.145902	6.67782	3.6178
24	0.381054	0.187771	26.2386	2.26966	0.321244	0.136662	6.58858	3.59255
24.0833	0.369088	0.181177	26.3052	2.30882	0.302545	0.129601	6.46011	3.55674
24.1667	0.367952	0.180173	26.3704	2.33666	0.295427	0.130823	6.36896	3.54266
24.25	0.382512	0.174947	26.4538	2.38215	0.291442	0.127648	6.31951	3.51711
24.3333	0.370354	0.156426	26.527	2.4648	0.284913	0.127162	6.28047	3.5045
24.4167	0.347971	0.145538	26.5756	2.55598	0.290462	0.129872	6.22656	3.51107
24.5	0.32863	0.14333	26.6175	2.65958	0.294448	0.131147	6.1964	3.5012
24.5833	0.308916	0.126326	26.6721	2.72391	0.291824	0.131736	6.11906	3.47081
24.6667	0.306485	0.128488	26.6994	2.76483	0.292892	0.127276	6.02885	3.43314
24.75	0.328474	0.155513	26.7374	2.77885	0.30763	0.127898	5.97986	3.42078
24.8333	0.362233	0.161491	26.7817	2.78307	0.327931	0.129916	5.9399	3.36624
24.9167	0.374187	0.160011	26.8173	2.81644	0.344531	0.135627	5.92717	3.32891
25	0.386641	0.158489	26.8695	2.86013	0.367528	0.133411	5.89354	3.29205
25.0833	0.403509	0.163382	26.8796	2.89208	0.390409	0.133926	5.78261	3.22119
25.1667	0.421401	0.180704	26.8697	2.91227	0.408357	0.139176	5.67899	3.09678
25.25	0.441019	0.184042	26.8982	2.91028	0.428097	0.133598	5.58111	2.96366
25.3333	0.451899	0.198933	26.9215	2.89923	0.444868	0.138194	5.44878	2.84997
25.4167	0.451033	0.204615	26.9685	2.90747	0.452299	0.130448	5.28965	2.74524
25.5	0.439248	0.196271	27.0149	2.93652	0.451217	0.136847	5.08418	2.62101
25.5833	0.401265	0.167645	27.0386	2.99683	0.440405	0.132831	4.89685	2.49078
25.6667	0.373947	0.155192	27.0665	3.06509	0.42429	0.12511	4.75776	2.38381
25.75	0.375072	0.16203	27.1034	3.10714	0.426401	0.131196	4.63476	2.2932
25.8333	0.352032	0.163645	27.1527	3.11082	0.409647	0.146907	4.54825	2.18815
25.9167	0.318328	0.160248	27.2361	3.10785	0.393786	0.147162	4.5167	2.10717
26	0.290943	0.148616	27.3248	3.0899	0.375613	0.141676	4.4585	2.06982
26.0833	0.271018	0.131812	27.3686	3.07297	0.370805	0.153987	4.40299	2.05064
26.1667	0.264663	0.114959	27.4091	3.05755	0.375377	0.163137	4.35645	2.06134
26.25	0.263373	0.125086	27.4216	3.05488	0.385683	0.178142	4.35219	2.04849
26.3333	0.280484	0.147909	27.4333	3.0462	0.385237	0.184913	4.39936	2.00397
26.4167	0.305276	0.157943	27.4585	3.03023	0.385068	0.192563	4.39357	1.91156
26.5	0.320929	0.166296	27.4789	3.02728	0.407299	0.206632	4.35822	1.80703
26.5833	0.328755	0.170332	27.4911	3.04656	0.427995	0.200476	4.30218	1.70277
26.6667	0.346908	0.187953	27.4739	3.09844	0.444658	0.191175	4.22863	1.61629
26.75	0.363712	0.196085	27.4357	3.14323	0.452765	0.2084	4.15064	1.53547
26.8333	0.389665	0.203876	27.4057	3.18178	0.464592	0.22557	4.10978	1.43176
26.9167	0.409002	0.230388	27.4106	3.22823	0.468828	0.219079	4.08666	1.32978
27	0.408443	0.240064	27.4241	3.27453	0.461704	0.202057	4.04881	1.23592
27.0833	0.409447	0.233419	27.4703	3.34164	0.457473	0.184383	3.99394	1.16258
27.1667	0.398831	0.215756	27.5458	3.43005	0.473247	0.177775	3.89903	1.11244
27.25	0.392275	0.224978	27.6447	3.55528	0.483319	0.171809	3.8229	1.07009
27.3333	0.405532	0.231743	27.7192	3.67455	0.465576	0.166481	3.79023	1.01515
27.4167	0.406251	0.239093	27.7694	3.76807	0.444029	0.183701	3.77051	0.928627
27.5	0.394488	0.224661	27.8201	3.83336	0.446245	0.190823	3.75205	0.847074
27.5833	0.378633	0.209241	27.8949	3.87675	0.446209	0.182801	3.711	0.778218
27.6667	0.374711	0.194477	27.9917	3.94608	0.459314	0.162247	3.60466	0.754812
27.75	0.35667	0.183043	28.054	4.03933	0.463545	0.17027	3.47709	0.717397
27.8333	0.346515	0.165543	28.125	4.14256	0.470312	0.189198	3.38468	0.659162
27.9167	0.335573	0.156754	28.1579	4.24972	0.464665	0.202862	3.32242	0.591384
28	0.330531	0.154015	28.1706	4.32278	0.444434	0.20404	3.31663	0.533401
28.0833	0.338033	0.137754	28.1533	4.34871	0.432559	0.199948	3.29862	0.513332
28.1667	0.324119	0.133141	28.1679	4.37035	0.444461	0.19327	3.21366	0.51324
28.25	0.312283	0.125173	28.2254	4.41543	0.46642	0.172777	3.10824	0.527543
28.3333	0.311361	0.133639	28.3041	4.50139	0.486584	0.163441	2.97814	0.526521
28.4167	0.313816	0.139858	28.3723	4.62817	0.525905	0.158953	2.86395	0.514061
28.5	0.30232	0.141424	28.4132	4.74457	0.556167	0.176558	2.77332	0.480118
28.5833	0.30822	0.132059	28.4886	4.84445	0.57025	0.170094	2.7227	0.455546
28.6667	0.321109	0.138116	28.5652	4.96161	0.573326	0.168759	2.69902	0.4271
28.75	0.339519	0.157482	28.6463	5.04638	0.57626	0.175596	2.66413	0.426902
28.8333	0.346876	0.167434	28.7404	5.15669	0.58194	0.184676	2.61669	0.462644
28.9167	0.340055	0.176937	28.8399	5.29244	0.591399	0.18647	2.57686	0.480213
29	0.340586	0.178813	28.9268	5.44447	0.598165	0.18947	2.55113	0.490548
29.0833	0.340822	0.177929	29.0055	5.58032	0.592484	0.205648	2.54819	0.481401
29.1667	0.350879	0.164063	29.0519	5.69391	0.585381	0.220101	2.56545	0.463779
29.25	0.36134	0.169809	29.0928	5.79043	0.553643	0.229385	2.56502	0.456485
29.3333	0.368446	0.168809	29.1434	5.8969	0.533901	0.229214	2.57505	0.438339
29.4167	0.364241	0.166108	29.1665	6.00844	0.546235	0.253326	2.55488	0.436794
29.5	0.355221	0.159712	29.1884	6.0914	0.580536	0.258177	2.48229	0.446407
29.5833	0.342492	0.148364	29.202	6.18648	0.626258	0.255556	2.39805	0.430919
29.6667	0.341464	0.146963	29.2047	6.27821	0.666953	0.247256	2.29088	0.391784
29.75	0.345475	0.147162	29.2086	6.33688	0.694526	0.250399	2.22058	0.372437
29.8333	0.342493	0.149606	29.1979	6.37275	0.709815	0.254516	2.19103	0.343348
29.9167	0.338421	0.144953	29.1807	6.40652	0.719947	0.244358	2.18104	0.364472
30	0.339875	0.15978	29.1837	6.46231	0.723285	0.234744	2.17058	0.395466
30.0833	0.345282	0.170666	29.197	6.52277	0.747897	0.238718	2.17279	0.435603
30.1667	0.353077	0.183739	29.2214	6.57655	0.762476	0.242992	2.18361	0.499081
30.25	0.368984	0.186952	29.2589	6.63942	0.752652	0.229789	2.2131	0.587589
30.3333	0.372869	0.189767	29.2794	6.67887	0.722102	0.231102	2.29527	0.666273
30.4167	0.373558	0.1834	29.2968	6.71449	0.681437	0.238223	2.41318	0.760599
30.5	0.374682	0.171231	29.2924	6.70573	0.668114	0.244227	2.54693	0.870771
30.5833	0.377868	0.186877	29.2887	6.71214	0.674836	0.249039	2.66541	1.00449
30.6667	0.389356	0.19557	29.3036	6.73777	0.696304	0.259157	2.78341	1.20831
30.75	0.402957	0.209221	29.3142	6.77792	0.717063	0.271755	2.87133	1.39447
30.8333	0.400108	0.19438	29.2938	6.81639	0.733384	0.273506	2.97522	1.57338
30.9167	0.384694	0.176492	29.2337	6.85021	0.752149	0.257409	3.07502	1.75621
31	0.373288	0.159751	29.133	6.86338	0.736813	0.240344	3.16488	1.9236
31.0833	0.36836	0.154712	29.0058	6.83782	0.721956	0.223795	3.24697	2.02239
31.1667	0.365474	0.158321	28.8914	6.83567	0.715074	0.210106	3.28888	2.10142
31.25	0.379994	0.180236	28.7878	6.83448	0.72093	0.184834	3.31634	2.14837
31.3333	0.393528	0.202876	28.7006	6.87895	0.718271	0.168878	3.34474	2.17048
31.4167	0.402676	0.203369	28.5975	6.92336	0.709038	0.157189	3.37658	2.14871
31.5	0.386177	0.188625	28.4513	6.96886	0.694666	0.136593	3.37319	2.08762
31.5833	0.375971	0.176642	28.2865	7.01915	0.686113	0.132089	3.41218	2.04349
31.6667	0.378696	0.174315	28.1286	7.03688	0.699177	0.153715	3.43331	2.021
31.75	0.386168	0.178069	27.9849	7.05077	0.706088	0.20646	3.42653	1.95377
31.8333	0.378465	0.176068	27.8746	7.07266	0.725681	0.250695	3.41296	1.85579
31.9167	0.389479	0.199565	27.7733	7.12841	0.738729	0.274548	3.40259	1.78802
32	0.402256	0.234387	27.6556	7.20147	0.759289	0.283788	3.40005	1.74593
32.0833	0.395831	0.226732	27.5097	7.25442	0.782106	0.324654	3.38749	1.73282
32.1667	0.368183	0.202441	27.3568	7.27524	0.789027	0.362698	3.35101	1.72526
32.25	0.347953	0.171546	27.2101	7.25853	0.78903	0.383559	3.29605	1.72404
32.3333	0.354342	0.176352	27.0654	7.22804	0.792987	0.396872	3.26914	1.75394
32.4167	0.366871	0.193461	26.9002	7.19208	0.790654	0.404712	3.21249	1.78098
32.5	0.378452	0.206638	26.7046	7.194	0.754458	0.393409	3.16988	1.77996
32.5833	0.371272	0.212514	26.5009	7.22105	0.699734	0.342835	3.17016	1.80681
32.6667	0.376051	0.224625	26.2784	7.26122	0.679434	0.292055	3.16648	1.87285
32.75	0.358658	0.212494	26.0634	7.296	0.676866	0.273834	3.17903	1.95379
32.8333	0.350462	0.181548	25.825	7.30559	0.677045	0.276444	3.20652	2.0269
32.9167	0.358661	0.173712	25.6019	7.33383	0.699456	0.263134	3.25589	2.09427
33	0.38309	0.180388	25.3766	7.37787	0.746689	0.257219	3.32368	2.11942
33.0833	0.409151	0.209363	25.1675	7.48008	0.820206	0.282489	3.38354	2.11734
33.1667	0.427198	0.220032	25.0021	7.59276	0.872624	0.318276	3.42636	2.08644
33.25	0.418523	0.203456	24.8709	7.69476	0.927649	0.346431	3.4571	2.01669
33.3333	0.395533	0.192154	24.7627	7.79449	0.999202	0.377321	3.48118	1.9691
33.4167	0.39293	0.1845	24.6572	7.88709	1.0778	0.421158	3.47843	1.94094
33.5	0.410648	0.172627	24.5484	8.00868	1.13656	0.467452	3.47044	1.90066
33.5833	0.435938	0.181125	24.4193	8.10641	1.19018	0.494334	3.44395	1.84242
33.6667	0.455104	0.199997	24.3244	8.19918	1.24046	0.501445	3.42867	1.77478
33.75	0.469006	0.227908	24.2249	8.29382	1.26012	0.491344	3.39053	1.72078
33.8333	0.492749	0.254608	24.1555	8.40689	1.25589	0.472802	3.31083	1.7284
33.9167	0.482226	0.255674	24.0966	8.51952	1.22737	0.454076	3.22837	1.74473
34	0.44925	0.236572	23.995	8.64476	1.20711	0.439597	3.15125	1.74695
34.0833	0.461944	0.243065	23.8773	8.76823	1.19305	0.429254	3.09759	1.7735
34.1667	0.496877	0.268925	23.759	8.8665	1.17364	0.42625	3.06648	1.79033
34.25	0.529603	0.281209	23.6702	8.93498	1.16846	0.416231	3.02646	1.78791
34.3333	0.523107	0.291938	23.6062	8.95139	1.16166	0.406027	2.97001	1.79881
34.4167	0.50456	0.276526	23.5571	8.97213	1.14799	0.397955	2.89608	1.81775
34.5	0.491281	0.257845	23.4778	8.98074	1.11051	0.408409	2.81633	1.82666
34.5833	0.475359	0.237339	23.3944	8.98006	1.0847	0.44991	2.76667	1.78982
34.6667	0.4385	0.214625	23.2896	8.97428	1.05744	0.483578	2.77065	1.72918
34.75	0.434233	0.205624	23.1667	8.92354	1.02316	0.486739	2.7992	1.66909
34.8333	0.462241	0.227348	23.0559	8.82432	0.984489	0.475682	2.80615	1.61224
34.9167	0.465734	0.24675	22.9486	8.71888	0.935673	0.449469	2.79979	1.5501
35	0.460692	0.250714	22.863	8.61017	0.906393	0.417395	2.76533	1.50199
35.0833	0.436525	0.235337	22.7863	8.51743	0.865602	0.406389	2.73262	1.42118
35.1667	0.428474	0.23642	22.7037	8.43016	0.832577	0.391575	2.70877	1.32631
35.25	0.430606	0.245063	22.6023	8.31548	0.810588	0.382163	2.70087	1.2257
35.3333	0.429418	0.236291	22.5069	8.22065	0.804202	0.352598	2.6947	1.14734
35.4167	0.422992	0.216096	22.4176	8.1237	0.787936	0.306359	2.68832	1.11751
35.5	0.418734	0.201459	22.3276	7.99657	0.773575	0.260506	2.62195	1.08645
35.5833	0.410105	0.194486	22.2302	7.88846	0.774394	0.239262	2.54586	1.05799
35.6667	0.403755	0.184381	22.1307	7.78867	0.777059	0.229905	2.48581	1.04031
35.75	0.395079	0.162106	22.0354	7.68766	0.787827	0.2338	2.41891	1.02625
35.8333	0.376414	0.148591	21.922	7.59975	0.800184	0.248252	2.35128	0.989395
35.9167	0.379167	0.14599	21.7651	7.48035	0.82176	0.267423	2.29528	0.953064
36	0.393154	0.137358	21.6048	7.36783	0.855499	0.318062	2.28916	0.91036
36.0833	0.401788	0.140219	21.4501	7.28541	0.90157	0.371183	2.28624	0.864753
36.1667	0.421176	0.170355	21.3161	7.20144	0.955904	0.440159	2.26809	0.824229
36.25	0.448403	0.191431	21.1971	7.12699	1.00509	0.486612	2.2312	0.760614
36.3333	0.471301	0.202422	21.0667	7.06029	1.05235	0.540283	2.21021	0.689631
36.4167	0.484411	0.197441	20.926	6.98975	1.09414	0.593061	2.1913	0.616487
36.5	0.476402	0.185376	20.8118	6.94324	1.12665	0.625106	2.19477	0.546952
36.5833	0.471946	0.182187	20.705	6.89573	1.13852	0.642866	2.20326	0.511101
36.6667	0.472698	0.171124	20.6266	6.86654	1.12418	0.661479	2.23072	0.482486
36.75	0.486776	0.187339	20.5681	6.89119	1.10696	0.668768	2.27549	0.473769
36.8333	0.493225	0.197524	20.4893	6.91307	1.07756	0.646838	2.30742	0.481212
36.9167	0.493868	0.200547	20.4071	6.93227	1.038	0.622351	2.31381	0.490082
37	0.47315	0.186748	20.3079	6.94427	0.994629	0.589057	2.3184	0.478486
37.0833	0.428982	0.174071	20.2067	6.95095	0.953214	0.576381	2.30579	0.490919
37.1667	0.412429	0.170871	20.1275	6.96856	0.922574	0.563058	2.32964	0.513368
37.25	0.402118	0.178224	20.0784	6.97609	0.896967	0.53513	2.35959	0.556636
37.3333	0.39712	0.17521	19.995	6.96091	0.894668	0.543756	2.38009	0.625619
37.4167	0.388309	0.167711	19.8971	6.9324	0.912925	0.542978	2.4218	0.676459
37.5	0.394628	0.173189	19.7589	6.86988	0.935447	0.513484	2.42723	0.758733
37.5833	0.400122	0.160164	19.5993	6.78752	0.967467	0.474112	2.41343	0.858259
37.6667	0.390045	0.141398	19.4402	6.71115	0.985104	0.427587	2.36889	0.947214
37.75	0.392688	0.128357	19.295	6.65976	0.988308	0.38981	2.35249	1.04618
37.8333	0.408416	0.116392	19.1918	6.6067	0.99254	0.361466	2.34355	1.14554
37.9167	0.42111	0.115782	19.1022	6.5347	0.999566	0.350564	2.34615	1.20828
38	0.420826	0.11526	19.0007	6.43819	1.01009	0.350603	2.33723	1.25781
38.0833	0.439004	0.112574	18.8662	6.33326	1.01395	0.352376	2.29287	1.31189
38.1667	0.464312	0.131587	18.7536	6.24615	1.01232	0.33169	2.21935	1.32289
38.25	0.473767	0.144362	18.6488	6.18203	1.01117	0.339349	2.11754	1.29853
38.3333	0.469151	0.144379	18.5767	6.12572	1.00668	0.360895	2.05876	1.2382
38.4167	0.444265	0.149768	18.5229	6.06594	0.975581	0.376158	2.00792	1.16353
38.5	0.43917	0.170573	18.4717	6.00473	0.948303	0.382767	1.94909	1.08653
38.5833	0.425897	0.177346	18.4122	5.92771	0.926096	0.382365	1.87153	0.989394
38.6667	0.427055	0.199994	18.3369	5.85667	0.899372	0.382433	1.79663	0.91016
38.75	0.450595	0.222983	18.2609	5.81004	0.882775	0.354543	1.73325	0.843015
38.8333	0.474888	0.237197	18.1985	5.78979	0.858105	0.319721	1.69139	0.787161
38.9167	0.479634	0.249242	18.1489	5.80297	0.840287	0.303922	1.6621	0.700787
39	0.463817	0.245652	18.0852	5.80693	0.808212	0.290418	1.64006	0.600346
39.0833	0.454776	0.237833	18.033	5.803	0.761412	0.266933	1.64257	0.520781
39.1667	0.441265	0.231608	17.9758	5.81649	0.738439	0.246521	1.61841	0.47488
39.25	0.445114	0.228313	17.924	5.8485	0.740409	0.245913	1.59368	0.464193
39.3333	0.43241	0.216793	17.8885	5.88598	0.746378	0.278607	1.5683	0.480814
39.4167	0.4416	0.215468	17.8745	5.93704	0.757626	0.314601	1.56333	0.516454
39.5	0.438511	0.205252	17.8605	5.99899	0.75662	0.332386	1.54184	0.542236
39.5833	0.428648	0.206199	17.8261	6.06823	0.748905	0.360514	1.50754	0.557797
39.6667	0.405011	0.197351	17.7817	6.13357	0.757404	0.383083	1.43946	0.586866
39.75	0.395399	0.2017	17.7447	6.1829	0.759893	0.400765	1.3857	0.611539
39.8333	0.420426	0.214409	17.7233	6.22832	0.772426	0.425433	1.35433	0.648218
39.9167	0.443991	0.243228	17.7133	6.27982	0.785872	0.448588	1.31643	0.656941
40	0.469564	0.260909	17.7065	6.32765	0.783356	0.453512	1.27778	0.638815
40.0833	0.465542	0.263017	17.6965	6.37963	0.766574	0.422302	1.22657	0.59718
40.1667	0.478301	0.257185	17.6733	6.44018	0.737328	0.394131	1.19208	0.557607
40.25	0.460123	0.250919	17.6278	6.48754	0.723328	0.358542	1.17319	0.501147
40.3333	0.443169	0.243418	17.555	6.52409	0.730519	0.341759	1.16955	0.440897
40.4167	0.437741	0.234395	17.4881	6.53521	0.724953	0.326243	1.16642	0.402222
40.5	0.446651	0.221656	17.4425	6.53788	0.694796	0.304221	1.17983	0.371074
40.5833	0.437508	0.20586	17.4075	6.54442	0.676693	0.280808	1.18895	0.358104
40.6667	0.420933	0.189935	17.4141	6.58102	0.670972	0.263607	1.21671	0.336288
40.75	0.410292	0.171156	17.404	6.6423	0.687187	0.262796	1.23679	0.321519
40.8333	0.414487	0.175979	17.3805	6.70839	0.726998	0.276311	1.24927	0.332584
40.9167	0.432053	0.197342	17.3384	6.77373	0.767497	0.306432	1.26205	0.353857
41	0.431703	0.216858	17.3094	6.8356	0.80413	0.312566	1.27233	0.355819
41.0833	0.448011	0.219683	17.3032	6.90841	0.816245	0.335195	1.25745	0.382802
41.1667	0.448471	0.218911	17.3206	6.97461	0.827264	0.353054	1.23399	0.405549
41.25	0.439943	0.21082	17.3387	7.03761	0.871469	0.376023	1.22904	0.417534
41.3333	0.436898	0.22871	17.3311	7.08754	0.921822	0.406349	1.2215	0.422777
41.4167	0.440089	0.229261	17.3051	7.13371	0.959436	0.427445	1.20258	0.422045
41.5	0.441795	0.241444	17.2287	7.16431	0.983522	0.439486	1.19625	0.454156
41.5833	0.440076	0.24649	17.1395	7.13753	0.988853	0.431461	1.20722	0.507943
41.6667	0.428011	0.234472	17.0381	7.07016	0.961204	0.436856	1.23795	0.539289
41.75	0.440195	0.21584	16.9401	6.97058	0.954378	0.438041	1.2658	0.585888
41.8333	0.46474	0.210949	16.8153	6.85132	0.972391	0.449245	1.29207	0.60913
41.9167	0.474433	0.207286	16.6895	6.73362	0.993227	0.456998	1.33104	0.596642
42	0.478652	0.213955	16.5617	6.63886	1.00272	0.455831	1.36652	0.58012
42.0833	0.488054	0.217184	16.4369	6.57232	0.981632	0.442072	1.38107	0.567662
42.1667	0.494529	0.220345	16.3121	6.53515	0.973422	0.428926	1.41454	0.550535
42.25	0.490489	0.218703	16.1755	6.49233	0.963643	0.416072	1.48477	0.526512
42.3333	0.48505	0.203649	16.036	6.43675	0.948904	0.410224	1.52728	0.497639
42.4167	0.502763	0.196419	15.8935	6.40541	0.938634	0.40916	1.56892	0.457523
42.5	0.499269	0.195463	15.7738	6.38992	0.933513	0.393325	1.61444	0.413854
42.5833	0.475228	0.199804	15.67	6.38299	0.903624	0.395893	1.66638	0.366278
42.6667	0.446034	0.201579	15.5822	6.36386	0.871108	0.416375	1.71967	0.352732
42.75	0.420631	0.205968	15.4764	6.34285	0.862916	0.424697	1.75685	0.346964
42.8333	0.412827	0.194324	15.3468	6.30719	0.859655	0.441051	1.79428	0.3496
42.9167	0.414003	0.188113	15.2281	6.26256	0.879532	0.452227	1.83361	0.349443
43	0.412634	0.178784	15.1273	6.22	0.88957	0.465599	1.842	0.328053
43.0833	0.41867	0.18318	15.0449	6.19481	0.887607	0.476939	1.838	0.333484
43.1667	0.399387	0.178008	14.9783	6.19285	0.902341	0.474786	1.82972	0.355581
43.25	0.379729	0.180217	14.9193	6.18699	0.922033	0.479314	1.80371	0.381234
43.3333	0.373647	0.172608	14.8424	6.16478	0.940544	0.496124	1.77499	0.415019
43.4167	0.360156	0.155735	14.7567	6.14534	0.985031	0.492142	1.73317	0.405826
43.5	0.368286	0.154627	14.667	6.14116	1.02002	0.472313	1.711	0.370457
43.5833	0.377001	0.156052	14.564	6.1409	1.02319	0.471621	1.68292	0.361084
43.6667	0.377631	0.158058	14.4895	6.1246	1.01745	0.472147	1.6553	0.370206
43.75	0.364834	0.157636	14.4021	6.10169	0.984975	0.478466	1.60697	0.3816
43.8333	0.358087	0.160955	14.3217	6.06148	0.965621	0.480858	1.57085	0.428989
43.9167	0.367845	0.161424	14.264	6.02077	0.98088	0.47429	1.52604	0.458922
44	0.392478	0.163107	14.2102	5.97024	0.975752	0.473022	1.48048	0.460446
44.0833	0.391135	0.15001	14.1697	5.93585	0.950029	0.469184	1.42547	0.46599
44.1667	0.405224	0.146666	14.135	5.92863	0.9423	0.434221	1.38911	0.461882
44.25	0.42939	0.148429	14.1011	5.92701	0.91441	0.432476	1.38058	0.473449
44.3333	0.422154	0.142305	14.0807	5.94441	0.87801	0.43516	1.35831	0.520116
44.4167	0.42219	0.13299	14.0967	5.95376	0.850193	0.42702	1.34354	0.570123
44.5	0.438637	0.14421	14.1106	6.02071	0.82469	0.405972	1.32733	0.604971
44.5833	0.457005	0.147211	14.1316	6.10082	0.804117	0.387797	1.33556	0.621973
44.6667	0.470344	0.150462	14.1313	6.18465	0.77672	0.374052	1.35823	0.600646
44.75	0.457068	0.143864	14.1114	6.24987	0.736872	0.358942	1.38504	0.574124
44.8333	0.459056	0.14651	14.0943	6.30917	0.703311	0.351698	1.43068	0.565487
44.9167	0.483514	0.167847	14.0547	6.37457	0.689698	0.3421	1.47876	0.546145
45	0.50028	0.191356	13.9986	6.44031	0.666447	0.36029	1.48794	0.534897
45.0833	0.511802	0.219773	13.9308	6.50229	0.644094	0.35931	1.48478	0.513037
45.1667	0.533558	0.241172	13.8536	6.5654	0.645535	0.351936	1.49917	0.504179
45.25	0.56156	0.271486	13.7928	6.62426	0.644426	0.330741	1.52344	0.512229
45.3333	0.587834	0.278769	13.7179	6.63404	0.639272	0.318188	1.56444	0.528866
45.4167	0.619322	0.296894	13.6558	6.61534	0.644957	0.311831	1.62652	0.556724
45.5	0.642017	0.310759	13.6016	6.58784	0.637072	0.297154	1.65317	0.593824
45.5833	0.672828	0.341269	13.5235	6.55743	0.624639	0.298089	1.66617	0.647823
45.6667	0.685516	0.364717	13.4233	6.52663	0.612591	0.29133	1.65914	0.683842
45.75	0.672952	0.368135	13.3226	6.48724	0.592447	0.281865	1.6425	0.730749
45.8333	0.660123	0.356249	13.2545	6.45105	0.571396	0.263006	1.65588	0.771983
45.9167	0.656219	0.338242	13.1943	6.41501	0.553715	0.239054	1.68975	0.826621
46	0.648335	0.321184	13.1121	6.35851	0.524244	0.216962	1.72254	0.838983
46.0833	0.63213	0.302755	12.975	6.29848	0.503383	0.212701	1.77018	0.859053
46.1667	0.6203	0.294537	12.8508	6.24701	0.494365	0.200975	1.82709	0.89559
46.25	0.600555	0.282432	12.7075	6.22473	0.491015	0.200249	1.88092	0.946025
46.3333	0.599517	0.263662	12.5429	6.22988	0.498334	0.19741	1.96431	0.994949
46.4167	0.598666	0.244268	12.3845	6.27272	0.521048	0.194837	2.06298	1.01688
46.5	0.601246	0.224203	12.2254	6.3189	0.558385	0.193867	2.14649	1.03337
46.5833	0.601128	0.220642	12.0786	6.38571	0.610402	0.194811	2.23997	1.05224
46.6667	0.587589	0.224442	11.927	6.4701	0.668685	0.217311	2.30066	1.07547
46.75	0.56683	0.214995	11.794	6.57755	0.708374	0.245484	2.31657	1.07368
46.8333	0.568917	0.215789	11.6885	6.71889	0.738889	0.266679	2.31415	1.04653
46.9167	0.580739	0.252073	11.6119	6.89037	0.76212	0.269185	2.28353	0.965119
47	0.585691	0.274545	11.5405	7.08713	0.772513	0.287216	2.23735	0.886565
47.0833	0.572949	0.267567	11.481	7.30106	0.776797	0.298349	2.15466	0.780398
47.1667	0.539463	0.274382	11.4515	7.50873	0.790774	0.328944	2.06586	0.69052
47.25	0.521101	0.276623	11.4368	7.7036	0.790739	0.351737	1.98958	0.616698
47.3333	0.505773	0.285778	11.4308	7.91351	0.775363	0.355822	1.91724	0.572203
47.4167	0.514674	0.284401	11.4084	8.09674	0.762469	0.33971	1.83989	0.523717
47.5	0.536687	0.275646	11.3568	8.23952	0.756577	0.312782	1.77782	0.460755
47.5833	0.581631	0.288991	11.279	8.28714	0.781601	0.293469	1.73969	0.449141
47.6667	0.583742	0.297211	11.2629	8.36194	0.783516	0.290418	1.72788	0.450561
47.75	0.577412	0.265616	11.2473	8.42403	0.79264	0.29875	1.71875	0.470008
47.8333	0.562831	0.23935	11.2231	8.47064	0.820494	0.298269	1.69389	0.460489
47.9167	0.577966	0.251819	11.1835	8.48734	0.855528	0.281828	1.69369	0.479595

## Sheet: Fig S3 B
plot Cvv												Inset Lc
		Ctrl serum starvation			Ctrl EGF		RAB5A serum starvation		RAB5A EGF
	r [um]	Cvv	r fit [um]	Cvv fit	Cvv	Cvv fit	Cvv	Cvv fit	Cvv	Cvv fit			Lc [um]	ERR Lc [um]
	1	0.829301	0	0.891039	0.992786	1	0.980651	1.00467	0.957008	1		Ctrl serum starvation	26.9424	2.82269
	1.1	0.824481	1.3	0.82114	0.992437	0.994077	0.978396	0.989872	0.954296	0.965363		Ctrl EGF	52165.7	36503.2
	1.2	0.81976	2.6	0.786342	0.992103	0.991943	0.976148	0.96752	0.95167	0.940221		RAB5A serum starvation	45.1336	3.97682
	1.3	0.815132	3.9	0.760593	0.991781	0.989559	0.973907	0.947218	0.949121	0.924652		RAB5A EGF	1502.79	1422.38
	1.4	0.810588	5.2	0.696302	0.991471	0.987569	0.971672	0.914126	0.94664	0.903797
	1.5	0.806123	6.5	0.655402	0.991171	0.98478	0.969443	0.86587	0.944221	0.877306
	1.6	0.801731	7.8	0.615296	0.990881	0.981094	0.96722	0.836558	0.941859	0.855407
	1.7	0.797408	9.1	0.557868	0.990599	0.976915	0.965003	0.799342	0.939549	0.836032
	1.8	0.793151	10.4	0.517366	0.990324	0.974564	0.962792	0.770446	0.937286	0.820226
	1.9	0.788955	11.7	0.500318	0.990057	0.972637	0.960588	0.751613	0.935069	0.803011
	2	0.784817	13	0.497137	0.989796	0.971259	0.958389	0.727911	0.932892	0.792733
	2.1	0.780735	14.3	0.46075	0.989541	0.970063	0.956196	0.707616	0.930755	0.780057
	2.2	0.776707	15.6	0.432466	0.989292	0.969368	0.954008	0.691043	0.928653	0.769256
	2.3	0.772729	16.9	0.428728	0.989048	0.967706	0.951827	0.673981	0.926586	0.760023
	2.4	0.7688	18.2	0.405254	0.988809	0.966482	0.949651	0.65814	0.924551	0.74707
	2.5	0.764918	19.5	0.38085	0.988575	0.965387	0.94748	0.638382	0.922547	0.735413
	2.6	0.761081	20.8	0.361344	0.988345	0.963987	0.945315	0.617348	0.920572	0.727262
	2.7	0.757287	22.1	0.338525	0.988119	0.962453	0.943156	0.601018	0.918624	0.718665
	2.8	0.753536	23.4	0.32906	0.987897	0.961359	0.941002	0.58252	0.916702	0.705852
	2.9	0.749825	24.7	0.303774	0.987679	0.960077	0.938854	0.569733	0.914805	0.697338
	3	0.746153	26	0.306619	0.987464	0.957966	0.936711	0.553555	0.912933	0.688319
	3.1	0.742519	27.3	0.294586	0.987252	0.957432	0.934574	0.540792	0.911083	0.679164
	3.2	0.738923	28.6	0.28227	0.987044	0.956505	0.932442	0.522962	0.909255	0.671985
	3.3	0.735362	29.9	0.27378	0.986839	0.955389	0.930315	0.510511	0.907448	0.663861
	3.4	0.731836	31.2	0.252598	0.986636	0.954284	0.928194	0.489332	0.905661	0.656033
	3.5	0.728344	32.5	0.237311	0.986437	0.953382	0.926077	0.47743	0.903894	0.644107
	3.6	0.724886	33.8	0.247675	0.98624	0.952404	0.923967	0.46856	0.902146	0.635008
	3.7	0.721459	35.1	0.225582	0.986045	0.951209	0.921861	0.454247	0.900416	0.628284
	3.8	0.718064	36.4	0.2248	0.985853	0.950699	0.919761	0.441523	0.898704	0.621371
	3.9	0.7147	37.7	0.202778	0.985663	0.949614	0.917665	0.431428	0.897008	0.613276
	4	0.711365	39	0.19623	0.985476	0.948552	0.915575	0.423155	0.895329	0.60617
	4.1	0.70806	40.3	0.196518	0.985291	0.948482	0.91349	0.408697	0.893666	0.598815
	4.2	0.704783	41.6	0.190766	0.985108	0.947215	0.911411	0.398418	0.892018	0.592955
	4.3	0.701535	42.9	0.187246	0.984926	0.946587	0.909336	0.386798	0.890385	0.585916
	4.4	0.698313	44.2	0.178819	0.984747	0.945387	0.907266	0.377218	0.888767	0.578464
	4.5	0.695119	45.5	0.156954	0.98457	0.944128	0.905202	0.364414	0.887163	0.571865
	4.6	0.691951	46.8	0.156941	0.984394	0.944146	0.903142	0.355753	0.885573	0.567027
	4.7	0.688809	48.1	0.165823	0.984221	0.94293	0.901088	0.344813	0.883996	0.557945
	4.8	0.685692	49.4	0.146727	0.984049	0.941863	0.899038	0.337599	0.882432	0.554716
	4.9	0.6826	50.7	0.146799	0.983878	0.941444	0.896994	0.325969	0.88088	0.548074
	5	0.679532	52	0.148048	0.98371	0.940754	0.894954	0.318801	0.879342	0.542228
	5.1	0.676488	53.3	0.140945	0.983542	0.939719	0.89292	0.307443	0.877815	0.535864
	5.2	0.673468	54.6	0.134742	0.983377	0.939625	0.89089	0.302338	0.8763	0.531448
	5.3	0.67047	55.9	0.123309	0.983213	0.938423	0.888865	0.294088	0.874796	0.526686
	5.4	0.667496	57.2	0.122992	0.98305	0.937977	0.886845	0.284806	0.873304	0.520558
	5.5	0.664543	58.5	0.126425	0.982889	0.936779	0.88483	0.279848	0.871822	0.516264
	5.6	0.661613	59.8	0.11959	0.982729	0.936055	0.88282	0.2698	0.870352	0.510246
	5.7	0.658704	61.1	0.115654	0.98257	0.93597	0.880815	0.264435	0.868891	0.503141
	5.8	0.655816	62.4	0.107661	0.982413	0.934652	0.878815	0.254826	0.867441	0.500698
	5.9	0.652949	63.7	0.106669	0.982257	0.93471	0.876819	0.248941	0.866002	0.496231
	6	0.650103	65	0.101732	0.982102	0.933887	0.874828	0.242397	0.864572	0.490161
	6.1	0.647277	66.3	0.083229	0.981948	0.933107	0.872842	0.235564	0.863151	0.485886
	6.2	0.644471	67.6	0.0949283	0.981796	0.932596	0.870861	0.227884	0.861741	0.482646
	6.3	0.641685	68.9	0.084569	0.981644	0.930701	0.868884	0.224598	0.860339	0.477654
	6.4	0.638918	70.2	0.0872786	0.981494	0.931702	0.866912	0.218431	0.858946	0.473801
	6.5	0.63617	71.5	0.0897791	0.981345	0.930469	0.864945	0.209693	0.857563	0.468567
	6.6	0.633441	72.8	0.0827501	0.981197	0.929537	0.862983	0.20563	0.856188	0.464385
	6.7	0.63073	74.1	0.0728422	0.98105	0.929436	0.861025	0.201327	0.854822	0.458707
	6.8	0.628038	75.4	0.0781537	0.980904	0.928982	0.859072	0.193993	0.853464	0.458691
	6.9	0.625364	76.7	0.0712015	0.980759	0.928066	0.857124	0.191001	0.852115	0.452428
	7	0.622707	78	0.0714373	0.980615	0.927173	0.85518	0.186618	0.850774	0.450583
	7.1	0.620068	79.3	0.0589134	0.980472	0.92676	0.853241	0.179843	0.84944	0.447787
	7.2	0.617447	80.6	0.0686525	0.980329	0.926349	0.851307	0.174539	0.848115	0.442069
	7.3	0.614843	81.9	0.0595208	0.980188	0.925977	0.849377	0.16976	0.846797	0.439499
	7.4	0.612255	83.2	0.0592727	0.980048	0.925707	0.847452	0.164731	0.845487	0.436302
	7.5	0.609684	84.5	0.0576518	0.979908	0.925246	0.845531	0.159172	0.844185	0.433253
	7.6	0.60713	85.8	0.0546552	0.97977	0.923428	0.843615	0.152125	0.84289	0.430036
	7.7	0.604592	87.1	0.0433682	0.979632	0.923577	0.841703	0.149249	0.841602	0.425386
	7.8	0.60207	88.4	0.0510378	0.979495	0.923582	0.839796	0.14663	0.840321	0.424507
	7.9	0.599564	89.7	0.0496701	0.979359	0.922076	0.837894	0.142014	0.839047	0.418893
	8	0.597074	91	0.0463621	0.979224	0.922429	0.835996	0.136896	0.837781	0.418356
	8.1	0.594599	92.3	0.0486854	0.979089	0.920961	0.834103	0.13383	0.836521	0.412221
	8.2	0.59214	93.6	0.0409161	0.978955	0.921898	0.832214	0.131202	0.835268	0.41055
	8.3	0.589696	94.9	0.0444629	0.978822	0.920927	0.830329	0.12892	0.834021	0.408831
	8.4	0.587266	96.2	0.0393184	0.97869	0.919439	0.828449	0.12298	0.832781	0.407216
	8.5	0.584852	97.5	0.0373953	0.978558	0.919686	0.826574	0.120337	0.831547	0.402501
	8.6	0.582452	98.8	0.0323254	0.978428	0.919014	0.824702	0.116233	0.83032	0.400012
	8.7	0.580067	100.1	0.0432974	0.978297	0.919035	0.822836	0.110934	0.829099	0.39702
	8.8	0.577696	101.4	0.0331124	0.978168	0.918222	0.820973	0.107782	0.827885	0.395939
	8.9	0.575339	102.7	0.0314425	0.978039	0.91804	0.819115	0.105288	0.826676	0.393512
	9	0.572996	104	0.0261126	0.977911	0.916735	0.817262	0.101728	0.825474	0.388917
	9.1	0.570668	105.3	0.0303301	0.977784	0.917123	0.815413	0.0995934	0.824277	0.387959
	9.2	0.568353	106.6	0.0275067	0.977657	0.916128	0.813568	0.0969567	0.823086	0.38487
	9.3	0.566051	107.9	0.0230803	0.977531	0.915957	0.811728	0.096675	0.821901	0.382659
	9.4	0.563763	109.2	0.0283234	0.977405	0.915189	0.809892	0.0919299	0.820722	0.381411
	9.5	0.561488	110.5	0.0186958	0.97728	0.915038	0.80806	0.0870651	0.819548	0.378255
	9.6	0.559227	111.8	0.0211982	0.977156	0.914279	0.806232	0.0827651	0.81838	0.378136
	9.7	0.556978	113.1	0.0244586	0.977033	0.913987	0.804409	0.0815594	0.817218	0.374938
	9.8	0.554743	114.4	0.0205008	0.976909	0.913518	0.80259	0.0784531	0.816061	0.370782
	9.9	0.55252	115.7	0.0185364	0.976787	0.913732	0.800776	0.0779698	0.814909	0.368519
	10	0.55031	117	0.0178971	0.976665	0.913027	0.798965	0.076166	0.813763	0.368725
	10.1	0.548112	118.3	0.0178313	0.976544	0.912547	0.797159	0.0737974	0.812621	0.365668
	10.2	0.545927	119.6	0.0184482	0.976423	0.911878	0.795358	0.0714773	0.811485	0.363313
	10.3	0.543755	120.9	0.0137602	0.976303	0.911244	0.79356	0.0668996	0.810355	0.362773
	10.4	0.541594	122.2	0.0129587	0.976183	0.910533	0.791767	0.0652644	0.809229	0.361452
	10.5	0.539445	123.5	0.0146574	0.976064	0.910214	0.789978	0.06325	0.808108	0.357407
	10.6	0.537309	124.8	0.0123784	0.975945	0.910288	0.788193	0.0590721	0.806992	0.358242
	10.7	0.535184	126.1	0.00623716	0.975827	0.909764	0.786412	0.0609319	0.805882	0.354543
	10.8	0.533071	127.4	0.00440596	0.975709	0.909022	0.784636	0.0576788	0.804776	0.351468
	10.9	0.53097	128.7	0.0221963	0.975592	0.908615	0.782863	0.0562176	0.803674	0.351219
	11	0.52888	130	0.00943239	0.975476	0.908103	0.781095	0.0518642	0.802578	0.349607
	11.1	0.526801	131.3	0.0149829	0.975359	0.908375	0.779331	0.0515622	0.801486	0.347031
	11.2	0.524734	132.6	0.0138827	0.975244	0.907801	0.777571	0.0498612	0.800399	0.34589
	11.3	0.522679	133.9	0.0119563	0.975129	0.907667	0.775815	0.0497224	0.799317	0.344507
	11.4	0.520634	135.2	0.00739323	0.975014	0.906782	0.774064	0.044136	0.798239	0.344461
	11.5	0.5186	136.5	0.00667435	0.9749	0.906524	0.772316	0.043853	0.797165	0.341674
	11.6	0.516577	137.8	0.00243547	0.974786	0.906112	0.770572	0.0436261	0.796096	0.340008
	11.7	0.514565	139.1	0.0111865	0.974673	0.906002	0.768833	0.0418403	0.795032	0.337329
	11.8	0.512564	140.4	0.00909128	0.97456	0.90536	0.767098	0.0408289	0.793971	0.336082
	11.9	0.510574	141.7	0.0108135	0.974447	0.904909	0.765366	0.038624	0.792916	0.334928
	12	0.508594	143	0.0100838	0.974335	0.904299	0.763639	0.0386751	0.791864	0.334762
	12.1	0.506624	144.3	0.00613434	0.974224	0.904623	0.761916	0.0370909	0.790817	0.332482
	12.2	0.504665	145.6	0.00269336	0.974113	0.903732	0.760197	0.0330409	0.789774	0.331561
	12.3	0.502716	146.9	0.00824819	0.974002	0.903077	0.758482	0.0335425	0.788735	0.32941
	12.4	0.500777	148.2	0.00796817	0.973892	0.902643	0.756771	0.0331946	0.7877	0.329441
	12.5	0.498849	149.5	0.00113507	0.973782	0.902437	0.755064	0.0336084	0.786669	0.328266
	12.6	0.49693	150.8	0.00206697	0.973672	0.902063	0.75336	0.029412	0.785642	0.327282
	12.7	0.495022	152.1	0.00142002	0.973563	0.90112	0.751661	0.0294374	0.78462	0.324668
	12.8	0.493123	153.4	0.00302361	0.973455	0.901316	0.749966	0.02837	0.783601	0.323392
	12.9	0.491234	154.7	0.00158947	0.973346	0.901097	0.748275	0.0280247	0.782586	0.322873
	13	0.489355	156	0.00137661	0.973239	0.900193	0.746588	0.0263891	0.781575	0.320386
	13.1	0.487486	157.3	-0.00481288	0.973131	0.900216	0.744904	0.0231039	0.780568	0.319226
	13.2	0.485626	158.6	-0.00361658	0.973024	0.900062	0.743225	0.0228232	0.779565	0.31827
	13.3	0.483775	159.9	0.0021082	0.972917	0.89976	0.741549	0.0213415	0.778566	0.316846
	13.4	0.481934	161.2	-0.00213319	0.972811	0.898912	0.739878	0.0226036	0.77757	0.316762
	13.5	0.480103	162.5	0.00296506	0.972705	0.898358	0.73821	0.0236548	0.776578	0.314454
	13.6	0.47828	163.8	0.000348903	0.972599	0.898772	0.736546	0.0200994	0.77559	0.315284
	13.7	0.476467	165.1	-0.00202801	0.972494	0.897845	0.734887	0.0197207	0.774606	0.313726
	13.8	0.474663	166.4	0.00745986	0.972389	0.897128	0.733231	0.0204375	0.773625	0.311943
	13.9	0.472868	167.7	-0.00244901	0.972284	0.896925	0.731578	0.0209436	0.772647	0.312854
	14	0.471082	169	-0.00217686	0.97218	0.896551	0.72993	0.0187113	0.771674	0.311013
	14.1	0.469305	170.3	-0.00389068	0.972076	0.896493	0.728286	0.0168715	0.770704	0.310221
	14.2	0.467537	171.6	0.00018436	0.971973	0.896349	0.726645	0.0162811	0.769737	0.307899
	14.3	0.465777	172.9	-0.00197388	0.97187	0.895598	0.725008	0.0149696	0.768774	0.307685
	14.4	0.464027	174.2	0.0011829	0.971767	0.894993	0.723375	0.0139052	0.767814	0.306224
	14.5	0.462285	175.5	-0.000325233	0.971664	0.89532	0.721746	0.0132478	0.766858	0.306538
	14.6	0.460551	176.8	-0.000908437	0.971562	0.894408	0.72012	0.0129993	0.765905	0.303543
	14.7	0.458826	178.1	0.00301175	0.97146	0.894265	0.718499	0.0128903	0.764956	0.303301
	14.8	0.45711	179.4	0.00185128	0.971359	0.893709	0.716881	0.0133464	0.76401	0.302514
	14.9	0.455402	180.7	-0.000606621	0.971257	0.8937	0.715267	0.0108162	0.763067	0.302011
	15	0.453702	182	0.00312167	0.971156	0.892875	0.713657	0.0110259	0.762128	0.299434
	15.1	0.452011	183.3	0.00441369	0.971056	0.893346	0.71205	0.0119039	0.761192	0.299377
	15.2	0.450327	184.6	0.00398859	0.970956	0.892588	0.710447	0.0119491	0.760259	0.298687
	15.3	0.448652	185.9	-0.0074718	0.970856	0.891637	0.708848	0.0108101	0.759329	0.298718
	15.4	0.446986	187.2	0.000136506	0.970756	0.891434	0.707253	0.010638	0.758402	0.297356
	15.5	0.445327	188.5	-0.00220799	0.970656	0.891471	0.705661	0.00968688	0.757479	0.29731
	15.6	0.443676	189.8	0.00394942	0.970557	0.891197	0.704073	0.0103362	0.756559	0.296018
	15.7	0.442033	191.1	0.00269357	0.970459	0.890447	0.702489	0.00665242	0.755642	0.294575
	15.8	0.440398	192.4	-0.00594796	0.97036	0.890386	0.700908	0.00851634	0.754728	0.29308
	15.9	0.438771	193.7	0.00241097	0.970262	0.889694	0.699331	0.00945152	0.753817	0.293346
	16	0.437151	195	-0.0035127	0.970164	0.889733	0.697758	0.00544861	0.75291	0.292648
	16.1	0.43554	196.3	-0.0069355	0.970066	0.8891	0.696188	0.00605747	0.752005	0.290885
	16.2	0.433936	197.6	-0.00548444	0.969969	0.888625	0.694622	0.0059519	0.751103	0.289855
	16.3	0.432339	198.9	-0.0064072	0.969872	0.887946	0.69306	0.00675972	0.750204	0.28959
	16.4	0.43075	200.2	-0.0101733	0.969775	0.888018	0.691501	0.003519	0.749309	0.288931
	16.5	0.429169	201.5	-0.00699336	0.969678	0.887255	0.689946	0.00504471	0.748416	0.288629
	16.6	0.427595	202.8	-0.00547727	0.969582	0.88722	0.688394	0.00402744	0.747526	0.28755
	16.7	0.426029	204.1	-0.00416297	0.969486	0.886839	0.686846	0.00492732	0.746639	0.28669
	16.8	0.424469	205.4	-0.00232404	0.96939	0.886578	0.685302	0.00480807	0.745755	0.285435
	16.9	0.422918	206.7	0.000969185	0.969295	0.886493	0.683761	0.00243532	0.744874	0.285576
	17	0.421373	208	-0.00376171	0.9692	0.886311	0.682224	0.00569467	0.743996	0.285051
	17.1	0.419836	209.3	-0.00560753	0.969105	0.88577	0.680691	0.0041833	0.74312	0.282551
	17.2	0.418306	210.6	-0.00194875	0.96901	0.885137	0.67916	0.00414657	0.742248	0.283677
	17.3	0.416783	211.9	-0.00595952	0.968916	0.884508	0.677634	0.00500219	0.741378	0.283162
	17.4	0.415267	213.2	-0.00500683	0.968822	0.884187	0.676111	0.00498459	0.740511	0.281154
	17.5	0.413758	214.5	0.00251479	0.968728	0.883597	0.674592	0.00235272	0.739646	0.279763
	17.6	0.412256	215.8	-0.0044204	0.968634	0.883711	0.673076	0.00391273	0.738785	0.278497
	17.7	0.410761	217.1	-0.00375598	0.96854	0.88323	0.671563	0.00378024	0.737926	0.278954
	17.8	0.409273	218.4	0.00137168	0.968447	0.882583	0.670054	0.00391217	0.73707	0.279956
	17.9	0.407791	219.7	-0.00589738	0.968354	0.882392	0.668549	0.00275282	0.736216	0.2777
	18	0.406317	221	-0.00483538	0.968262	0.882609	0.667047	0.00152025	0.735365	0.277494
	18.1	0.404849	222.3	-0.00159629	0.968169	0.882494	0.665549	0.00267488	0.734517	0.276353
	18.2	0.403388	223.6	-0.00159911	0.968077	0.881908	0.664054	0.00268991	0.733672	0.276831
	18.3	0.401934	224.9	0.00474458	0.967985	0.88102	0.662562	0.000960972	0.732829	0.276056
	18.4	0.400486	226.2	0.00129006	0.967893	0.880556	0.661074	0.00237245	0.731988	0.275826
	18.5	0.399045	227.5	-0.00847951	0.967802	0.880415	0.65959	0.00200193	0.731151	0.274928
	18.6	0.39761	228.8	-0.00430494	0.96771	0.880747	0.658108	0.00251698	0.730316	0.275151
	18.7	0.396182	230.1	-0.00143548	0.967619	0.879858	0.656631	0.0037916	0.729483	0.273807
	18.8	0.394761	231.4	0.000113133	0.967528	0.879547	0.655156	0.00169524	0.728653	0.272041
	18.9	0.393346	232.7	-0.00510725	0.967438	0.879811	0.653686	0.00228516	0.727825	0.270809
	19	0.391937	234	-0.00334903	0.967347	0.87865	0.652218	0.0027454	0.727	0.270447
	19.1	0.390534	235.3	-0.00132516	0.967257	0.879139	0.650754	0.00301809	0.726178	0.269584
	19.2	0.389138	236.6	-0.00677061	0.967167	0.877919	0.649293	0.00132086	0.725358	0.269077
	19.3	0.387748	237.9	0.00036924	0.967077	0.878045	0.647836	0.00196614	0.72454	0.271249
	19.4	0.386365	239.2	-0.00474817	0.966988	0.877828	0.646382	0.00110081	0.723725	0.268631
	19.5	0.384987	240.5	-0.00322905	0.966899	0.87678	0.644931	0.0016398	0.722912	0.267298
	19.6	0.383616	241.8	-0.00763944	0.96681	0.876447	0.643484	0.00203104	0.722102	0.268609
	19.7	0.382251	243.1	-0.00526169	0.966721	0.875676	0.64204	0.00140713	0.721294	0.26573
	19.8	0.380891	244.4	-0.00303535	0.966632	0.876181	0.6406	0.00422691	0.720488	0.267111
	19.9	0.379538	245.7	0.00203354	0.966543	0.875651	0.639162	0.00282452	0.719685	0.265587
	20	0.378191	247	-0.00839218	0.966455	0.876022	0.637728	0.00254921	0.718884	0.26557
	20.1	0.37685	248.3	-0.0013787	0.966367	0.87533	0.636298	0.00198517	0.718086	0.265205
	20.2	0.375515	249.6	-0.00742549	0.966279	0.874979	0.634871	-0.000608565	0.71729	0.264631
	20.3	0.374186	250.9	-0.00338433	0.966192	0.874567	0.633447	0.00161229	0.716496	0.264046
	20.4	0.372862	252.2	0.00822538	0.966104	0.873715	0.632026	-7.46283e-05	0.715705	0.262413
	20.5	0.371545	253.5	-0.000118835	0.966017	0.874246	0.630608	-0.00163115	0.714915	0.2617
	20.6	0.370233	254.8	-0.000288118	0.96593	0.8729	0.629194	-0.000914627	0.714128	0.261931
	20.7	0.368927	256.1	0.00106603	0.965843	0.872751	0.627783	-0.000936923	0.713344	0.261012
	20.8	0.367626	257.4	0.000862491	0.965756	0.872782	0.626376	0.00225401	0.712561	0.260787
	20.9	0.366332	258.7	-0.00205415	0.96567	0.872799	0.624971	5.8031e-05	0.711781	0.25934
	21	0.365043	260	0.00188114	0.965584	0.872308	0.62357	0.00216727	0.711003	0.259424
	21.1	0.363759	261.3	0.0029749	0.965497	0.872235	0.622172	0.00102119	0.710227	0.258834
	21.2	0.362482	262.6	-0.00392978	0.965412	0.871357	0.620778	0.0015771	0.709454	0.258242
	21.3	0.361209	263.9	-0.00163292	0.965326	0.870897	0.619386	0.00166792	0.708683	0.257599
	21.4	0.359943	265.2	-0.00402342	0.96524	0.871473	0.617998	-0.00121708	0.707913	0.257528
	21.5	0.358681	266.5	-0.0043129	0.965155	0.870415	0.616613	0.000257174	0.707146	0.258057
	21.6	0.357426	267.8	-0.000237449	0.96507	0.869849	0.615231	-0.000481121	0.706382	0.256408
	21.7	0.356175	269.1	0.000205581	0.964985	0.870494	0.613852	0.000809788	0.705619	0.256191
	21.8	0.35493	270.4	0.00200504	0.9649	0.870123	0.612477	-0.00134868	0.704858	0.256193
	21.9	0.353691	271.7	-0.000752606	0.964815	0.869682	0.611104	-0.000317423	0.7041	0.255053
	22	0.352457	273	-0.0057196	0.964731	0.869002	0.609735	0.00014384	0.703344	0.255044
	22.1	0.351228	274.3	0.00291212	0.964647	0.868355	0.608369	0.0018302	0.702589	0.252776
	22.2	0.350004	275.6	0.00143997	0.964563	0.868533	0.607007	0.00254533	0.701837	0.252466
	22.3	0.348786	276.9	0.0048408	0.964479	0.867863	0.605647	0.0012215	0.701087	0.252197
	22.4	0.347572	278.2	0.00439608	0.964395	0.867561	0.60429	0.00270773	0.700339	0.253052
	22.5	0.346364	279.5	-0.000163649	0.964311	0.866913	0.602937	0.00124081	0.699593	0.250461
	22.6	0.345162	280.8	-0.00660242	0.964228	0.866879	0.601586	-0.000223518	0.698849	0.250104
	22.7	0.343964	282.1	0.000795279	0.964145	0.866802	0.600239	0.00105533	0.698107	0.249961
	22.8	0.342771	283.4	0.00263051	0.964062	0.866505	0.598895	0.00134729	0.697367	0.249951
	22.9	0.341584	284.7	0.00309078	0.963979	0.866005	0.597554	-0.000503589	0.696629	0.249685
	23	0.340401	286	0.00726041	0.963896	0.865639	0.596216	-0.000563889	0.695894	0.248367
	23.1	0.339224	287.3	0.00462062	0.963814	0.865116	0.594881	-0.000380133	0.69516	0.248421
	23.2	0.338051	288.6	2.42164e-05	0.963731	0.865014	0.59355	-3.88909e-05	0.694428	0.247221
	23.3	0.336884	289.9	0.00114273	0.963649	0.864312	0.592221	0.000777269	0.693698	0.246775
	23.4	0.335721	291.2	0.00060973	0.963567	0.864472	0.590895	0.000872301	0.69297	0.246246
	23.5	0.334563	292.5	-0.00237102	0.963485	0.863938	0.589573	0.000790063	0.692244	0.2465
	23.6	0.33341	293.8	-0.00195002	0.963403	0.863332	0.588253	-0.000180832	0.69152	0.245331
	23.7	0.332262	295.1	0.00383765	0.963322	0.86369	0.586937	-0.000396408	0.690798	0.245315
	23.8	0.331119	296.4	-0.00155413	0.96324	0.863495	0.585623	0.00149235	0.690077	0.244038
	23.9	0.329981	297.7	0.00398621	0.963159	0.863186	0.584313	-0.00130831	0.689359	0.243771
	24	0.328847	299	0.00573808	0.963078	0.861955	0.583005	0.000289034	0.688643	0.242858
	24.1	0.327718	300.3	0.00276724	0.962997	0.861719	0.581701	-0.000469723	0.687928	0.242909
	24.2	0.326594	301.6	0.00771828	0.962916	0.861463	0.5804	0.000625643	0.687216	0.241052
	24.3	0.325475	302.9	0.00613853	0.962836	0.861055	0.579101	-0.000212654	0.686505	0.241384
	24.4	0.32436	304.2	0.00615519	0.962755	0.860396	0.577806	0.00336308	0.685796	0.241336
	24.5	0.32325	305.5	0.00318115	0.962675	0.86034	0.576513	6.42395e-05	0.685089	0.239254
	24.6	0.322144	306.8	0.00206653	0.962595	0.860332	0.575224	0.000243248	0.684384	0.239304
	24.7	0.321043	308.1	0.00405652	0.962515	0.859878	0.573937	-0.00127564	0.68368	0.239255
	24.8	0.319947	309.4	0.00504996	0.962435	0.859405	0.572654	0.00060709	0.682979	0.238722
	24.9	0.318855	310.7	0.000609904	0.962355	0.859194	0.571373	-0.000724164	0.682279	0.238995
	25	0.317768	312	0.00115624	0.962276	0.859132	0.570095	-0.000730161	0.681581	0.238134
	25.1	0.316685	313.3	0.00254288	0.962196	0.858168	0.568821	9.044e-05	0.680885	0.237176
	25.2	0.315607	314.6	0.00934492	0.962117	0.858567	0.567549	-0.000574354	0.680191	0.235427
	25.3	0.314533	315.9	-0.00300105	0.962038	0.85801	0.56628	-0.00118164	0.679498	0.234849
	25.4	0.313463	317.2	-0.00266212	0.961959	0.857244	0.565014	-0.00164702	0.678807	0.235787
	25.5	0.312398	318.5	0.000297231	0.96188	0.857122	0.563751	-0.00226361	0.678118	0.233957
	25.6	0.311337	319.8	-0.00250751	0.961801	0.856946	0.562491	-0.00191873	0.677431	0.233144
	25.7	0.310281	321.1	0.00151061	0.961723	0.857049	0.561234	-0.000746964	0.676746	0.233672
	25.8	0.309229	322.4	-0.00781089	0.961644	0.856257	0.559979	-0.000797924	0.676062	0.232215
	25.9	0.308181	323.7	0.00934763	0.961566	0.856111	0.558728	-0.000511522	0.67538	0.23139
	26	0.307138	325	0.000236059	0.961488	0.855344	0.557479	-0.00113329	0.6747	0.231388
	26.1	0.306099	326.3	0.000425718	0.96141	0.855307	0.556234	-0.000153098	0.674021	0.231011
	26.2	0.305064	327.6	0.00754254	0.961332	0.855574	0.554991	0.000227909	0.673344	0.229254
	26.3	0.304033	328.9	0.00126997	0.961254	0.854369	0.553751	-0.000562146	0.672669	0.228815
	26.4	0.303007	330.2	0.00598059	0.961177	0.854363	0.552514	-0.00239618	0.671996	0.229516
	26.5	0.301984	331.5	0.00113627	0.961099	0.853617	0.551279	-0.00302305	0.671324	0.230058
	26.6	0.300966	332.8	-0.00217757	0.961022	0.854152	0.550048	-0.00298144	0.670654	0.228673
	26.7	0.299952	334.1	-0.00134852	0.960945	0.853634	0.548819	-0.00096893	0.669985	0.228582
	26.8	0.298942	335.4	-0.00225481	0.960868	0.853212	0.547593	-0.000842703	0.669319	0.228317
	26.9	0.297936	336.7	0.00384002	0.960791	0.853116	0.54637	-9.38097e-05	0.668654	0.226574
	27	0.296934	338	0.0031679	0.960714	0.852619	0.54515	-0.00076514	0.66799	0.226707
	27.1	0.295937	339.3	0.00500777	0.960638	0.85219	0.543933	-0.000465427	0.667328	0.225641
	27.2	0.294943	340.6	0.00460792	0.960561	0.852002	0.542718	-0.00250293	0.666668	0.225033
	27.3	0.293953	341.9	0.00400511	0.960485	0.851108	0.541506	-0.000937323	0.66601	0.223841
	27.4	0.292967	343.2	0.000750885	0.960408	0.851262	0.540297	-0.00139333	0.665353	0.223761
	27.5	0.291986	344.5	0.00843953	0.960332	0.850423	0.539091	-0.00162431	0.664698	0.223835
	27.6	0.291008	345.8	0.0062531	0.960256	0.850057	0.537888	-0.00246521	0.664044	0.222369
	27.7	0.290034	347.1	0.00279744	0.96018	0.850339	0.536687	-0.00176563	0.663392	0.223642
	27.8	0.289064	348.4	0.00317989	0.960105	0.849486	0.535489	-0.00321811	0.662741	0.222426
	27.9	0.288098	349.7	0.00674158	0.960029	0.850239	0.534294	-0.00233238	0.662092	0.222999
	28	0.287136	351	0.00470903	0.959954	0.849433	0.533101	-0.00402619	0.661445	0.221165
	28.1	0.286177	352.3	0.00209821	0.959878	0.848557	0.531911	-0.00190332	0.660799	0.220923
	28.2	0.285223	353.6	0.00199324	0.959803	0.848854	0.530724	-0.00309593	0.660155	0.219802
	28.3	0.284272	354.9	0.0107247	0.959728	0.848318	0.52954	-0.00343933	0.659513	0.219765
	28.4	0.283325	356.2	0.00276799	0.959653	0.847944	0.528359	-0.00331576	0.658871	0.219625
	28.5	0.282382	357.5	0.00285989	0.959578	0.847673	0.52718	-0.00240392	0.658232	0.219684
	28.6	0.281442	358.8	0.00309418	0.959503	0.847233	0.526003	-0.00190293	0.657594	0.218286
	28.7	0.280507	360.1	0.00293052	0.959429	0.847159	0.52483	-0.00294758	0.656957	0.218516
	28.8	0.279575	361.4	0.00359968	0.959354	0.846641	0.523659	-0.001812	0.656323	0.219245
	28.9	0.278646	362.7	0.0016737	0.95928	0.846647	0.522491	-0.000677452	0.655689	0.21891
	29	0.277722	364	0.0048549	0.959206	0.846159	0.521326	-0.00252645	0.655057	0.21804
	29.1	0.276801	365.3	0.00806502	0.959132	0.84542	0.520163	-0.000905345	0.654427	0.216866
	29.2	0.275883	366.6	0.00430732	0.959058	0.845329	0.519003	-0.00270888	0.653798	0.215419
	29.3	0.27497	367.9	0.00420831	0.958984	0.84512	0.517845	-0.00359889	0.653171	0.215246
	29.4	0.274059	369.2	-0.000452073	0.95891	0.845013	0.516691	-0.00195504	0.652545	0.215573
	29.5	0.273153	370.5	0.00446152	0.958836	0.84421	0.515539	-0.002411	0.65192	0.215529
	29.6	0.27225	371.8	-0.00308126	0.958763	0.844702	0.514389	-0.00297187	0.651297	0.215601
	29.7	0.271351	373.1	0.00570903	0.958689	0.843847	0.513242	-0.00129547	0.650676	0.215955
	29.8	0.270455	374.4	0.00427633	0.958616	0.844062	0.512098	-0.00148033	0.650056	0.215315
	29.9	0.269562	375.7	0.00463815	0.958543	0.843464	0.510956	-0.000730098	0.649437	0.214254
	30	0.268673	377	0.0017188	0.95847	0.842803	0.509817	-0.000374892	0.64882	0.213314
	30.1	0.267788	378.3	0.000516926	0.958397	0.842901	0.508681	-0.00190167	0.648204	0.211488
	30.2	0.266906	379.6	0.00148221	0.958324	0.843332	0.507547	-0.00060648	0.64759	0.212721
	30.3	0.266028	380.9	0.00195429	0.958251	0.842747	0.506416	-0.00122711	0.646977	0.212419
	30.4	0.265153	382.2	-0.000475568	0.958178	0.842383	0.505287	-0.00205714	0.646366	0.21111
	30.5	0.264281	383.5	0.00660464	0.958106	0.841339	0.504161	-0.00148713	0.645756	0.211064
	30.6	0.263413	384.8	0.00457289	0.958033	0.841246	0.503038	-0.000317245	0.645148	0.210646
	30.7	0.262548	386.1	0.000486965	0.957961	0.841273	0.501917	-0.000559118	0.64454	0.209414
	30.8	0.261686	387.4	0.000861445	0.957889	0.841144	0.500799	-0.000493677	0.643935	0.209658
	30.9	0.260828	388.7	0.00588606	0.957817	0.84033	0.499683	-0.000512416	0.64333	0.208817
	31	0.259973	390	-0.00260213	0.957745	0.840292	0.49857	0.000688844	0.642727	0.210439
	31.1	0.259122	391.3	0.00384097	0.957673	0.8402	0.497459	0.00118615	0.642126	0.208545
	31.2	0.258274	392.6	0.00134807	0.957601	0.839901	0.496351	-0.000561008	0.641526	0.207203
	31.3	0.257429	393.9	0.00338774	0.95753	0.840281	0.495246	-0.00216178	0.640927	0.209551
	31.4	0.256587	395.2	0.00514918	0.957458	0.839586	0.494143	0.00168314	0.64033	0.207958
	31.5	0.255749	396.5	0.00595574	0.957387	0.839329	0.493042	0.000198991	0.639734	0.206726
	31.6	0.254914	397.8	0.00337163	0.957315	0.83878	0.491944	0.00149684	0.639139	0.205144
	31.7	0.254082	399.1	0.00510486	0.957244	0.837247	0.490849	-0.00143775	0.638546	0.205935
	31.8	0.253253	400.4	0.000731432	0.957173	0.837991	0.489756	0.00111358	0.637954	0.205679
	31.9	0.252428	401.7	0.00303545	0.957102	0.837448	0.488665	0.000686665	0.637363	0.205486
	32	0.251605	403	0.00277208	0.957031	0.837465	0.487577	0.00254568	0.636774	0.204736
	32.1	0.250786	404.3	-0.000479604	0.95696	0.837238	0.486492	0.00037857	0.636186	0.204753
	32.2	0.24997	405.6	0.00616249	0.956889	0.836336	0.485409	0.00113653	0.635599	0.203503
	32.3	0.249157	406.9	-1.53161e-05	0.956819	0.836621	0.484328	0.00151215	0.635014	0.203269
	32.4	0.248347	408.2	0.00172052	0.956748	0.836336	0.48325	-0.000223548	0.63443	0.204472
	32.5	0.247541	409.5	0.00174178	0.956678	0.836301	0.482175	0.00435959	0.633847	0.203062
	32.6	0.246737	410.8	0.00314399	0.956607	0.835942	0.481102	0.00096314	0.633266	0.202918
	32.7	0.245937	412.1	0.000595621	0.956537	0.835493	0.480031	0.000325549	0.632686	0.201116
	32.8	0.245139	413.4	-0.00372674	0.956467	0.835144	0.478963	0.00141746	0.632107	0.20095
	32.9	0.244345	414.7	0.00347991	0.956397	0.83487	0.477897	0.000443557	0.63153	0.202034
	33	0.243553	416	0.00288208	0.956327	0.835212	0.476834	0.00129206	0.630953	0.201254
	33.1	0.242765	417.3	-0.000765641	0.956257	0.83436	0.475773	0.00307649	0.630379	0.200456
	33.2	0.24198	418.6	0.00779741	0.956188	0.834594	0.474714	0.00246324	0.629805	0.201661
	33.3	0.241197	419.9	0.00215344	0.956118	0.833582	0.473658	0.00160652	0.629233	0.199843
	33.4	0.240418	421.2	0.00130259	0.956048	0.833268	0.472605	0.00204956	0.628662	0.199573
	33.5	0.239641	422.5	-0.00143077	0.955979	0.833003	0.471553	0.00186413	0.628092	0.199274
	33.6	0.238868	423.8	-0.00337831	0.95591	0.832766	0.470504	-1.65887e-05	0.627523	0.198113
	33.7	0.238097	425.1	-0.00122625	0.95584	0.832647	0.469458	0.00154057	0.626956	0.197172
	33.8	0.23733	426.4	0.00139073	0.955771	0.8323	0.468414	0.00338848	0.62639	0.198014
	33.9	0.236565	427.7	0.00466114	0.955702	0.832133	0.467372	0.00156707	0.625825	0.196966
	34	0.235803	429	-0.00190792	0.955633	0.831883	0.466333	0.00304716	0.625262	0.197414
	34.1	0.235044	430.3	0.00362133	0.955564	0.831664	0.465296	0.00180025	0.624699	0.196474
	34.2	0.234288	431.6	0.00225546	0.955496	0.831093	0.464262	0.00291374	0.624138	0.195841
	34.3	0.233535	432.9	0.000570594	0.955427	0.830597	0.463229	0.00634055	0.623578	0.196354
	34.4	0.232784	434.2	-0.000377469	0.955358	0.831004	0.4622	0.00373198	0.62302	0.196119
	34.5	0.232037	435.5	0.00125629	0.95529	0.83028	0.461172	0.00178829	0.622462	0.195655
	34.6	0.231292	436.8	0.00363088	0.955222	0.830414	0.460147	0.00331509	0.621906	0.19391
	34.7	0.23055	438.1	0.00561234	0.955153	0.829593	0.459124	0.00312355	0.621351	0.195088
	34.8	0.229811	439.4	0.00298453	0.955085	0.829306	0.458104	0.000345124	0.620798	0.19523
	34.9	0.229075	440.7	-0.002148	0.955017	0.828753	0.457086	0.00336035	0.620245	0.193194
	35	0.228341	442	-0.00297981	0.954949	0.828779	0.45607	0.0019185	0.619694	0.193977
	35.1	0.22761	443.3	0.000524135	0.954881	0.829071	0.455056	0.00422095	0.619143	0.193377
	35.2	0.226882	444.6	-0.00121927	0.954813	0.828863	0.454045	0.0027556	0.618594	0.192631
	35.3	0.226157	445.9	-0.000586206	0.954745	0.82863	0.453036	0.00500442	0.618047	0.191309
	35.4	0.225434	447.2	-0.00115064	0.954678	0.827638	0.45203	0.00261927	0.6175	0.189207
	35.5	0.224714	448.5	0.00108795	0.95461	0.827428	0.451025	0.00346712	0.616955	0.189959
	35.6	0.223996	449.8	-0.00104162	0.954543	0.827407	0.450023	0.00377012	0.61641	0.191144
	35.7	0.223282	451.1	-0.00113279	0.954475	0.827129	0.449024	0.00404761	0.615867	0.189385
	35.8	0.22257	452.4	0.00274452	0.954408	0.825626	0.448026	0.00356307	0.615325	0.189056
	35.9	0.221861	453.7	-0.00366154	0.954341	0.827035	0.447031	0.00180578	0.614784	0.18894
	36	0.221154	455	-0.000832681	0.954274	0.826077	0.446038	0.00190359	0.614245	0.189797
	36.1	0.22045	456.3	-0.000481535	0.954207	0.825234	0.445048	0.00294341	0.613706	0.188885
	36.2	0.219748	457.6	0.00439348	0.95414	0.825675	0.444059	0.0024875	0.613169	0.18875
	36.3	0.219049	458.9	-0.00259189	0.954073	0.82595	0.443073	0.00434353	0.612633	0.188305
	36.4	0.218353	460.2	-0.00251976	0.954006	0.825474	0.442089	0.00316606	0.612098	0.188406
	36.5	0.21766	461.5	0.00137049	0.953939	0.825266	0.441108	0.00511123	0.611564	0.18663
	36.6	0.216968	462.8	-0.00356929	0.953873	0.825357	0.440129	0.00281979	0.611031	0.186798
	36.7	0.21628	464.1	0.00187434	0.953806	0.824352	0.439151	0.00241085	0.610499	0.185903
	36.8	0.215594	465.4	0.00258475	0.95374	0.823621	0.438177	0.00230081	0.609969	0.186006
	36.9	0.214911	466.7	-0.0001267	0.953673	0.824066	0.437204	0.00395364	0.60944	0.185457
	37	0.21423	468	0.000628474	0.953607	0.823714	0.436233	0.00224774	0.608911	0.183319
	37.1	0.213551	469.3	0.000854336	0.953541	0.823196	0.435265	0.0028214	0.608384	0.183031
	37.2	0.212875	470.6	0.00548181	0.953475	0.822873	0.434299	0.00129361	0.607858	0.184981
	37.3	0.212202	471.9	0.00322049	0.953409	0.822649	0.433335	0.00199677	0.607333	0.18297
	37.4	0.211531	473.2	0.0049845	0.953343	0.822737	0.432374	0.00324925	0.606809	0.184552
	37.5	0.210862	474.5	-0.000376703	0.953277	0.823503	0.431414	0.00141841	0.606286	0.184092
	37.6	0.210196	475.8	0.00367327	0.953211	0.822355	0.430457	0.00331021	0.605765	0.184177
	37.7	0.209533	477.1	0.0054	0.953145	0.821583	0.429502	0.00133775	0.605244	0.1821
	37.8	0.208872	478.4	-0.00203569	0.95308	0.82121	0.428549	0.00144602	0.604725	0.182432
	37.9	0.208213	479.7	-0.00204711	0.953014	0.821046	0.427598	-0.000128943	0.604206	0.181976
	38	0.207557	481	0.00207184	0.952949	0.82139	0.42665	0.00356122	0.603689	0.181027
	38.1	0.206903	482.3	-0.00354554	0.952883	0.82091	0.425703	0.00154403	0.603172	0.180732
	38.2	0.206251	483.6	-0.00317922	0.952818	0.820365	0.424759	0.00248876	0.602657	0.180526
	38.3	0.205602	484.9	-0.00607267	0.952753	0.820838	0.423817	0.00210978	0.602143	0.18208
	38.4	0.204955	486.2	0.000124054	0.952687	0.819815	0.422877	0.0010351	0.60163	0.180614
	38.5	0.204311	487.5	1.78193e-05	0.952622	0.820483	0.421939	0.00440645	0.601118	0.179547
	38.6	0.203669	488.8	0.00248224	0.952557	0.8194	0.421004	0.00222169	0.600607	0.178653
	38.7	0.203029	490.1	0.00178541	0.952492	0.820025	0.42007	0.00379618	0.600097	0.178931
	38.8	0.202392	491.4	-0.00149253	0.952428	0.819008	0.419139	0.000697108	0.599588	0.178668
	38.9	0.201757	492.7	-0.00257836	0.952363	0.819275	0.418209	0.00343126	0.59908	0.178482
	39	0.201124	494	0.000925014	0.952298	0.81873	0.417282	0.00268501	0.598574	0.17798
	39.1	0.200494	495.3	0.00336524	0.952234	0.817785	0.416357	0.00186236	0.598068	0.177342
	39.2	0.199866	496.6	0.00109912	0.952169	0.818265	0.415434	0.00192455	0.597563	0.177589
	39.3	0.19924	497.9	-0.000116131	0.952105	0.81797	0.414513	0.00196459	0.59706	0.176594
	39.4	0.198616	499.2	0.00479546	0.95204	0.817137	0.413594	0.00222902	0.596557	0.175656
	39.5	0.197995			0.951976		0.412678		0.596055
	39.6	0.197376			0.951912		0.411763		0.595555
	39.7	0.196759			0.951848		0.410851		0.595055
	39.8	0.196144			0.951784		0.40994		0.594557
	39.9	0.195532			0.95172		0.409032		0.594059
	40	0.194922			0.951656		0.408126		0.593562
	40.1	0.194314			0.951592		0.407221		0.593067
	40.2	0.193708			0.951528		0.406319		0.592572
	40.3	0.193105			0.951464		0.405419		0.592079
	40.4	0.192503			0.951401		0.404521		0.591586
	40.5	0.191904			0.951337		0.403625		0.591095
	40.6	0.191307			0.951274		0.402731		0.590604
	40.7	0.190712			0.95121		0.401839		0.590115
	40.8	0.190119			0.951147		0.400949		0.589626
	40.9	0.189529			0.951084		0.400061		0.589138
	41	0.18894			0.95102		0.399175		0.588652
	41.1	0.188354			0.950957		0.398291		0.588166
	41.2	0.187769			0.950894		0.39741		0.587681
	41.3	0.187187			0.950831		0.39653		0.587198
	41.4	0.186607			0.950768		0.395652		0.586715
	41.5	0.186029			0.950706		0.394776		0.586233
	41.6	0.185453			0.950643		0.393902		0.585752
	41.7	0.184879			0.95058		0.39303		0.585272
	41.8	0.184307			0.950517		0.39216		0.584793
	41.9	0.183737			0.950455		0.391292		0.584315
	42	0.183169			0.950392		0.390427		0.583838
	42.1	0.182603			0.95033		0.389563		0.583362
	42.2	0.18204			0.950268		0.388701		0.582887
	42.3	0.181478			0.950205		0.38784		0.582413
	42.4	0.180918			0.950143		0.386982		0.581939
	42.5	0.18036			0.950081		0.386126		0.581467
	42.6	0.179804			0.950019		0.385272		0.580996
	42.7	0.179251			0.949957		0.38442		0.580525
	42.8	0.178699			0.949895		0.383569		0.580056
	42.9	0.178149			0.949833		0.382721		0.579587
	43	0.177601			0.949771		0.381874		0.579119
	43.1	0.177055			0.94971		0.38103		0.578652
	43.2	0.176511			0.949648		0.380187		0.578186
	43.3	0.175968			0.949586		0.379347		0.577721
	43.4	0.175428			0.949525		0.378508		0.577257
	43.5	0.17489			0.949463		0.377671		0.576794
	43.6	0.174353			0.949402		0.376836		0.576332
	43.7	0.173819			0.949341		0.376003		0.57587
	43.8	0.173286			0.949279		0.375171		0.57541
	43.9	0.172755			0.949218		0.374342		0.57495
	44	0.172226			0.949157		0.373515		0.574491
	44.1	0.171699			0.949096		0.372689		0.574033
	44.2	0.171174			0.949035		0.371865		0.573576
	44.3	0.170651			0.948974		0.371044		0.57312
	44.4	0.170129			0.948913		0.370224		0.572665
	44.5	0.169609			0.948852		0.369405		0.572211
	44.6	0.169092			0.948792		0.368589		0.571757
	44.7	0.168575			0.948731		0.367775		0.571305
	44.8	0.168061			0.94867		0.366962		0.570853
	44.9	0.167549			0.94861		0.366152		0.570402
	45	0.167038			0.948549		0.365343		0.569952
	45.1	0.166529			0.948489		0.364536		0.569503
	45.2	0.166022			0.948428		0.36373		0.569054
	45.3	0.165517			0.948368		0.362927		0.568607
	45.4	0.165013			0.948308		0.362125		0.56816
	45.5	0.164511			0.948248		0.361326		0.567715
	45.6	0.164011			0.948187		0.360528		0.56727
	45.7	0.163513			0.948127		0.359732		0.566826
	45.8	0.163016			0.948067		0.358937		0.566382
	45.9	0.162521			0.948007		0.358145		0.56594
	46	0.162028			0.947947		0.357354		0.565498
	46.1	0.161537			0.947888		0.356565		0.565058
	46.2	0.161047			0.947828		0.355778		0.564618
	46.3	0.160559			0.947768		0.354993		0.564179
	46.4	0.160073			0.947709		0.354209		0.563741
	46.5	0.159588			0.947649		0.353427		0.563303
	46.6	0.159105			0.947589		0.352647		0.562867
	46.7	0.158624			0.94753		0.351869		0.562431
	46.8	0.158144			0.947471		0.351093		0.561996
	46.9	0.157666			0.947411		0.350318		0.561562
	47	0.15719			0.947352		0.349545		0.561128
	47.1	0.156715			0.947293		0.348774		0.560696
	47.2	0.156242			0.947234		0.348004		0.560264
	47.3	0.155771			0.947174		0.347236		0.559833
	47.4	0.155301			0.947115		0.34647		0.559403
	47.5	0.154833			0.947056		0.345706		0.558974
	47.6	0.154366			0.946997		0.344944		0.558545
	47.7	0.153901			0.946939		0.344183		0.558118
	47.8	0.153438			0.94688		0.343424		0.557691
	47.9	0.152976			0.946821		0.342666		0.557265
	48	0.152516			0.946762		0.341911		0.556839
	48.1	0.152058			0.946704		0.341157		0.556415
	48.2	0.151601			0.946645		0.340405		0.555991
	48.3	0.151145			0.946586		0.339654		0.555568
	48.4	0.150691			0.946528		0.338905		0.555146
	48.5	0.150239			0.94647		0.338158		0.554725
	48.6	0.149788			0.946411		0.337413		0.554304
	48.7	0.149339			0.946353		0.336669		0.553884
	48.8	0.148891			0.946295		0.335927		0.553465
	48.9	0.148445			0.946236		0.335186		0.553047
	49	0.148001			0.946178		0.334448		0.552629
	49.1	0.147557			0.94612		0.333711		0.552212
	49.2	0.147116			0.946062		0.332975		0.551796
	49.3	0.146676			0.946004		0.332242		0.551381
	49.4	0.146237			0.945946		0.331509		0.550966
	49.5	0.1458			0.945888		0.330779		0.550553
	49.6	0.145364			0.945831		0.33005		0.55014
	49.7	0.14493			0.945773		0.329323		0.549727
	49.8	0.144498			0.945715		0.328598		0.549316
	49.9	0.144066			0.945657		0.327874		0.548905
	50	0.143637			0.9456		0.327152		0.548495
	50.1	0.143208			0.945542		0.326431		0.548086
	50.2	0.142782			0.945485		0.325712		0.547677
	50.3	0.142356			0.945427		0.324995		0.54727
	50.4	0.141932			0.94537		0.324279		0.546863
	50.5	0.14151			0.945313		0.323565		0.546456
	50.6	0.141089			0.945255		0.322853		0.546051
	50.7	0.140669			0.945198		0.322142		0.545646
	50.8	0.140251			0.945141		0.321433		0.545242
	50.9	0.139834			0.945084		0.320725		0.544838
	51	0.139419			0.945027		0.320019		0.544436
	51.1	0.139005			0.94497		0.319315		0.544034
	51.2	0.138592			0.944913		0.318612		0.543632
	51.3	0.138181			0.944856		0.317911		0.543232
	51.4	0.137771			0.944799		0.317211		0.542832
	51.5	0.137363			0.944742		0.316513		0.542433
	51.6	0.136956			0.944685		0.315816		0.542035
	51.7	0.13655			0.944629		0.315122		0.541637
	51.8	0.136146			0.944572		0.314428		0.54124
	51.9	0.135743			0.944515		0.313736		0.540844
	52	0.135341			0.944459		0.313046		0.540448
	52.1	0.134941			0.944402		0.312358		0.540054
	52.2	0.134542			0.944346		0.31167		0.539659
	52.3	0.134145			0.94429		0.310985		0.539266
	52.4	0.133748			0.944233		0.310301		0.538873
	52.5	0.133354			0.944177		0.309618		0.538481
	52.6	0.13296			0.944121		0.308937		0.53809
	52.7	0.132568			0.944064		0.308258		0.537699
	52.8	0.132177			0.944008		0.30758		0.537309
	52.9	0.131787			0.943952		0.306904		0.53692
	53	0.131399			0.943896		0.306229		0.536531
	53.1	0.131012			0.94384		0.305556		0.536144
	53.2	0.130626			0.943784		0.304884		0.535756
	53.3	0.130242			0.943728		0.304214		0.53537
	53.4	0.129858			0.943672		0.303545		0.534984
	53.5	0.129477			0.943617		0.302878		0.534599
	53.6	0.129096			0.943561		0.302212		0.534214
	53.7	0.128717			0.943505		0.301548		0.533831
	53.8	0.128339			0.943449		0.300885		0.533447
	53.9	0.127962			0.943394		0.300224		0.533065
	54	0.127586			0.943338		0.299564		0.532683
	54.1	0.127212			0.943283		0.298906		0.532302
	54.2	0.126839			0.943227		0.298249		0.531921
	54.3	0.126467			0.943172		0.297594		0.531542
	54.4	0.126096			0.943117		0.29694		0.531162
	54.5	0.125727			0.943061		0.296288		0.530784
	54.6	0.125359			0.943006		0.295637		0.530406
	54.7	0.124992			0.942951		0.294988		0.530029
	54.8	0.124626			0.942895		0.29434		0.529652
	54.9	0.124262			0.94284		0.293693		0.529277
	55	0.123898			0.942785		0.293048		0.528901
	55.1	0.123536			0.94273		0.292405		0.528527
	55.2	0.123175			0.942675		0.291763		0.528153
	55.3	0.122816			0.94262		0.291122		0.527779
	55.4	0.122457			0.942565		0.290483		0.527407
	55.5	0.1221			0.942511		0.289845		0.527035
	55.6	0.121744			0.942456		0.289209		0.526664
	55.7	0.121389			0.942401		0.288574		0.526293
	55.8	0.121035			0.942346		0.287941		0.525923
	55.9	0.120682			0.942292		0.287309		0.525553
	56	0.120331			0.942237		0.286678		0.525184
	56.1	0.11998			0.942182		0.286049		0.524816
	56.2	0.119631			0.942128		0.285421		0.524449
	56.3	0.119283			0.942073		0.284795		0.524082
	56.4	0.118936			0.942019		0.28417		0.523716
	56.5	0.118591			0.941964		0.283546		0.52335
	56.6	0.118246			0.94191		0.282924		0.522985
	56.7	0.117903			0.941856		0.282303		0.52262
	56.8	0.11756			0.941802		0.281684		0.522257
	56.9	0.117219			0.941747		0.281066		0.521893
	57	0.116879			0.941693		0.28045		0.521531
	57.1	0.11654			0.941639		0.279835		0.521169
	57.2	0.116202			0.941585		0.279221		0.520808
	57.3	0.115865			0.941531		0.278608		0.520447
	57.4	0.11553			0.941477		0.277997		0.520087
	57.5	0.115195			0.941423		0.277388		0.519727
	57.6	0.114862			0.941369		0.27678		0.519368
	57.7	0.114529			0.941315		0.276173		0.51901
	57.8	0.114198			0.941261		0.275567		0.518652
	57.9	0.113868			0.941208		0.274963		0.518295
	58	0.113539			0.941154		0.27436		0.517939
	58.1	0.113211			0.9411		0.273759		0.517583
	58.2	0.112884			0.941046		0.273159		0.517228
	58.3	0.112558			0.940993		0.27256		0.516873
	58.4	0.112233			0.940939		0.271963		0.516519
	58.5	0.111909			0.940886		0.271367		0.516166
	58.6	0.111586			0.940832		0.270772		0.515813
	58.7	0.111265			0.940779		0.270178		0.51546
	58.8	0.110944			0.940725		0.269586		0.515109
	58.9	0.110624			0.940672		0.268996		0.514758
	59	0.110306			0.940619		0.268406		0.514407
	59.1	0.109988			0.940565		0.267818		0.514057
	59.2	0.109672			0.940512		0.267232		0.513708
	59.3	0.109356			0.940459		0.266646		0.513359
	59.4	0.109042			0.940406		0.266062		0.513011
	59.5	0.108728			0.940353		0.265479		0.512663
	59.6	0.108416			0.9403		0.264898		0.512316
	59.7	0.108104			0.940247		0.264318		0.51197
	59.8	0.107794			0.940194		0.263739		0.511624
	59.9	0.107485			0.940141		0.263161		0.511278
	60	0.107176			0.940088		0.262585		0.510934
	60.1	0.106869			0.940035		0.26201		0.51059
	60.2	0.106562			0.939982		0.261437		0.510246
	60.3	0.106257			0.93993		0.260864		0.509903
	60.4	0.105952			0.939877		0.260293		0.50956
	60.5	0.105649			0.939824		0.259723		0.509219
	60.6	0.105347			0.939771		0.259155		0.508877
	60.7	0.105045			0.939719		0.258588		0.508537
	60.8	0.104744			0.939666		0.258022		0.508196
	60.9	0.104445			0.939614		0.257457		0.507857
	61	0.104146			0.939561		0.256894		0.507518
	61.1	0.103849			0.939509		0.256331		0.507179
	61.2	0.103552			0.939456		0.255771		0.506841
	61.3	0.103256			0.939404		0.255211		0.506504
	61.4	0.102961			0.939352		0.254653		0.506167
	61.5	0.102668			0.939299		0.254095		0.505831
	61.6	0.102375			0.939247		0.25354		0.505495
	61.7	0.102083			0.939195		0.252985		0.50516
	61.8	0.101792			0.939143		0.252432		0.504825
	61.9	0.101502			0.939091		0.251879		0.504491
	62	0.101212			0.939039		0.251329		0.504157
	62.1	0.100924			0.938987		0.250779		0.503824
	62.2	0.100637			0.938935		0.25023		0.503492
	62.3	0.100351			0.938883		0.249683		0.50316
	62.4	0.100065			0.938831		0.249137		0.502828
	62.5	0.0997805			0.938779		0.248593		0.502497
	62.6	0.0994969			0.938727		0.248049		0.502167
	62.7	0.0992141			0.938675		0.247507		0.501837
	62.8	0.0989323			0.938623		0.246966		0.501508
	62.9	0.0986513			0.938572		0.246426		0.501179
	63	0.0983713			0.93852		0.245887		0.500851
	63.1	0.0980921			0.938468		0.24535		0.500524
	63.2	0.0978139			0.938417		0.244814		0.500196
	63.3	0.0975365			0.938365		0.244278		0.49987
	63.4	0.09726			0.938314		0.243745		0.499544
	63.5	0.0969844			0.938262		0.243212		0.499218
	63.6	0.0967096			0.938211		0.242681		0.498893
	63.7	0.0964358			0.938159		0.24215		0.498569
	63.8	0.0961628			0.938108		0.241621		0.498245
	63.9	0.0958906			0.938056		0.241093		0.497921
	64	0.0956194			0.938005		0.240567		0.497598
	64.1	0.095349			0.937954		0.240041		0.497276
	64.2	0.0950794			0.937903		0.239517		0.496954
	64.3	0.0948107			0.937851		0.238994		0.496633
	64.4	0.0945429			0.9378		0.238472		0.496312
	64.5	0.0942759			0.937749		0.237951		0.495991
	64.6	0.0940097			0.937698		0.237431		0.495671
	64.7	0.0937444			0.937647		0.236913		0.495352
	64.8	0.09348			0.937596		0.236396		0.495033
	64.9	0.0932164			0.937545		0.235879		0.494715
	65	0.0929536			0.937494		0.235364		0.494397
	65.1	0.0926916			0.937443		0.234851		0.49408
	65.2	0.0924305			0.937392		0.234338		0.493763
	65.3	0.0921702			0.937341		0.233826		0.493447
	65.4	0.0919107			0.937291		0.233316		0.493131
	65.5	0.091652			0.93724		0.232807		0.492816
	65.6	0.0913941			0.937189		0.232299		0.492501
	65.7	0.0911371			0.937138		0.231792		0.492187
	65.8	0.0908809			0.937088		0.231286		0.491873
	65.9	0.0906255			0.937037		0.230781		0.491559
	66	0.0903708			0.936986		0.230278		0.491247
	66.1	0.090117			0.936936		0.229775		0.490934
	66.2	0.089864			0.936885		0.229274		0.490623
	66.3	0.0896118			0.936835		0.228774		0.490311
	66.4	0.0893603			0.936785		0.228275		0.49
	66.5	0.0891097			0.936734		0.227777		0.48969
	66.6	0.0888598			0.936684		0.22728		0.48938
	66.7	0.0886108			0.936633		0.226784		0.489071
	66.8	0.0883625			0.936583		0.22629		0.488762
	66.9	0.088115			0.936533		0.225796		0.488454
	67	0.0878683			0.936483		0.225304		0.488146
	67.1	0.0876223			0.936432		0.224812		0.487838
	67.2	0.0873771			0.936382		0.224322		0.487531
	67.3	0.0871327			0.936332		0.223833		0.487225
	67.4	0.086889			0.936282		0.223345		0.486919
	67.5	0.0866461			0.936232		0.222858		0.486613
	67.6	0.086404			0.936182		0.222372		0.486308
	67.7	0.0861626			0.936132		0.221888		0.486004
	67.8	0.085922			0.936082		0.221404		0.4857
	67.9	0.0856821			0.936032		0.220921		0.485396
	68	0.085443			0.935982		0.22044		0.485093
	68.1	0.0852046			0.935932		0.21996		0.48479
	68.2	0.084967			0.935883		0.21948		0.484488
	68.3	0.0847301			0.935833		0.219002		0.484186
	68.4	0.084494			0.935783		0.218525		0.483885
	68.5	0.0842586			0.935733		0.218049		0.483584
	68.6	0.0840239			0.935684		0.217574		0.483284
	68.7	0.0837899			0.935634		0.2171		0.482984
	68.8	0.0835567			0.935584		0.216627		0.482685
	68.9	0.0833242			0.935535		0.216155		0.482386
	69	0.0830924			0.935485		0.215684		0.482087
	69.1	0.0828614			0.935436		0.215214		0.481789
	69.2	0.082631			0.935386		0.214745		0.481492
	69.3	0.0824014			0.935337		0.214278		0.481195
	69.4	0.0821725			0.935288		0.213811		0.480898
	69.5	0.0819443			0.935238		0.213346		0.480602
	69.6	0.0817168			0.935189		0.212881		0.480306
	69.7	0.08149			0.93514		0.212418		0.480011
	69.8	0.081264			0.93509		0.211955		0.479716
	69.9	0.0810386			0.935041		0.211494		0.479422
	70	0.0808139			0.934992		0.211033		0.479128
	70.1	0.0805899			0.934943		0.210574		0.478834
	70.2	0.0803666			0.934893		0.210116		0.478541
	70.3	0.080144			0.934844		0.209658		0.478249
	70.4	0.0799221			0.934795		0.209202		0.477957
	70.5	0.0797009			0.934746		0.208747		0.477665
	70.6	0.0794803			0.934697		0.208292		0.477374
	70.7	0.0792605			0.934648		0.207839		0.477083
	70.8	0.0790413			0.934599		0.207387		0.476793
	70.9	0.0788228			0.93455		0.206936		0.476503
	71	0.078605			0.934502		0.206486		0.476213
	71.1	0.0783878			0.934453		0.206036		0.475924
	71.2	0.0781713			0.934404		0.205588		0.475636
	71.3	0.0779555			0.934355		0.205141		0.475348
	71.4	0.0777403			0.934306		0.204695		0.47506
	71.5	0.0775258			0.934258		0.20425		0.474773
	71.6	0.077312			0.934209		0.203805		0.474486
	71.7	0.0770988			0.93416		0.203362		0.4742
	71.8	0.0768863			0.934112		0.20292		0.473914
	71.9	0.0766744			0.934063		0.202479		0.473628
	72	0.0764632			0.934015		0.202038		0.473343
	72.1	0.0762526			0.933966		0.201599		0.473059
	72.2	0.0760427			0.933917		0.201161		0.472774
	72.3	0.0758334			0.933869		0.200723		0.472491
	72.4	0.0756248			0.933821		0.200287		0.472207
	72.5	0.0754168			0.933772		0.199852		0.471924
	72.6	0.0752094			0.933724		0.199417		0.471642
	72.7	0.0750027			0.933675		0.198984		0.47136
	72.8	0.0747966			0.933627		0.198552		0.471078
	72.9	0.0745912			0.933579		0.19812		0.470797
	73	0.0743863			0.933531		0.197689		0.470516
	73.1	0.0741821			0.933482		0.19726		0.470236
	73.2	0.0739786			0.933434		0.196831		0.469956
	73.3	0.0737756			0.933386		0.196404		0.469676
	73.4	0.0735733			0.933338		0.195977		0.469397
	73.5	0.0733716			0.93329		0.195551		0.469118
	73.6	0.0731705			0.933242		0.195126		0.46884
	73.7	0.07297			0.933194		0.194703		0.468562
	73.8	0.0727701			0.933146		0.19428		0.468285
	73.9	0.0725708			0.933098		0.193858		0.468008
	74	0.0723722			0.93305		0.193437		0.467731
	74.1	0.0721741			0.933002		0.193017		0.467455
	74.2	0.0719767			0.932954		0.192597		0.467179
	74.3	0.0717798			0.932906		0.192179		0.466903
	74.4	0.0715836			0.932858		0.191762		0.466628
	74.5	0.0713879			0.932811		0.191346		0.466354
	74.6	0.0711929			0.932763		0.19093		0.46608
	74.7	0.0709984			0.932715		0.190516		0.465806
	74.8	0.0708046			0.932667		0.190102		0.465533
	74.9	0.0706113			0.93262		0.18969		0.46526
	75	0.0704186			0.932572		0.189278		0.464987
	75.1	0.0702265			0.932525		0.188867		0.464715
	75.2	0.0700349			0.932477		0.188457		0.464443
	75.3	0.069844			0.932429		0.188048		0.464172
	75.4	0.0696536			0.932382		0.18764		0.463901
	75.5	0.0694639			0.932334		0.187233		0.46363
	75.6	0.0692746			0.932287		0.186827		0.46336
	75.7	0.069086			0.93224		0.186421		0.46309
	75.8	0.0688979			0.932192		0.186017		0.462821
	75.9	0.0687104			0.932145		0.185613		0.462552
	76	0.0685235			0.932097		0.185211		0.462284
	76.1	0.0683372			0.93205		0.184809		0.462015
	76.2	0.0681514			0.932003		0.184408		0.461748
	76.3	0.0679661			0.931956		0.184008		0.46148
	76.4	0.0677814			0.931908		0.183609		0.461213
	76.5	0.0675973			0.931861		0.183211		0.460947
	76.6	0.0674138			0.931814		0.182814		0.46068
	76.7	0.0672307			0.931767		0.182417		0.460415
	76.8	0.0670483			0.93172		0.182022		0.460149
	76.9	0.0668664			0.931673		0.181627		0.459884
	77	0.066685			0.931626		0.181233		0.45962
	77.1	0.0665042			0.931579		0.18084		0.459355
	77.2	0.0663239			0.931532		0.180448		0.459091
	77.3	0.0661442			0.931485		0.180057		0.458828
	77.4	0.065965			0.931438		0.179667		0.458565
	77.5	0.0657864			0.931391		0.179278		0.458302
	77.6	0.0656083			0.931344		0.178889		0.45804
	77.7	0.0654307			0.931297		0.178501		0.457778
	77.8	0.0652537			0.93125		0.178115		0.457516
	77.9	0.0650772			0.931203		0.177729		0.457255
	78	0.0649012			0.931157		0.177344		0.456994
	78.1	0.0647258			0.93111		0.176959		0.456734
	78.2	0.0645509			0.931063		0.176576		0.456474
	78.3	0.0643765			0.931016		0.176193		0.456214
	78.4	0.0642026			0.93097		0.175812		0.455955
	78.5	0.0640293			0.930923		0.175431		0.455696
	78.6	0.0638564			0.930877		0.175051		0.455437
	78.7	0.0636841			0.93083		0.174672		0.455179
	78.8	0.0635123			0.930783		0.174294		0.454921
	78.9	0.063341			0.930737		0.173916		0.454664
	79	0.0631703			0.93069		0.173539		0.454407
	79.1	0.063			0.930644		0.173164		0.45415
	79.2	0.0628303			0.930598		0.172789		0.453894
	79.3	0.062661			0.930551		0.172415		0.453638
	79.4	0.0624923			0.930505		0.172041		0.453382
	79.5	0.0623241			0.930458		0.171669		0.453127
	79.6	0.0621564			0.930412		0.171297		0.452872
	79.7	0.0619891			0.930366		0.170927		0.452617
	79.8	0.0618224			0.93032		0.170557		0.452363
	79.9	0.0616562			0.930273		0.170188		0.452109
	80	0.0614905			0.930227		0.169819		0.451856
	80.1	0.0613252			0.930181		0.169452		0.451603
	80.2	0.0611605			0.930135		0.169085		0.45135
	80.3	0.0609962			0.930089		0.168719		0.451098
	80.4	0.0608325			0.930043		0.168354		0.450846
	80.5	0.0606692			0.929996		0.16799		0.450594
	80.6	0.0605064			0.92995		0.167626		0.450343
	80.7	0.0603441			0.929904		0.167264		0.450092
	80.8	0.0601823			0.929858		0.166902		0.449842
	80.9	0.0600209			0.929812		0.166541		0.449592
	81	0.0598601			0.929766		0.166181		0.449342
	81.1	0.0596997			0.929721		0.165821		0.449092
	81.2	0.0595398			0.929675		0.165463		0.448843
	81.3	0.0593803			0.929629		0.165105		0.448594
	81.4	0.0592214			0.929583		0.164748		0.448346
	81.5	0.0590629			0.929537		0.164392		0.448098
	81.6	0.0589049			0.929491		0.164036		0.44785
	81.7	0.0587473			0.929446		0.163682		0.447603
	81.8	0.0585902			0.9294		0.163328		0.447356
	81.9	0.0584336			0.929354		0.162975		0.447109
	82	0.0582775			0.929308		0.162622		0.446863
	82.1	0.0581218			0.929263		0.162271		0.446617
	82.2	0.0579666			0.929217		0.16192		0.446371
	82.3	0.0578118			0.929172		0.16157		0.446126
	82.4	0.0576575			0.929126		0.161221		0.445881
	82.5	0.0575036			0.92908		0.160873		0.445637
	82.6	0.0573502			0.929035		0.160525		0.445392
	82.7	0.0571973			0.928989		0.160178		0.445148
	82.8	0.0570448			0.928944		0.159832		0.444905
	82.9	0.0568928			0.928899		0.159487		0.444662
	83	0.0567412			0.928853		0.159142		0.444419
	83.1	0.05659			0.928808		0.158798		0.444176
	83.2	0.0564393			0.928762		0.158455		0.443934
	83.3	0.056289			0.928717		0.158113		0.443692
	83.4	0.0561392			0.928672		0.157772		0.443451
	83.5	0.0559899			0.928626		0.157431		0.44321
	83.6	0.0558409			0.928581		0.157091		0.442969
	83.7	0.0556924			0.928536		0.156752		0.442728
	83.8	0.0555444			0.928491		0.156413		0.442488
	83.9	0.0553968			0.928445		0.156075		0.442248
	84	0.0552496			0.9284		0.155738		0.442009
	84.1	0.0551028			0.928355		0.155402		0.44177
	84.2	0.0549565			0.92831		0.155067		0.441531
	84.3	0.0548106			0.928265		0.154732		0.441292
	84.4	0.0546651			0.92822		0.154398		0.441054
	84.5	0.0545201			0.928175		0.154065		0.440816
	84.6	0.0543755			0.92813		0.153732		0.440579
	84.7	0.0542313			0.928085		0.1534		0.440342
	84.8	0.0540876			0.92804		0.153069		0.440105
	84.9	0.0539442			0.927995		0.152739		0.439868
	85	0.0538013			0.92795		0.152409		0.439632
	85.1	0.0536588			0.927905		0.15208		0.439396
	85.2	0.0535167			0.92786		0.151752		0.439161
	85.3	0.053375			0.927815		0.151425		0.438926
	85.4	0.0532338			0.927771		0.151098		0.438691
	85.5	0.0530929			0.927726		0.150772		0.438456
	85.6	0.0529525			0.927681		0.150447		0.438222
	85.7	0.0528125			0.927636		0.150123		0.437988
	85.8	0.0526729			0.927592		0.149799		0.437755
	85.9	0.0525337			0.927547		0.149476		0.437521
	86	0.0523949			0.927502		0.149153		0.437288
	86.1	0.0522565			0.927458		0.148832		0.437056
	86.2	0.0521185			0.927413		0.148511		0.436823
	86.3	0.051981			0.927368		0.148191		0.436591
	86.4	0.0518438			0.927324		0.147871		0.43636
	86.5	0.051707			0.927279		0.147552		0.436128
	86.6	0.0515706			0.927235		0.147234		0.435897
	86.7	0.0514346			0.92719		0.146917		0.435667
	86.8	0.0512991			0.927146		0.1466		0.435436
	86.9	0.0511639			0.927101		0.146284		0.435206
	87	0.0510291			0.927057		0.145969		0.434976
	87.1	0.0508947			0.927012		0.145654		0.434747
	87.2	0.0507607			0.926968		0.14534		0.434518
	87.3	0.050627			0.926924		0.145027		0.434289
	87.4	0.0504938			0.926879		0.144715		0.434061
	87.5	0.050361			0.926835		0.144403		0.433832
	87.6	0.0502285			0.926791		0.144092		0.433604
	87.7	0.0500964			0.926747		0.143781		0.433377
	87.8	0.0499647			0.926702		0.143471		0.43315
	87.9	0.0498334			0.926658		0.143162		0.432923
	88	0.0497025			0.926614		0.142854		0.432696
	88.1	0.049572			0.92657		0.142546		0.43247
	88.2	0.0494418			0.926526		0.142239		0.432244
	88.3	0.049312			0.926482		0.141933		0.432018
	88.4	0.0491826			0.926437		0.141627		0.431792
	88.5	0.0490535			0.926393		0.141322		0.431567
	88.6	0.0489249			0.926349		0.141018		0.431342
	88.7	0.0487966			0.926305		0.140714		0.431118
	88.8	0.0486687			0.926261		0.140411		0.430894
	88.9	0.0485411			0.926217		0.140109		0.43067
	89	0.0484139			0.926173		0.139807		0.430446
	89.1	0.0482871			0.926129		0.139506		0.430223
	89.2	0.0481607			0.926086		0.139206		0.43
	89.3	0.0480346			0.926042		0.138906		0.429777
	89.4	0.0479089			0.925998		0.138607		0.429555
	89.5	0.0477835			0.925954		0.138309		0.429333
	89.6	0.0476585			0.92591		0.138012		0.429111
	89.7	0.0475339			0.925866		0.137715		0.428889
	89.8	0.0474096			0.925823		0.137418		0.428668
	89.9	0.0472857			0.925779		0.137123		0.428447
	90	0.0471621			0.925735		0.136827		0.428227
	90.1	0.0470389			0.925691		0.136533		0.428006
	90.2	0.0469161			0.925648		0.136239		0.427786
	90.3	0.0467936			0.925604		0.135946		0.427567
	90.4	0.0466715			0.92556		0.135654		0.427347
	90.5	0.0465497			0.925517		0.135362		0.427128
	90.6	0.0464283			0.925473		0.135071		0.426909
	90.7	0.0463072			0.92543		0.13478		0.426691
	90.8	0.0461864			0.925386		0.134491		0.426472
	90.9	0.046066			0.925343		0.134201		0.426254
	91	0.045946			0.925299		0.133913		0.426037
	91.1	0.0458263			0.925256		0.133625		0.425819
	91.2	0.0457069			0.925212		0.133338		0.425602
	91.3	0.0455879			0.925169		0.133051		0.425385
	91.4	0.0454693			0.925125		0.132765		0.425169
	91.5	0.0453509			0.925082		0.132479		0.424953
	91.6	0.0452329			0.925039		0.132195		0.424737
	91.7	0.0451153			0.924995		0.131911		0.424521
	91.8	0.044998			0.924952		0.131627		0.424306
	91.9	0.044881			0.924909		0.131344		0.424091
	92	0.0447644			0.924865		0.131062		0.423876
	92.1	0.0446481			0.924822		0.13078		0.423661
	92.2	0.0445321			0.924779		0.130499		0.423447
	92.3	0.0444164			0.924736		0.130219		0.423233
	92.4	0.0443011			0.924693		0.129939		0.423019
	92.5	0.0441861			0.924649		0.12966		0.422806
	92.6	0.0440715			0.924606		0.129381		0.422593
	92.7	0.0439572			0.924563		0.129103		0.42238
	92.8	0.0438432			0.92452		0.128826		0.422167
	92.9	0.0437295			0.924477		0.128549		0.421955
	93	0.0436161			0.924434		0.128273		0.421743
	93.1	0.0435031			0.924391		0.127998		0.421532
	93.2	0.0433904			0.924348		0.127723		0.42132
	93.3	0.043278			0.924305		0.127449		0.421109
	93.4	0.043166			0.924262		0.127175		0.420898
	93.5	0.0430542			0.924219		0.126902		0.420687
	93.6	0.0429428			0.924176		0.126629		0.420477
	93.7	0.0428317			0.924133		0.126357		0.420267
	93.8	0.0427209			0.92409		0.126086		0.420057
	93.9	0.0426105			0.924047		0.125816		0.419848
	94	0.0425003			0.924005		0.125545		0.419639
	94.1	0.0423905			0.923962		0.125276		0.41943
	94.2	0.0422809			0.923919		0.125007		0.419221
	94.3	0.0421717			0.923876		0.124739		0.419013
	94.4	0.0420628			0.923833		0.124471		0.418804
	94.5	0.0419542			0.923791		0.124204		0.418597
	94.6	0.0418459			0.923748		0.123937		0.418389
	94.7	0.041738			0.923705		0.123672		0.418182
	94.8	0.0416303			0.923663		0.123406		0.417975
	94.9	0.0415229			0.92362		0.123141		0.417768
	95	0.0414158			0.923577		0.122877		0.417561
	95.1	0.0413091			0.923535		0.122614		0.417355
	95.2	0.0412026			0.923492		0.122351		0.417149
	95.3	0.0410965			0.92345		0.122088		0.416943
	95.4	0.0409906			0.923407		0.121826		0.416738
	95.5	0.0408851			0.923365		0.121565		0.416533
	95.6	0.0407798			0.923322		0.121304		0.416328
	95.7	0.0406749			0.92328		0.121044		0.416123
	95.8	0.0405702			0.923237		0.120785		0.415919
	95.9	0.0404658			0.923195		0.120526		0.415715
	96	0.0403618			0.923152		0.120267		0.415511
	96.1	0.040258			0.92311		0.120009		0.415307
	96.2	0.0401545			0.923068		0.119752		0.415104
	96.3	0.0400513			0.923025		0.119495		0.414901
	96.4	0.0399484			0.922983		0.119239		0.414698
	96.5	0.0398458			0.922941		0.118984		0.414496
	96.6	0.0397435			0.922898		0.118729		0.414293
	96.7	0.0396415			0.922856		0.118474		0.414091
	96.8	0.0395398			0.922814		0.11822		0.41389
	96.9	0.0394383			0.922772		0.117967		0.413688
	97	0.0393372			0.922729		0.117714		0.413487
	97.1	0.0392363			0.922687		0.117462		0.413286
	97.2	0.0391357			0.922645		0.11721		0.413085
	97.3	0.0390354			0.922603		0.116959		0.412885
	97.4	0.0389353			0.922561		0.116709		0.412685
	97.5	0.0388356			0.922519		0.116459		0.412485
	97.6	0.0387361			0.922477		0.116209		0.412285
	97.7	0.038637			0.922435		0.11596		0.412086
	97.8	0.038538			0.922393		0.115712		0.411886
	97.9	0.0384394			0.922351		0.115464		0.411687
	98	0.0383411			0.922309		0.115217		0.411489
	98.1	0.038243			0.922267		0.11497		0.41129
	98.2	0.0381452			0.922225		0.114724		0.411092
	98.3	0.0380477			0.922183		0.114478		0.410894
	98.4	0.0379504			0.922141		0.114233		0.410697
	98.5	0.0378535			0.922099		0.113989		0.410499
	98.6	0.0377568			0.922057		0.113744		0.410302
	98.7	0.0376603			0.922015		0.113501		0.410105
	98.8	0.0375642			0.921973		0.113258		0.409908
	98.9	0.0374683			0.921931		0.113016		0.409712
	99	0.0373727			0.92189		0.112774		0.409516
	99.1	0.0372773			0.921848		0.112532		0.40932
	99.2	0.0371822			0.921806		0.112292		0.409124
	99.3	0.0370874			0.921764		0.112051		0.408929
	99.4	0.0369929			0.921723		0.111811		0.408734
	99.5	0.0368986			0.921681		0.111572		0.408539
	99.6	0.0368045			0.921639		0.111333		0.408344
	99.7	0.0367108			0.921598		0.111095		0.40815
	99.8	0.0366173			0.921556		0.110858		0.407956
	99.9	0.036524			0.921514		0.11062		0.407762
	100	0.0364311			0.921473		0.110384		0.407568
	100.1	0.0363384			0.921431		0.110148		0.407374
	100.2	0.0362459			0.92139		0.109912		0.407181
	100.3	0.0361537			0.921348		0.109677		0.406988
	100.4	0.0360618			0.921307		0.109443		0.406796
	100.5	0.0359701			0.921265		0.109208		0.406603
	100.6	0.0358786			0.921224		0.108975		0.406411
	100.7	0.0357875			0.921182		0.108742		0.406219
	100.8	0.0356966			0.921141		0.108509		0.406027
	100.9	0.0356059			0.921099		0.108277		0.405836
	101	0.0355155			0.921058		0.108046		0.405644
	101.1	0.0354253			0.921016		0.107815		0.405453
	101.2	0.0353354			0.920975		0.107585		0.405263
	101.3	0.0352458			0.920934		0.107355		0.405072
	101.4	0.0351563			0.920892		0.107125		0.404882
	101.5	0.0350672			0.920851		0.106896		0.404692
	101.6	0.0349783			0.92081		0.106668		0.404502
	101.7	0.0348896			0.920768		0.10644		0.404312
	101.8	0.0348012			0.920727		0.106212		0.404123
	101.9	0.034713			0.920686		0.105985		0.403934
	102	0.0346251			0.920645		0.105759		0.403745
	102.1	0.0345374			0.920604		0.105533		0.403556
	102.2	0.03445			0.920562		0.105307		0.403368
	102.3	0.0343628			0.920521		0.105083		0.40318
	102.4	0.0342758			0.92048		0.104858		0.402992
	102.5	0.0341891			0.920439		0.104634		0.402804
	102.6	0.0341026			0.920398		0.104411		0.402617
	102.7	0.0340164			0.920357		0.104188		0.402429
	102.8	0.0339304			0.920316		0.103965		0.402242
	102.9	0.0338447			0.920275		0.103743		0.402055
	103	0.0337592			0.920234		0.103522		0.401869
	103.1	0.0336739			0.920193		0.1033		0.401683
	103.2	0.0335888			0.920152		0.10308		0.401496
	103.3	0.033504			0.920111		0.10286		0.401311
	103.4	0.0334195			0.92007		0.10264		0.401125
	103.5	0.0333351			0.920029		0.102421		0.40094
	103.6	0.033251			0.919988		0.102202		0.400754
	103.7	0.0331671			0.919947		0.101984		0.40057
	103.8	0.0330835			0.919906		0.101767		0.400385
	103.9	0.0330001			0.919865		0.101549		0.4002
	104	0.0329169			0.919824		0.101333		0.400016
	104.1	0.032834			0.919784		0.101116		0.399832
	104.2	0.0327513			0.919743		0.100901		0.399648
	104.3	0.0326688			0.919702		0.100685		0.399465
	104.4	0.0325865			0.919661		0.100471		0.399281
	104.5	0.0325045			0.919621		0.100256		0.399098
	104.6	0.0324227			0.91958		0.100042		0.398915
	104.7	0.0323411			0.919539		0.0998289		0.398733
	104.8	0.0322597			0.919498		0.099616		0.39855
	104.9	0.0321786			0.919458		0.0994035		0.398368
	105	0.0320977			0.919417		0.0991915		0.398186
	105.1	0.032017			0.919376		0.0989799		0.398004
	105.2	0.0319365			0.919336		0.0987688		0.397823
	105.3	0.0318563			0.919295		0.0985582		0.397641
	105.4	0.0317763			0.919255		0.098348		0.39746
	105.5	0.0316965			0.919214		0.0981383		0.397279
	105.6	0.0316169			0.919174		0.0979291		0.397099
	105.7	0.0315375			0.919133		0.0977203		0.396918
	105.8	0.0314584			0.919093		0.0975119		0.396738
	105.9	0.0313794			0.919052		0.0973041		0.396558
	106	0.0313007			0.919012		0.0970966		0.396378
	106.1	0.0312222			0.918971		0.0968897		0.396198
	106.2	0.031144			0.918931		0.0966831		0.396019
	106.3	0.0310659			0.91889		0.0964771		0.39584
	106.4	0.030988			0.91885		0.0962715		0.395661
	106.5	0.0309104			0.91881		0.0960663		0.395482
	106.6	0.030833			0.918769		0.0958616		0.395304
	106.7	0.0307558			0.918729		0.0956573		0.395126
	106.8	0.0306788			0.918688		0.0954535		0.394947
	106.9	0.030602			0.918648		0.0952501		0.39477
	107	0.0305254			0.918608		0.0950472		0.394592
	107.1	0.0304491			0.918568		0.0948447		0.394415
	107.2	0.0303729			0.918527		0.0946427		0.394237
	107.3	0.0302969			0.918487		0.0944411		0.39406
	107.4	0.0302212			0.918447		0.0942399		0.393884
	107.5	0.0301457			0.918407		0.0940392		0.393707
	107.6	0.0300703			0.918366		0.0938389		0.393531
	107.7	0.0299952			0.918326		0.0936391		0.393355
	107.8	0.0299203			0.918286		0.0934397		0.393179
	107.9	0.0298456			0.918246		0.0932407		0.393003
	108	0.0297711			0.918206		0.0930422		0.392828
	108.1	0.0296968			0.918166		0.0928441		0.392652
	108.2	0.0296227			0.918126		0.0926464		0.392477
	108.3	0.0295488			0.918086		0.0924492		0.392302
	108.4	0.0294751			0.918046		0.0922524		0.392128
	108.5	0.0294016			0.918006		0.092056		0.391953
	108.6	0.0293283			0.917966		0.0918601		0.391779
	108.7	0.0292552			0.917926		0.0916646		0.391605
	108.8	0.0291823			0.917886		0.0914695		0.391431
	108.9	0.0291096			0.917846		0.0912748		0.391258
	109	0.0290371			0.917806		0.0910806		0.391084
	109.1	0.0289648			0.917766		0.0908868		0.390911
	109.2	0.0288927			0.917726		0.0906934		0.390738
	109.3	0.0288208			0.917686		0.0905004		0.390565
	109.4	0.0287491			0.917646		0.0903079		0.390393
	109.5	0.0286776			0.917606		0.0901158		0.39022
	109.6	0.0286063			0.917566		0.0899241		0.390048
	109.7	0.0285352			0.917527		0.0897328		0.389876
	109.8	0.0284642			0.917487		0.0895419		0.389704
	109.9	0.0283935			0.917447		0.0893515		0.389533
	110	0.0283229			0.917407		0.0891615		0.389362
	110.1	0.0282526			0.917368		0.0889718		0.38919
	110.2	0.0281824			0.917328		0.0887826		0.38902
	110.3	0.0281124			0.917288		0.0885938		0.388849
	110.4	0.0280427			0.917248		0.0884055		0.388678
	110.5	0.0279731			0.917209		0.0882175		0.388508
	110.6	0.0279036			0.917169		0.0880299		0.388338
	110.7	0.0278344			0.917129		0.0878428		0.388168
	110.8	0.0277654			0.91709		0.0876561		0.387998
	110.9	0.0276966			0.91705		0.0874697		0.387829
	111	0.0276279			0.917011		0.0872838		0.387659
	111.1	0.0275594			0.916971		0.0870983		0.38749
	111.2	0.0274911			0.916931		0.0869132		0.387321
	111.3	0.027423			0.916892		0.0867285		0.387153
	111.4	0.0273551			0.916852		0.0865442		0.386984
	111.5	0.0272874			0.916813		0.0863603		0.386816
	111.6	0.0272199			0.916773		0.0861768		0.386648
	111.7	0.0271525			0.916734		0.0859937		0.38648
	111.8	0.0270853			0.916694		0.085811		0.386312
	111.9	0.0270183			0.916655		0.0856287		0.386145
	112	0.0269515			0.916616		0.0854468		0.385977
	112.1	0.0268848			0.916576		0.0852653		0.38581
	112.2	0.0268184			0.916537		0.0850841		0.385643
	112.3	0.0267521			0.916497		0.0849034		0.385476
	112.4	0.026686			0.916458		0.0847231		0.38531
	112.5	0.0266201			0.916419		0.0845432		0.385143
	112.6	0.0265543			0.916379		0.0843636		0.384977
	112.7	0.0264888			0.91634		0.0841845		0.384811
	112.8	0.0264234			0.916301		0.0840057		0.384646
	112.9	0.0263582			0.916261		0.0838274		0.38448
	113	0.0262931			0.916222		0.0836494		0.384315
	113.1	0.0262283			0.916183		0.0834718		0.384149
	113.2	0.0261636			0.916144		0.0832946		0.383984
	113.3	0.0260991			0.916104		0.0831178		0.38382
	113.4	0.0260347			0.916065		0.0829414		0.383655
	113.5	0.0259706			0.916026		0.0827653		0.383491
	113.6	0.0259066			0.915987		0.0825897		0.383326
	113.7	0.0258428			0.915948		0.0824144		0.383162
	113.8	0.0257791			0.915909		0.0822395		0.382999
	113.9	0.0257156			0.915869		0.082065		0.382835
	114	0.0256523			0.91583		0.0818908		0.382671
	114.1	0.0255892			0.915791		0.0817171		0.382508
	114.2	0.0255262			0.915752		0.0815437		0.382345
	114.3	0.0254634			0.915713		0.0813707		0.382182
	114.4	0.0254008			0.915674		0.0811981		0.38202
	114.5	0.0253383			0.915635		0.0810258		0.381857
	114.6	0.025276			0.915596		0.080854		0.381695
	114.7	0.0252139			0.915557		0.0806825		0.381533
	114.8	0.0251519			0.915518		0.0805114		0.381371
	114.9	0.0250901			0.915479		0.0803406		0.381209
	115	0.0250285			0.91544		0.0801702		0.381047
	115.1	0.0249671			0.915401		0.0800002		0.380886
	115.2	0.0249058			0.915362		0.0798306		0.380725
	115.3	0.0248446			0.915324		0.0796613		0.380564
	115.4	0.0247837			0.915285		0.0794924		0.380403
	115.5	0.0247228			0.915246		0.0793239		0.380242
	115.6	0.0246622			0.915207		0.0791557		0.380082
	115.7	0.0246017			0.915168		0.0789879		0.379922
	115.8	0.0245414			0.915129		0.0788205		0.379761
	115.9	0.0244812			0.915091		0.0786534		0.379602
	116	0.0244213			0.915052		0.0784867		0.379442
	116.1	0.0243614			0.915013		0.0783204		0.379282
	116.2	0.0243017			0.914974		0.0781544		0.379123
	116.3	0.0242422			0.914936		0.0779888		0.378964
	116.4	0.0241829			0.914897		0.0778235		0.378805
	116.5	0.0241237			0.914858		0.0776586		0.378646
	116.6	0.0240646			0.914819		0.0774941		0.378487
	116.7	0.0240057			0.914781		0.0773299		0.378329
	116.8	0.023947			0.914742		0.0771661		0.378171
	116.9	0.0238884			0.914703		0.0770026		0.378013
	117	0.02383			0.914665		0.0768395		0.377855
	117.1	0.0237718			0.914626		0.0766768		0.377697
	117.2	0.0237137			0.914588		0.0765144		0.377539
	117.3	0.0236557			0.914549		0.0763523		0.377382
	117.4	0.0235979			0.91451		0.0761906		0.377225
	117.5	0.0235403			0.914472		0.0760293		0.377068
	117.6	0.0234828			0.914433		0.0758683		0.376911
	117.7	0.0234255			0.914395		0.0757076		0.376754
	117.8	0.0233683			0.914356		0.0755473		0.376598
	117.9	0.0233113			0.914318		0.0753874		0.376442
	118	0.0232544			0.914279		0.0752278		0.376286
	118.1	0.0231977			0.914241		0.0750685		0.37613
	118.2	0.0231411			0.914203		0.0749096		0.375974
	118.3	0.0230847			0.914164		0.0747511		0.375818
	118.4	0.0230284			0.914126		0.0745928		0.375663
	118.5	0.0229723			0.914087		0.074435		0.375508
	118.6	0.0229163			0.914049		0.0742774		0.375353
	118.7	0.0228605			0.914011		0.0741203		0.375198
	118.8	0.0228048			0.913972		0.0739634		0.375043
	118.9	0.0227493			0.913934		0.0738069		0.374889
	119	0.0226939			0.913896		0.0736507		0.374734
	119.1	0.0226387			0.913857		0.0734949		0.37458
	119.2	0.0225836			0.913819		0.0733394		0.374426
	119.3	0.0225286			0.913781		0.0731843		0.374272
	119.4	0.0224738			0.913743		0.0730295		0.374119
	119.5	0.0224192			0.913704		0.072875		0.373965
	119.6	0.0223647			0.913666		0.0727209		0.373812
	119.7	0.0223103			0.913628		0.0725671		0.373659
	119.8	0.0222561			0.91359		0.0724136		0.373506
	119.9	0.022202			0.913552		0.0722604		0.373353
	120	0.0221481			0.913513		0.0721076		0.3732
	120.1	0.0220943			0.913475		0.0719552		0.373048
	120.2	0.0220406			0.913437		0.071803		0.372896
	120.3	0.0219871			0.913399		0.0716512		0.372744
	120.4	0.0219338			0.913361		0.0714997		0.372592
	120.5	0.0218806			0.913323		0.0713486		0.37244
	120.6	0.0218275			0.913285		0.0711978		0.372288
	120.7	0.0217745			0.913247		0.0710473		0.372137
	120.8	0.0217217			0.913209		0.0708971		0.371986
	120.9	0.0216691			0.913171		0.0707472		0.371835
	121	0.0216166			0.913133		0.0705977		0.371684
	121.1	0.0215642			0.913095		0.0704485		0.371533
	121.2	0.0215119			0.913057		0.0702997		0.371382
	121.3	0.0214598			0.913019		0.0701511		0.371232
	121.4	0.0214078			0.912981		0.0700029		0.371082
	121.5	0.021356			0.912943		0.069855		0.370932
	121.6	0.0213043			0.912905		0.0697074		0.370782
	121.7	0.0212528			0.912867		0.0695601		0.370632
	121.8	0.0212013			0.912829		0.0694132		0.370482
	121.9	0.02115			0.912791		0.0692666		0.370333
	122	0.0210989			0.912753		0.0691203		0.370184
	122.1	0.0210479			0.912715		0.0689743		0.370035
	122.2	0.020997			0.912678		0.0688286		0.369886
	122.3	0.0209462			0.91264		0.0686832		0.369737
	122.4	0.0208956			0.912602		0.0685382		0.369589
	122.5	0.0208451			0.912564		0.0683935		0.36944
	122.6	0.0207948			0.912526		0.0682491		0.369292
	122.7	0.0207446			0.912489		0.068105		0.369144
	122.8	0.0206945			0.912451		0.0679612		0.368996
	122.9	0.0206445			0.912413		0.0678177		0.368848
	123	0.0205947			0.912375		0.0676745		0.368701
	123.1	0.020545			0.912338		0.0675317		0.368553
	123.2	0.0204954			0.9123		0.0673891		0.368406
	123.3	0.020446			0.912262		0.0672469		0.368259
	123.4	0.0203967			0.912225		0.067105		0.368112
	123.5	0.0203475			0.912187		0.0669633		0.367965
	123.6	0.0202985			0.912149		0.066822		0.367818
	123.7	0.0202496			0.912112		0.066681		0.367672
	123.8	0.0202008			0.912074		0.0665403		0.367526
	123.9	0.0201521			0.912037		0.0663999		0.36738
	124	0.0201036			0.911999		0.0662598		0.367234
	124.1	0.0200552			0.911962		0.06612		0.367088
	124.2	0.0200069			0.911924		0.0659806		0.366942
	124.3	0.0199588			0.911886		0.0658414		0.366797
	124.4	0.0199107			0.911849		0.0657025		0.366651
	124.5	0.0198628			0.911811		0.0655639		0.366506
	124.6	0.0198151			0.911774		0.0654256		0.366361
	124.7	0.0197674			0.911736		0.0652876		0.366216
	124.8	0.0197199			0.911699		0.06515		0.366072
	124.9	0.0196725			0.911662		0.0650126		0.365927
	125	0.0196252			0.911624		0.0648755		0.365783
	125.1	0.0195781			0.911587		0.0647387		0.365638
	125.2	0.019531			0.911549		0.0646022		0.365494
	125.3	0.0194841			0.911512		0.064466		0.365351
	125.4	0.0194373			0.911475		0.0643301		0.365207
	125.5	0.0193907			0.911437		0.0641945		0.365063
	125.6	0.0193441			0.9114		0.0640592		0.36492
	125.7	0.0192977			0.911363		0.0639241		0.364776
	125.8	0.0192514			0.911325		0.0637894		0.364633
	125.9	0.0192053			0.911288		0.063655		0.36449
	126	0.0191592			0.911251		0.0635208		0.364348
	126.1	0.0191133			0.911213		0.063387		0.364205
	126.2	0.0190674			0.911176		0.0632534		0.364062
	126.3	0.0190217			0.911139		0.0631201		0.36392
	126.4	0.0189762			0.911102		0.0629871		0.363778
	126.5	0.0189307			0.911064		0.0628544		0.363636
	126.6	0.0188854			0.911027		0.062722		0.363494
	126.7	0.0188401			0.91099		0.0625899		0.363352
	126.8	0.018795			0.910953		0.062458		0.363211
	126.9	0.0187501			0.910916		0.0623265		0.363069
	127	0.0187052			0.910879		0.0621952		0.362928
	127.1	0.0186604			0.910841		0.0620642		0.362787
	127.2	0.0186158			0.910804		0.0619335		0.362646
	127.3	0.0185713			0.910767		0.0618031		0.362505
	127.4	0.0185269			0.91073		0.0616729		0.362364
	127.5	0.0184826			0.910693		0.0615431		0.362224
	127.6	0.0184384			0.910656		0.0614135		0.362084
	127.7	0.0183943			0.910619		0.0612842		0.361943
	127.8	0.0183504			0.910582		0.0611552		0.361803
	127.9	0.0183066			0.910545		0.0610264		0.361663
	128	0.0182628			0.910508		0.0608979		0.361524
	128.1	0.0182192			0.910471		0.0607698		0.361384
	128.2	0.0181758			0.910434		0.0606419		0.361245
	128.3	0.0181324			0.910397		0.0605142		0.361105
	128.4	0.0180891			0.91036		0.0603869		0.360966
	128.5	0.018046			0.910323		0.0602598		0.360827
	128.6	0.0180029			0.910286		0.060133		0.360688
	128.7	0.01796			0.910249		0.0600064		0.36055
	128.8	0.0179172			0.910212		0.0598802		0.360411
	128.9	0.0178745			0.910175		0.0597542		0.360273
	129	0.0178319			0.910138		0.0596285		0.360134
	129.1	0.0177894			0.910102		0.059503		0.359996
	129.2	0.017747			0.910065		0.0593779		0.359858
	129.3	0.0177047			0.910028		0.059253		0.35972
	129.4	0.0176626			0.909991		0.0591283		0.359583
	129.5	0.0176205			0.909954		0.059004		0.359445
	129.6	0.0175786			0.909918		0.0588799		0.359308
	129.7	0.0175367			0.909881		0.058756		0.359171
	129.8	0.017495			0.909844		0.0586325		0.359034
	129.9	0.0174534			0.909807		0.0585092		0.358897
	130	0.0174119			0.90977		0.0583862		0.35876
	130.1	0.0173705			0.909734		0.0582634		0.358623
	130.2	0.0173292			0.909697		0.0581409		0.358487
	130.3	0.017288			0.90966		0.0580187		0.35835
	130.4	0.0172469			0.909624		0.0578967		0.358214
	130.5	0.0172059			0.909587		0.057775		0.358078
	130.6	0.0171651			0.90955		0.0576536		0.357942
	130.7	0.0171243			0.909514		0.0575324		0.357806
	130.8	0.0170836			0.909477		0.0574115		0.357671
	130.9	0.0170431			0.90944		0.0572908		0.357535
	131	0.0170026			0.909404		0.0571704		0.3574
	131.1	0.0169623			0.909367		0.0570503		0.357265
	131.2	0.0169221			0.909331		0.0569304		0.35713
	131.3	0.0168819			0.909294		0.0568108		0.356995
	131.4	0.0168419			0.909258		0.0566914		0.35686
	131.5	0.0168019			0.909221		0.0565723		0.356725
	131.6	0.0167621			0.909185		0.0564535		0.356591
	131.7	0.0167224			0.909148		0.0563349		0.356456
	131.8	0.0166828			0.909112		0.0562165		0.356322
	131.9	0.0166432			0.909075		0.0560985		0.356188
	132	0.0166038			0.909039		0.0559806		0.356054
	132.1	0.0165645			0.909002		0.0558631		0.35592
	132.2	0.0165253			0.908966		0.0557457		0.355787
	132.3	0.0164862			0.908929		0.0556287		0.355653
	132.4	0.0164471			0.908893		0.0555119		0.35552
	132.5	0.0164082			0.908856		0.0553953		0.355387
	132.6	0.0163694			0.90882		0.055279		0.355254
	132.7	0.0163307			0.908784		0.0551629		0.355121
	132.8	0.0162921			0.908747		0.0550471		0.354988
	132.9	0.0162535			0.908711		0.0549316		0.354855
	133	0.0162151			0.908675		0.0548163		0.354723
	133.1	0.0161768			0.908638		0.0547012		0.35459
	133.2	0.0161386			0.908602		0.0545864		0.354458
	133.3	0.0161005			0.908566		0.0544718		0.354326
	133.4	0.0160624			0.908529		0.0543575		0.354194
	133.5	0.0160245			0.908493		0.0542434		0.354062
	133.6	0.0159867			0.908457		0.0541296		0.35393
	133.7	0.0159489			0.908421		0.054016		0.353799
	133.8	0.0159113			0.908384		0.0539027		0.353667
	133.9	0.0158737			0.908348		0.0537896		0.353536
	134	0.0158363			0.908312		0.0536768		0.353405
	134.1	0.0157989			0.908276		0.0535641		0.353274
	134.2	0.0157617			0.908239		0.0534518		0.353143
	134.3	0.0157245			0.908203		0.0533397		0.353012
	134.4	0.0156874			0.908167		0.0532278		0.352882
	134.5	0.0156505			0.908131		0.0531161		0.352751
	134.6	0.0156136			0.908095		0.0530047		0.352621
	134.7	0.0155768			0.908059		0.0528936		0.352491
	134.8	0.0155401			0.908023		0.0527827		0.35236
	134.9	0.0155035			0.907987		0.052672		0.352231
	135	0.015467			0.90795		0.0525615		0.352101
	135.1	0.0154306			0.907914		0.0524513		0.351971
	135.2	0.0153943			0.907878		0.0523414		0.351842
	135.3	0.0153581			0.907842		0.0522316		0.351712
	135.4	0.0153219			0.907806		0.0521221		0.351583
	135.5	0.0152859			0.90777		0.0520129		0.351454
	135.6	0.01525			0.907734		0.0519039		0.351325
	135.7	0.0152141			0.907698		0.0517951		0.351196
	135.8	0.0151783			0.907662		0.0516865		0.351067
	135.9	0.0151427			0.907626		0.0515782		0.350939
	136	0.0151071			0.90759		0.0514701		0.35081
	136.1	0.0150716			0.907554		0.0513623		0.350682
	136.2	0.0150362			0.907518		0.0512546		0.350554
	136.3	0.0150009			0.907483		0.0511472		0.350426
	136.4	0.0149657			0.907447		0.0510401		0.350298
	136.5	0.0149305			0.907411		0.0509331		0.35017
	136.6	0.0148955			0.907375		0.0508264		0.350042
	136.7	0.0148605			0.907339		0.05072		0.349915
	136.8	0.0148257			0.907303		0.0506137		0.349787
	136.9	0.0147909			0.907267		0.0505077		0.34966
	137	0.0147562			0.907231		0.0504019		0.349533
	137.1	0.0147216			0.907196		0.0502964		0.349406
	137.2	0.0146871			0.90716		0.050191		0.349279
	137.3	0.0146527			0.907124		0.0500859		0.349152
	137.4	0.0146183			0.907088		0.0499811		0.349025
	137.5	0.0145841			0.907052		0.0498764		0.348899
	137.6	0.0145499			0.907017		0.049772		0.348772
	137.7	0.0145158			0.906981		0.0496678		0.348646
	137.8	0.0144819			0.906945		0.0495638		0.34852
	137.9	0.014448			0.90691		0.04946		0.348394
	138	0.0144141			0.906874		0.0493565		0.348268
	138.1	0.0143804			0.906838		0.0492532		0.348143
	138.2	0.0143468			0.906802		0.0491501		0.348017
	138.3	0.0143132			0.906767		0.0490472		0.347891
	138.4	0.0142797			0.906731		0.0489446		0.347766
	138.5	0.0142463			0.906695		0.0488422		0.347641
	138.6	0.014213			0.90666		0.04874		0.347516
	138.7	0.0141798			0.906624		0.048638		0.347391
	138.8	0.0141467			0.906589		0.0485362		0.347266
	138.9	0.0141136			0.906553		0.0484347		0.347141
	139	0.0140806			0.906517		0.0483333		0.347017
	139.1	0.0140478			0.906482		0.0482322		0.346892
	139.2	0.014015			0.906446		0.0481313		0.346768
	139.3	0.0139822			0.906411		0.0480306		0.346644
	139.4	0.0139496			0.906375		0.0479302		0.34652
	139.5	0.013917			0.90634		0.0478299		0.346396
	139.6	0.0138846			0.906304		0.0477299		0.346272
	139.7	0.0138522			0.906269		0.0476301		0.346148
	139.8	0.0138199			0.906233		0.0475305		0.346024
	139.9	0.0137876			0.906198		0.0474311		0.345901
	140	0.0137555			0.906162		0.0473319		0.345778
	140.1	0.0137234			0.906127		0.0472329		0.345654
	140.2	0.0136914			0.906091		0.0471342		0.345531
	140.3	0.0136595			0.906056		0.0470357		0.345408
	140.4	0.0136277			0.90602		0.0469373		0.345286
	140.5	0.013596			0.905985		0.0468392		0.345163
	140.6	0.0135643			0.90595		0.0467413		0.34504
	140.7	0.0135327			0.905914		0.0466436		0.344918
	140.8	0.0135012			0.905879		0.0465461		0.344795
	140.9	0.0134698			0.905844		0.0464488		0.344673
	141	0.0134384			0.905808		0.0463518		0.344551
	141.1	0.0134072			0.905773		0.0462549		0.344429
	141.2	0.013376			0.905738		0.0461583		0.344307
	141.3	0.0133449			0.905702		0.0460618		0.344185
	141.4	0.0133138			0.905667		0.0459656		0.344064
	141.5	0.0132829			0.905632		0.0458695		0.343942
	141.6	0.013252			0.905596		0.0457737		0.343821
	141.7	0.0132212			0.905561		0.0456781		0.3437
	141.8	0.0131905			0.905526		0.0455827		0.343579
	141.9	0.0131599			0.905491		0.0454875		0.343458
	142	0.0131293			0.905455		0.0453925		0.343337
	142.1	0.0130988			0.90542		0.0452977		0.343216
	142.2	0.0130684			0.905385		0.0452031		0.343095
	142.3	0.013038			0.90535		0.0451087		0.342975
	142.4	0.0130078			0.905315		0.0450145		0.342854
	142.5	0.0129776			0.905279		0.0449205		0.342734
	142.6	0.0129475			0.905244		0.0448267		0.342614
	142.7	0.0129175			0.905209		0.0447331		0.342494
	142.8	0.0128875			0.905174		0.0446397		0.342374
	142.9	0.0128576			0.905139		0.0445465		0.342254
	143	0.0128278			0.905104		0.0444535		0.342134
	143.1	0.0127981			0.905069		0.0443607		0.342015
	143.2	0.0127684			0.905034		0.0442681		0.341895
	143.3	0.0127388			0.904999		0.0441758		0.341776
	143.4	0.0127093			0.904964		0.0440836		0.341657
	143.5	0.0126799			0.904928		0.0439916		0.341538
	143.6	0.0126505			0.904893		0.0438998		0.341419
	143.7	0.0126212			0.904858		0.0438082		0.3413
	143.8	0.012592			0.904823		0.0437167		0.341181
	143.9	0.0125629			0.904788		0.0436255		0.341062
	144	0.0125338			0.904753		0.0435345		0.340944
	144.1	0.0125048			0.904718		0.0434437		0.340826
	144.2	0.0124759			0.904683		0.0433531		0.340707
	144.3	0.012447			0.904649		0.0432626		0.340589
	144.4	0.0124183			0.904614		0.0431724		0.340471
	144.5	0.0123896			0.904579		0.0430824		0.340353
	144.6	0.0123609			0.904544		0.0429925		0.340235
	144.7	0.0123323			0.904509		0.0429028		0.340118
	144.8	0.0123039			0.904474		0.0428134		0.34
	144.9	0.0122754			0.904439		0.0427241		0.339883
	145	0.0122471			0.904404		0.042635		0.339765
	145.1	0.0122188			0.904369		0.0425461		0.339648
	145.2	0.0121906			0.904334		0.0424574		0.339531
	145.3	0.0121625			0.9043		0.0423689		0.339414
	145.4	0.0121344			0.904265		0.0422806		0.339297
	145.5	0.0121064			0.90423		0.0421924		0.33918
	145.6	0.0120785			0.904195		0.0421045		0.339063
	145.7	0.0120506			0.90416		0.0420167		0.338947
	145.8	0.0120228			0.904126		0.0419291		0.33883
	145.9	0.0119951			0.904091		0.0418417		0.338714
	146	0.0119674			0.904056		0.0417545		0.338598
	146.1	0.0119398			0.904021		0.0416675		0.338482
	146.2	0.0119123			0.903987		0.0415807		0.338366
	146.3	0.0118849			0.903952		0.0414941		0.33825
	146.4	0.0118575			0.903917		0.0414076		0.338134
	146.5	0.0118302			0.903882		0.0413213		0.338019
	146.6	0.0118029			0.903848		0.0412353		0.337903
	146.7	0.0117758			0.903813		0.0411494		0.337788
	146.8	0.0117487			0.903778		0.0410636		0.337672
	146.9	0.0117216			0.903744		0.0409781		0.337557
	147	0.0116947			0.903709		0.0408927		0.337442
	147.1	0.0116677			0.903674		0.0408076		0.337327
	147.2	0.0116409			0.90364		0.0407226		0.337212
	147.3	0.0116141			0.903605		0.0406378		0.337097
	147.4	0.0115874			0.903571		0.0405532		0.336983
	147.5	0.0115608			0.903536		0.0404687		0.336868
	147.6	0.0115342			0.903501		0.0403844		0.336754
	147.7	0.0115077			0.903467		0.0403004		0.336639
	147.8	0.0114813			0.903432		0.0402165		0.336525
	147.9	0.0114549			0.903398		0.0401327		0.336411
	148	0.0114286			0.903363		0.0400492		0.336297
	148.1	0.0114023			0.903329		0.0399658		0.336183
	148.2	0.0113762			0.903294		0.0398826		0.33607
	148.3	0.01135			0.90326		0.0397996		0.335956
	148.4	0.011324			0.903225		0.0397168		0.335842
	148.5	0.011298			0.903191		0.0396341		0.335729
	148.6	0.0112721			0.903156		0.0395517		0.335616
	148.7	0.0112462			0.903122		0.0394693		0.335502
	148.8	0.0112204			0.903087		0.0393872		0.335389
	148.9	0.0111947			0.903053		0.0393053		0.335276
	149	0.011169			0.903018		0.0392235		0.335163
	149.1	0.0111434			0.902984		0.0391419		0.335051
	149.2	0.0111179			0.90295		0.0390605		0.334938
	149.3	0.0110924			0.902915		0.0389792		0.334825
	149.4	0.011067			0.902881		0.0388981		0.334713
	149.5	0.0110417			0.902846		0.0388172		0.334601
	149.6	0.0110164			0.902812		0.0387365		0.334488
	149.7	0.0109912			0.902778		0.0386559		0.334376
	149.8	0.010966			0.902743		0.0385755		0.334264
	149.9	0.0109409			0.902709		0.0384953		0.334152
	150	0.0109159			0.902675		0.0384152		0.33404
	150.1	0.0108909			0.90264		0.0383354		0.333929
	150.2	0.010866			0.902606		0.0382557		0.333817
	150.3	0.0108411			0.902572		0.0381761		0.333706
	150.4	0.0108163			0.902538		0.0380968		0.333594
	150.5	0.0107916			0.902503		0.0380176		0.333483
	150.6	0.0107669			0.902469		0.0379385		0.333372
	150.7	0.0107423			0.902435		0.0378597		0.333261
	150.8	0.0107178			0.902401		0.037781		0.33315
	150.9	0.0106933			0.902366		0.0377024		0.333039
	151	0.0106688			0.902332		0.0376241		0.332928
	151.1	0.0106445			0.902298		0.0375459		0.332817
	151.2	0.0106202			0.902264		0.0374679		0.332707
	151.3	0.0105959			0.90223		0.03739		0.332596
	151.4	0.0105717			0.902195		0.0373123		0.332486
	151.5	0.0105476			0.902161		0.0372348		0.332376
	151.6	0.0105235			0.902127		0.0371574		0.332266
	151.7	0.0104995			0.902093		0.0370802		0.332156
	151.8	0.0104756			0.902059		0.0370032		0.332046
	151.9	0.0104517			0.902025		0.0369263		0.331936
	152	0.0104278			0.901991		0.0368496		0.331826
	152.1	0.0104041			0.901957		0.0367731		0.331717
	152.2	0.0103804			0.901923		0.0366967		0.331607
	152.3	0.0103567			0.901888		0.0366205		0.331498
	152.4	0.0103331			0.901854		0.0365445		0.331388
	152.5	0.0103096			0.90182		0.0364686		0.331279
	152.6	0.0102861			0.901786		0.0363928		0.33117
	152.7	0.0102626			0.901752		0.0363173		0.331061
	152.8	0.0102393			0.901718		0.0362419		0.330952
	152.9	0.010216			0.901684		0.0361666		0.330844
	153	0.0101927			0.90165		0.0360916		0.330735
	153.1	0.0101695			0.901616		0.0360166		0.330626
	153.2	0.0101464			0.901582		0.0359419		0.330518
	153.3	0.0101233			0.901548		0.0358673		0.330409
	153.4	0.0101003			0.901514		0.0357928		0.330301
	153.5	0.0100773			0.901481		0.0357185		0.330193
	153.6	0.0100544			0.901447		0.0356444		0.330085
	153.7	0.0100315			0.901413		0.0355704		0.329977
	153.8	0.0100087			0.901379		0.0354966		0.329869
	153.9	0.00998597			0.901345		0.035423		0.329761
	154	0.00996328			0.901311		0.0353495		0.329654
	154.1	0.00994065			0.901277		0.0352761		0.329546
	154.2	0.00991807			0.901243		0.0352029		0.329439
	154.3	0.00989555			0.901209		0.0351299		0.329331
	154.4	0.00987308			0.901176		0.035057		0.329224
	154.5	0.00985066			0.901142		0.0349843		0.329117
	154.6	0.0098283			0.901108		0.0349117		0.32901
	154.7	0.009806			0.901074		0.0348393		0.328903
	154.8	0.00978375			0.90104		0.0347671		0.328796
	154.9	0.00976155			0.901006		0.034695		0.328689
	155	0.00973941			0.900973		0.034623		0.328582
	155.1	0.00971732			0.900939		0.0345512		0.328476
	155.2	0.00969529			0.900905		0.0344796		0.328369
	155.3	0.00967331			0.900871		0.0344081		0.328263
	155.4	0.00965138			0.900838		0.0343367		0.328157
	155.5	0.00962951			0.900804		0.0342655		0.328051
	155.6	0.00960769			0.90077		0.0341945		0.327944
	155.7	0.00958593			0.900737		0.0341236		0.327839
	155.8	0.00956422			0.900703		0.0340529		0.327733
	155.9	0.00954256			0.900669		0.0339823		0.327627
	156	0.00952095			0.900635		0.0339119		0.327521
	156.1	0.00949939			0.900602		0.0338416		0.327416
	156.2	0.00947789			0.900568		0.0337714		0.32731
	156.3	0.00945644			0.900534		0.0337015		0.327205
	156.4	0.00943505			0.900501		0.0336316		0.327099
	156.5	0.0094137			0.900467		0.0335619		0.326994
	156.6	0.00939241			0.900434		0.0334924		0.326889
	156.7	0.00937117			0.9004		0.033423		0.326784
	156.8	0.00934998			0.900366		0.0333538		0.326679
	156.9	0.00932884			0.900333		0.0332847		0.326574
	157	0.00930775			0.900299		0.0332157		0.32647
	157.1	0.00928672			0.900266		0.0331469		0.326365
	157.2	0.00926574			0.900232		0.0330782		0.326261
	157.3	0.0092448			0.900199		0.0330097		0.326156
	157.4	0.00922392			0.900165		0.0329414		0.326052
	157.5	0.00920309			0.900131		0.0328731		0.325948
	157.6	0.00918231			0.900098		0.0328051		0.325843
	157.7	0.00916158			0.900064		0.0327371		0.325739
	157.8	0.0091409			0.900031		0.0326693		0.325635
	157.9	0.00912027			0.899997		0.0326017		0.325532
	158	0.00909969			0.899964		0.0325342		0.325428
	158.1	0.00907916			0.899931		0.0324668		0.325324
	158.2	0.00905868			0.899897		0.0323996		0.325221
	158.3	0.00903825			0.899864		0.0323326		0.325117
	158.4	0.00901787			0.89983		0.0322656		0.325014
	158.5	0.00899754			0.899797		0.0321989		0.32491
	158.6	0.00897726			0.899763		0.0321322		0.324807
	158.7	0.00895703			0.89973		0.0320657		0.324704
	158.8	0.00893684			0.899697		0.0319993		0.324601
	158.9	0.00891671			0.899663		0.0319331		0.324498
	159	0.00889663			0.89963		0.031867		0.324395
	159.1	0.00887659			0.899596		0.0318011		0.324293
	159.2	0.0088566			0.899563		0.0317353		0.32419
	159.3	0.00883666			0.89953		0.0316696		0.324087
	159.4	0.00881677			0.899496		0.0316041		0.323985
	159.5	0.00879693			0.899463		0.0315387		0.323883
	159.6	0.00877713			0.89943		0.0314735		0.32378
	159.7	0.00875738			0.899397		0.0314084		0.323678
	159.8	0.00873768			0.899363		0.0313434		0.323576
	159.9	0.00871803			0.89933		0.0312786		0.323474
	160	0.00869843			0.899297		0.0312139		0.323372
	160.1	0.00867887			0.899263		0.0311494		0.323271
	160.2	0.00865936			0.89923		0.0310849		0.323169
	160.3	0.0086399			0.899197		0.0310207		0.323067
	160.4	0.00862048			0.899164		0.0309565		0.322966
	160.5	0.00860111			0.89913		0.0308925		0.322864
	160.6	0.00858179			0.899097		0.0308286		0.322763
	160.7	0.00856252			0.899064		0.0307649		0.322662
	160.8	0.00854329			0.899031		0.0307013		0.322561
	160.9	0.00852411			0.898998		0.0306378		0.322459
	161	0.00850497			0.898964		0.0305745		0.322358
	161.1	0.00848588			0.898931		0.0305113		0.322258
	161.2	0.00846684			0.898898		0.0304482		0.322157
	161.3	0.00844784			0.898865		0.0303853		0.322056
	161.4	0.00842889			0.898832		0.0303225		0.321956
	161.5	0.00840998			0.898799		0.0302599		0.321855
	161.6	0.00839112			0.898766		0.0301973		0.321755
	161.7	0.00837231			0.898733		0.0301349		0.321654
	161.8	0.00835354			0.898699		0.0300727		0.321554
	161.9	0.00833481			0.898666		0.0300105		0.321454
	162	0.00831613			0.898633		0.0299485		0.321354
	162.1	0.0082975			0.8986		0.0298867		0.321254
	162.2	0.00827891			0.898567		0.0298249		0.321154
	162.3	0.00826037			0.898534		0.0297633		0.321054
	162.4	0.00824187			0.898501		0.0297018		0.320954
	162.5	0.00822341			0.898468		0.0296405		0.320855
	162.6	0.008205			0.898435		0.0295793		0.320755
	162.7	0.00818663			0.898402		0.0295182		0.320656
	162.8	0.00816831			0.898369		0.0294572		0.320556
	162.9	0.00815003			0.898336		0.0293964		0.320457
	163	0.0081318			0.898303		0.0293357		0.320358
	163.1	0.00811361			0.89827		0.0292751		0.320259
	163.2	0.00809546			0.898237		0.0292147		0.32016
	163.3	0.00807736			0.898204		0.0291544		0.320061
	163.4	0.0080593			0.898171		0.0290942		0.319962
	163.5	0.00804128			0.898138		0.0290341		0.319863
	163.6	0.00802331			0.898105		0.0289742		0.319765
	163.7	0.00800538			0.898072		0.0289144		0.319666
	163.8	0.00798749			0.89804		0.0288547		0.319568
	163.9	0.00796965			0.898007		0.0287951		0.319469
	164	0.00795184			0.897974		0.0287357		0.319371
	164.1	0.00793409			0.897941		0.0286764		0.319273
	164.2	0.00791637			0.897908		0.0286172		0.319175
	164.3	0.0078987			0.897875		0.0285582		0.319077
	164.4	0.00788107			0.897842		0.0284993		0.318979
	164.5	0.00786348			0.89781		0.0284405		0.318881
	164.6	0.00784593			0.897777		0.0283818		0.318783
	164.7	0.00782843			0.897744		0.0283232		0.318685
	164.8	0.00781096			0.897711		0.0282648		0.318588
	164.9	0.00779354			0.897678		0.0282065		0.31849
	165	0.00777616			0.897646		0.0281483		0.318393
	165.1	0.00775883			0.897613		0.0280903		0.318295
	165.2	0.00774153			0.89758		0.0280323		0.318198
	165.3	0.00772428			0.897547		0.0279745		0.318101
	165.4	0.00770706			0.897514		0.0279168		0.318004
	165.5	0.00768989			0.897482		0.0278593		0.317907
	165.6	0.00767276			0.897449		0.0278018		0.31781
	165.7	0.00765567			0.897416		0.0277445		0.317713
	165.8	0.00763862			0.897384		0.0276873		0.317616
	165.9	0.00762161			0.897351		0.0276302		0.31752
	166	0.00760464			0.897318		0.0275732		0.317423
	166.1	0.00758772			0.897285		0.0275164		0.317327
	166.2	0.00757083			0.897253		0.0274597		0.31723
	166.3	0.00755398			0.89722		0.0274031		0.317134
	166.4	0.00753718			0.897188		0.0273466		0.317038
	166.5	0.00752041			0.897155		0.0272902		0.316941
	166.6	0.00750369			0.897122		0.027234		0.316845
	166.7	0.007487			0.89709		0.0271779		0.316749
	166.8	0.00747035			0.897057		0.0271219		0.316653
	166.9	0.00745375			0.897024		0.027066		0.316558
	167	0.00743718			0.896992		0.0270102		0.316462
	167.1	0.00742065			0.896959		0.0269545		0.316366
	167.2	0.00740417			0.896927		0.026899		0.316271
	167.3	0.00738772			0.896894		0.0268436		0.316175
	167.4	0.00737131			0.896861		0.0267883		0.31608
	167.5	0.00735494			0.896829		0.0267331		0.315984
	167.6	0.00733861			0.896796		0.026678		0.315889
	167.7	0.00732231			0.896764		0.0266231		0.315794
	167.8	0.00730606			0.896731		0.0265683		0.315699
	167.9	0.00728985			0.896699		0.0265135		0.315604
	168	0.00727367			0.896666		0.0264589		0.315509
	168.1	0.00725753			0.896634		0.0264045		0.315414
	168.2	0.00724143			0.896601		0.0263501		0.315319
	168.3	0.00722537			0.896569		0.0262958		0.315225
	168.4	0.00720935			0.896536		0.0262417		0.31513
	168.5	0.00719337			0.896504		0.0261877		0.315036
	168.6	0.00717742			0.896471		0.0261337		0.314941
	168.7	0.00716151			0.896439		0.0260799		0.314847
	168.8	0.00714564			0.896407		0.0260263		0.314753
	168.9	0.00712981			0.896374		0.0259727		0.314658
	169	0.00711401			0.896342		0.0259192		0.314564
	169.1	0.00709825			0.896309		0.0258659		0.31447
	169.2	0.00708253			0.896277		0.0258126		0.314376
	169.3	0.00706685			0.896245		0.0257595		0.314283
	169.4	0.0070512			0.896212		0.0257065		0.314189
	169.5	0.0070356			0.89618		0.0256536		0.314095
	169.6	0.00702002			0.896148		0.0256008		0.314001
	169.7	0.00700449			0.896115		0.0255482		0.313908
	169.8	0.00698899			0.896083		0.0254956		0.313814
	169.9	0.00697353			0.89605		0.0254431		0.313721
	170	0.00695811			0.896018		0.0253908		0.313628
	170.1	0.00694272			0.895986		0.0253386		0.313535
	170.2	0.00692737			0.895954		0.0252864		0.313441
	170.3	0.00691205			0.895921		0.0252344		0.313348
	170.4	0.00689677			0.895889		0.0251825		0.313255
	170.5	0.00688153			0.895857		0.0251307		0.313163
	170.6	0.00686633			0.895824		0.025079		0.31307
	170.7	0.00685116			0.895792		0.0250275		0.312977
	170.8	0.00683602			0.89576		0.024976		0.312884
	170.9	0.00682092			0.895728		0.0249247		0.312792
	171	0.00680586			0.895695		0.0248734		0.312699
	171.1	0.00679083			0.895663		0.0248223		0.312607
	171.2	0.00677584			0.895631		0.0247712		0.312515
	171.3	0.00676089			0.895599		0.0247203		0.312422
	171.4	0.00674597			0.895567		0.0246695		0.31233
	171.5	0.00673108			0.895534		0.0246188		0.312238
	171.6	0.00671623			0.895502		0.0245682		0.312146
	171.7	0.00670142			0.89547		0.0245177		0.312054
	171.8	0.00668664			0.895438		0.0244673		0.311962
	171.9	0.00667189			0.895406		0.024417		0.31187
	172	0.00665718			0.895374		0.0243668		0.311779
	172.1	0.00664251			0.895342		0.0243167		0.311687
	172.2	0.00662787			0.895309		0.0242668		0.311596
	172.3	0.00661326			0.895277		0.0242169		0.311504
	172.4	0.00659869			0.895245		0.0241672		0.311413
	172.5	0.00658415			0.895213		0.0241175		0.311321
	172.6	0.00656965			0.895181		0.024068		0.31123
	172.7	0.00655518			0.895149		0.0240185		0.311139
	172.8	0.00654075			0.895117		0.0239692		0.311048
	172.9	0.00652634			0.895085		0.0239199		0.310957
	173	0.00651198			0.895053		0.0238708		0.310866
	173.1	0.00649765			0.895021		0.0238218		0.310775
	173.2	0.00648335			0.894989		0.0237729		0.310684
	173.3	0.00646908			0.894957		0.023724		0.310594
	173.4	0.00645485			0.894925		0.0236753		0.310503
	173.5	0.00644065			0.894893		0.0236267		0.310412
	173.6	0.00642649			0.894861		0.0235782		0.310322
	173.7	0.00641236			0.894829		0.0235298		0.310231
	173.8	0.00639826			0.894797		0.0234815		0.310141
	173.9	0.0063842			0.894765		0.0234333		0.310051
	174	0.00637016			0.894733		0.0233852		0.309961
	174.1	0.00635617			0.894701		0.0233371		0.309871
	174.2	0.0063422			0.894669		0.0232892		0.309781
	174.3	0.00632827			0.894637		0.0232414		0.309691
	174.4	0.00631437			0.894605		0.0231937		0.309601
	174.5	0.0063005			0.894573		0.0231461		0.309511
	174.6	0.00628667			0.894541		0.0230986		0.309421
	174.7	0.00627286			0.894509		0.0230512		0.309332
	174.8	0.0062591			0.894477		0.0230039		0.309242
	174.9	0.00624536			0.894445		0.0229567		0.309153
	175	0.00623165			0.894414		0.0229096		0.309063
	175.1	0.00621798			0.894382		0.0228626		0.308974
	175.2	0.00620434			0.89435		0.0228157		0.308885
	175.3	0.00619073			0.894318		0.0227689		0.308795
	175.4	0.00617716			0.894286		0.0227222		0.308706
	175.5	0.00616361			0.894254		0.0226756		0.308617
	175.6	0.0061501			0.894223		0.0226291		0.308528
	175.7	0.00613662			0.894191		0.0225827		0.308439
	175.8	0.00612317			0.894159		0.0225363		0.30835
	175.9	0.00610975			0.894127		0.0224901		0.308262
	176	0.00609636			0.894095		0.022444		0.308173
	176.1	0.00608301			0.894064		0.022398		0.308084
	176.2	0.00606968			0.894032		0.022352		0.307996
	176.3	0.00605639			0.894		0.0223062		0.307907
	176.4	0.00604313			0.893968		0.0222605		0.307819
	176.5	0.0060299			0.893937		0.0222148		0.307731
	176.6	0.0060167			0.893905		0.0221693		0.307643
	176.7	0.00600353			0.893873		0.0221238		0.307554
	176.8	0.0059904			0.893841		0.0220785		0.307466
	176.9	0.00597729			0.89381		0.0220332		0.307378
	177	0.00596421			0.893778		0.0219881		0.30729
	177.1	0.00595117			0.893746		0.021943		0.307202
	177.2	0.00593815			0.893715		0.021898		0.307115
	177.3	0.00592517			0.893683		0.0218532		0.307027
	177.4	0.00591222			0.893651		0.0218084		0.306939
	177.5	0.00589929			0.89362		0.0217637		0.306852
	177.6	0.0058864			0.893588		0.0217191		0.306764
	177.7	0.00587354			0.893556		0.0216746		0.306677
	177.8	0.0058607			0.893525		0.0216302		0.306589
	177.9	0.0058479			0.893493		0.0215859		0.306502
	178	0.00583513			0.893461		0.0215416		0.306415
	178.1	0.00582238			0.89343		0.0214975		0.306328
	178.2	0.00580967			0.893398		0.0214535		0.306241
	178.3	0.00579699			0.893367		0.0214095		0.306154
	178.4	0.00578433			0.893335		0.0213657		0.306067
	178.5	0.00577171			0.893303		0.0213219		0.30598
	178.6	0.00575911			0.893272		0.0212783		0.305893
	178.7	0.00574655			0.89324		0.0212347		0.305806
	178.8	0.00573401			0.893209		0.0211912		0.30572
	178.9	0.0057215			0.893177		0.0211478		0.305633
	179	0.00570902			0.893146		0.0211045		0.305547
	179.1	0.00569657			0.893114		0.0210613		0.30546
	179.2	0.00568415			0.893083		0.0210182		0.305374
	179.3	0.00567176			0.893051		0.0209751		0.305287
	179.4	0.0056594			0.89302		0.0209322		0.305201
	179.5	0.00564707			0.892988		0.0208893		0.305115
	179.6	0.00563476			0.892957		0.0208466		0.305029
	179.7	0.00562249			0.892925		0.0208039		0.304943
	179.8	0.00561024			0.892894		0.0207613		0.304857
	179.9	0.00559802			0.892862		0.0207188		0.304771
	180	0.00558583			0.892831		0.0206764		0.304685
	180.1	0.00557367			0.892799		0.0206341		0.3046
	180.2	0.00556154			0.892768		0.0205919		0.304514
	180.3	0.00554943			0.892737		0.0205498		0.304428
	180.4	0.00553736			0.892705		0.0205077		0.304343
	180.5	0.00552531			0.892674		0.0204658		0.304257
	180.6	0.00551329			0.892642		0.0204239		0.304172
	180.7	0.00550129			0.892611		0.0203821		0.304087
	180.8	0.00548933			0.89258		0.0203404		0.304001
	180.9	0.00547739			0.892548		0.0202988		0.303916
	181	0.00546548			0.892517		0.0202573		0.303831
	181.1	0.0054536			0.892486		0.0202159		0.303746
	181.2	0.00544174			0.892454		0.0201745		0.303661
	181.3	0.00542992			0.892423		0.0201332		0.303576
	181.4	0.00541812			0.892392		0.0200921		0.303491
	181.5	0.00540635			0.89236		0.020051		0.303407
	181.6	0.0053946			0.892329		0.02001		0.303322
	181.7	0.00538289			0.892298		0.0199691		0.303237
	181.8	0.0053712			0.892266		0.0199282		0.303153
	181.9	0.00535953			0.892235		0.0198875		0.303068
	182	0.0053479			0.892204		0.0198468		0.302984
	182.1	0.00533629			0.892173		0.0198063		0.3029
	182.2	0.00532471			0.892141		0.0197658		0.302815
	182.3	0.00531315			0.89211		0.0197254		0.302731
	182.4	0.00530162			0.892079		0.0196851		0.302647
	182.5	0.00529012			0.892048		0.0196448		0.302563
	182.6	0.00527865			0.892016		0.0196047		0.302479
	182.7	0.0052672			0.891985		0.0195646		0.302395
	182.8	0.00525578			0.891954		0.0195246		0.302311
	182.9	0.00524438			0.891923		0.0194847		0.302227
	183	0.00523301			0.891891		0.0194449		0.302143
	183.1	0.00522167			0.89186		0.0194052		0.30206
	183.2	0.00521036			0.891829		0.0193655		0.301976
	183.3	0.00519907			0.891798		0.019326		0.301893
	183.4	0.0051878			0.891767		0.0192865		0.301809
	183.5	0.00517656			0.891736		0.0192471		0.301726
	183.6	0.00516535			0.891704		0.0192078		0.301642
	183.7	0.00515417			0.891673		0.0191685		0.301559
	183.8	0.00514301			0.891642		0.0191294		0.301476
	183.9	0.00513187			0.891611		0.0190903		0.301393
	184	0.00512076			0.89158		0.0190513		0.30131
	184.1	0.00510968			0.891549		0.0190124		0.301227
	184.2	0.00509863			0.891518		0.0189736		0.301144
	184.3	0.00508759			0.891487		0.0189348		0.301061
	184.4	0.00507659			0.891456		0.0188962		0.300978
	184.5	0.00506561			0.891424		0.0188576		0.300895
	184.6	0.00505465			0.891393		0.0188191		0.300813
	184.7	0.00504372			0.891362		0.0187807		0.30073
	184.8	0.00503282			0.891331		0.0187423		0.300647
	184.9	0.00502194			0.8913		0.0187041		0.300565
	185	0.00501108			0.891269		0.0186659		0.300482
	185.1	0.00500026			0.891238		0.0186278		0.3004
	185.2	0.00498945			0.891207		0.0185898		0.300318
	185.3	0.00497867			0.891176		0.0185518		0.300236
	185.4	0.00496792			0.891145		0.018514		0.300153
	185.5	0.00495719			0.891114		0.0184762		0.300071
	185.6	0.00494648			0.891083		0.0184385		0.299989
	185.7	0.0049358			0.891052		0.0184009		0.299907
	185.8	0.00492515			0.891021		0.0183633		0.299825
	185.9	0.00491452			0.89099		0.0183258		0.299744
	186	0.00490391			0.890959		0.0182885		0.299662
	186.1	0.00489333			0.890928		0.0182511		0.29958
	186.2	0.00488277			0.890897		0.0182139		0.299498
	186.3	0.00487224			0.890867		0.0181768		0.299417
	186.4	0.00486173			0.890836		0.0181397		0.299335
	186.5	0.00485124			0.890805		0.0181027		0.299254
	186.6	0.00484078			0.890774		0.0180657		0.299173
	186.7	0.00483035			0.890743		0.0180289		0.299091
	186.8	0.00481993			0.890712		0.0179921		0.29901
	186.9	0.00480954			0.890681		0.0179554		0.298929
	187	0.00479918			0.89065		0.0179188		0.298848
	187.1	0.00478884			0.890619		0.0178823		0.298767
	187.2	0.00477852			0.890589		0.0178458		0.298686
	187.3	0.00476823			0.890558		0.0178094		0.298605
	187.4	0.00475796			0.890527		0.0177731		0.298524
	187.5	0.00474771			0.890496		0.0177369		0.298443
	187.6	0.00473749			0.890465		0.0177007		0.298362
	187.7	0.00472729			0.890434		0.0176647		0.298282
	187.8	0.00471711			0.890404		0.0176286		0.298201
	187.9	0.00470696			0.890373		0.0175927		0.29812
	188	0.00469683			0.890342		0.0175569		0.29804
	188.1	0.00468673			0.890311		0.0175211		0.297959
	188.2	0.00467664			0.89028		0.0174854		0.297879
	188.3	0.00466659			0.89025		0.0174497		0.297799
	188.4	0.00465655			0.890219		0.0174142		0.297718
	188.5	0.00464654			0.890188		0.0173787		0.297638
	188.6	0.00463655			0.890157		0.0173433		0.297558
	188.7	0.00462658			0.890127		0.0173079		0.297478
	188.8	0.00461663			0.890096		0.0172727		0.297398
	188.9	0.00460671			0.890065		0.0172375		0.297318
	189	0.00459681			0.890034		0.0172024		0.297238
	189.1	0.00458694			0.890004		0.0171673		0.297159
	189.2	0.00457708			0.889973		0.0171324		0.297079
	189.3	0.00456725			0.889942		0.0170975		0.296999
	189.4	0.00455744			0.889912		0.0170626		0.296919
	189.5	0.00454766			0.889881		0.0170279		0.29684
	189.6	0.00453789			0.88985		0.0169932		0.29676
	189.7	0.00452815			0.88982		0.0169586		0.296681
	189.8	0.00451843			0.889789		0.0169241		0.296602
	189.9	0.00450874			0.889758		0.0168896		0.296522
	190	0.00449906			0.889728		0.0168552		0.296443
	190.1	0.00448941			0.889697		0.0168209		0.296364
	190.2	0.00447978			0.889666		0.0167867		0.296285
	190.3	0.00447017			0.889636		0.0167525		0.296206
	190.4	0.00446059			0.889605		0.0167184		0.296127
	190.5	0.00445102			0.889575		0.0166844		0.296048
	190.6	0.00444148			0.889544		0.0166504		0.295969
	190.7	0.00443196			0.889513		0.0166165		0.29589
	190.8	0.00442246			0.889483		0.0165827		0.295811
	190.9	0.00441298			0.889452		0.0165489		0.295733
	191	0.00440353			0.889422		0.0165153		0.295654
	191.1	0.00439409			0.889391		0.0164816		0.295575
	191.2	0.00438468			0.889361		0.0164481		0.295497
	191.3	0.00437529			0.88933		0.0164146		0.295418
	191.4	0.00436592			0.8893		0.0163812		0.29534
	191.5	0.00435657			0.889269		0.0163479		0.295262
	191.6	0.00434725			0.889239		0.0163147		0.295183
	191.7	0.00433794			0.889208		0.0162815		0.295105
	191.8	0.00432866			0.889178		0.0162483		0.295027
	191.9	0.00431939			0.889147		0.0162153		0.294949
	192	0.00431015			0.889117		0.0161823		0.294871
	192.1	0.00430093			0.889086		0.0161494		0.294793
	192.2	0.00429173			0.889056		0.0161165		0.294715
	192.3	0.00428255			0.889025		0.0160838		0.294637
	192.4	0.00427339			0.888995		0.0160511		0.294559
	192.5	0.00426426			0.888964		0.0160184		0.294481
	192.6	0.00425514			0.888934		0.0159858		0.294404
	192.7	0.00424605			0.888903		0.0159533		0.294326
	192.8	0.00423697			0.888873		0.0159209		0.294249
	192.9	0.00422792			0.888843		0.0158885		0.294171
	193	0.00421888			0.888812		0.0158562		0.294094
	193.1	0.00420987			0.888782		0.015824		0.294016
	193.2	0.00420088			0.888751		0.0157918		0.293939
	193.3	0.00419191			0.888721		0.0157597		0.293862
	193.4	0.00418296			0.888691		0.0157277		0.293784
	193.5	0.00417402			0.88866		0.0156957		0.293707
	193.6	0.00416511			0.88863		0.0156638		0.29363
	193.7	0.00415622			0.8886		0.015632		0.293553
	193.8	0.00414735			0.888569		0.0156002		0.293476
	193.9	0.0041385			0.888539		0.0155685		0.293399
	194	0.00412967			0.888508		0.0155369		0.293322
	194.1	0.00412086			0.888478		0.0155053		0.293246
	194.2	0.00411207			0.888448		0.0154738		0.293169
	194.3	0.0041033			0.888418		0.0154424		0.293092
	194.4	0.00409455			0.888387		0.015411		0.293016
	194.5	0.00408582			0.888357		0.0153797		0.292939
	194.6	0.00407711			0.888327		0.0153484		0.292862
	194.7	0.00406842			0.888296		0.0153173		0.292786
	194.8	0.00405975			0.888266		0.0152862		0.29271
	194.9	0.0040511			0.888236		0.0152551		0.292633
	195	0.00404247			0.888206		0.0152241		0.292557
	195.1	0.00403386			0.888175		0.0151932		0.292481
	195.2	0.00402527			0.888145		0.0151624		0.292405
	195.3	0.00401669			0.888115		0.0151316		0.292328
	195.4	0.00400814			0.888085		0.0151008		0.292252
	195.5	0.00399961			0.888054		0.0150702		0.292176
	195.6	0.00399109			0.888024		0.0150396		0.2921
	195.7	0.0039826			0.887994		0.015009		0.292025
	195.8	0.00397412			0.887964		0.0149786		0.291949
	195.9	0.00396566			0.887934		0.0149482		0.291873
	196	0.00395723			0.887903		0.0149178		0.291797
	196.1	0.00394881			0.887873		0.0148875		0.291722
	196.2	0.00394041			0.887843		0.0148573		0.291646
	196.3	0.00393203			0.887813		0.0148272		0.29157
	196.4	0.00392367			0.887783		0.0147971		0.291495
	196.5	0.00391533			0.887753		0.014767		0.29142
	196.6	0.003907			0.887722		0.0147371		0.291344
	196.7	0.0038987			0.887692		0.0147072		0.291269
	196.8	0.00389041			0.887662		0.0146773		0.291194
	196.9	0.00388214			0.887632		0.0146475		0.291118
	197	0.0038739			0.887602		0.0146178		0.291043
	197.1	0.00386567			0.887572		0.0145881		0.290968
	197.2	0.00385745			0.887542		0.0145586		0.290893
	197.3	0.00384926			0.887512		0.014529		0.290818
	197.4	0.00384109			0.887482		0.0144995		0.290743
	197.5	0.00383293			0.887452		0.0144701		0.290668
	197.6	0.0038248			0.887422		0.0144408		0.290594
	197.7	0.00381668			0.887391		0.0144115		0.290519
	197.8	0.00380858			0.887361		0.0143823		0.290444
	197.9	0.00380049			0.887331		0.0143531		0.290369
	198	0.00379243			0.887301		0.014324		0.290295
	198.1	0.00378438			0.887271		0.0142949		0.29022
	198.2	0.00377636			0.887241		0.0142659		0.290146
	198.3	0.00376835			0.887211		0.014237		0.290071
	198.4	0.00376036			0.887181		0.0142082		0.289997
	198.5	0.00375238			0.887151		0.0141793		0.289923
	198.6	0.00374443			0.887121		0.0141506		0.289849
	198.7	0.00373649			0.887091		0.0141219		0.289774
	198.8	0.00372857			0.887061		0.0140933		0.2897
	198.9	0.00372067			0.887031		0.0140647		0.289626
	199	0.00371279			0.887001		0.0140362		0.289552
	199.1	0.00370492			0.886971		0.0140078		0.289478
	199.2	0.00369707			0.886941		0.0139794		0.289404
	199.3	0.00368924			0.886912		0.013951		0.28933
	199.4	0.00368143			0.886882		0.0139228		0.289256
	199.5	0.00367363			0.886852		0.0138945		0.289183
	199.6	0.00366586			0.886822		0.0138664		0.289109
	199.7	0.0036581			0.886792		0.0138383		0.289035
	199.8	0.00365035			0.886762		0.0138102		0.288962
	199.9	0.00364263			0.886732		0.0137823		0.288888
	200	0.00363492			0.886702		0.0137543		0.288815
	200.1	0.00362723			0.886672		0.0137265		0.288741
	200.2	0.00361956			0.886642		0.0136987		0.288668
	200.3	0.0036119			0.886613		0.0136709		0.288594
	200.4	0.00360426			0.886583		0.0136432		0.288521
	200.5	0.00359664			0.886553		0.0136156		0.288448
	200.6	0.00358903			0.886523		0.013588		0.288375
[truncated: 2,994 more rows]

## Sheet: Fig S3 C
	Ctrl serum starvation		Ctrl EGF		RAB5A serum starvation		RAB5A EGF
t [h]	vrms [um/h]	ERR vrms [um/h]	vrms [um/h]	ERR vrms [um/h]	vrms [um/h]	ERR vrms [um/h]	vrms [um/h]	ERR vrms [um/h]
0.25	5.92654	0.32383	9.34689	0.316881	6.91348	0.236244	12.1284	0.344626
0.333333	5.91908	0.335332	9.38603	0.30552	6.89225	0.254024	12.3114	0.371688
0.416667	5.90226	0.339749	9.41219	0.312681	6.8889	0.246355	12.4805	0.39822
0.5	5.89439	0.363555	9.42563	0.308451	6.87802	0.243563	12.6654	0.400402
0.583333	5.8807	0.3851	9.43342	0.299855	6.8677	0.257833	12.8315	0.384121
0.666667	5.87953	0.399191	9.44373	0.297829	6.85735	0.262485	12.9787	0.377279
0.75	5.86785	0.418486	9.49462	0.276866	6.82701	0.276679	13.3106	0.382582
0.833333	5.85711	0.442877	9.56607	0.275285	6.80126	0.260991	13.5775	0.37861
0.916667	5.83347	0.435151	9.63651	0.289693	6.774	0.264334	13.8022	0.368836
1	5.81003	0.455733	9.69105	0.30759	6.74368	0.269504	14.002	0.372432
1.08333	5.81234	0.46987	9.73335	0.323958	6.71968	0.273424	14.1712	0.365412
1.16667	5.81088	0.487307	9.77029	0.331548	6.7077	0.280831	14.2961	0.346023
1.25	5.81393	0.489594	9.8011	0.334253	6.69644	0.290514	14.3854	0.316631
1.33333	5.80473	0.481111	9.82985	0.328153	6.69067	0.307377	14.4331	0.311002
1.41667	5.81677	0.477441	9.85391	0.334655	6.68754	0.310901	14.4602	0.329658
1.5	5.81329	0.481829	9.86687	0.341615	6.68446	0.310111	14.4586	0.34236
1.58333	5.81619	0.487143	9.85844	0.35882	6.66617	0.295487	14.401	0.347874
1.66667	5.80586	0.487814	9.82968	0.360985	6.66215	0.286858	14.3354	0.361134
1.75	5.8012	0.493898	9.7753	0.373663	6.66519	0.27797	14.2573	0.385211
1.83333	5.80412	0.498692	9.71269	0.382353	6.6783	0.259231	14.1495	0.391673
1.91667	5.78861	0.508845	9.63649	0.398682	6.68777	0.248629	14.0266	0.398092
2	5.75517	0.511232	9.55463	0.413096	6.67921	0.223635	13.8879	0.425359
2.08333	5.72166	0.518694	9.46706	0.434161	6.66991	0.23539	13.7605	0.471373
2.16667	5.72205	0.5138	9.38862	0.473827	6.67291	0.222328	13.6279	0.510351
2.25	5.69163	0.498036	9.31582	0.503604	6.6638	0.204742	13.4801	0.535927
2.33333	5.65144	0.478894	9.24668	0.515616	6.65932	0.203473	13.3359	0.551917
2.41667	5.61708	0.454877	9.16399	0.510414	6.6568	0.221781	13.1938	0.57946
2.5	5.59427	0.455141	9.08604	0.492698	6.6428	0.231586	13.0529	0.598707
2.58333	5.58567	0.451796	9.01703	0.464501	6.66206	0.23837	12.9316	0.594174
2.66667	5.59767	0.444204	8.93752	0.45686	6.67293	0.255695	12.8342	0.581202
2.75	5.58476	0.424603	8.87289	0.44413	6.67601	0.262066	12.7617	0.558447
2.83333	5.60316	0.429899	8.80901	0.42263	6.69192	0.280954	12.6992	0.532636
2.91667	5.6058	0.426458	8.74299	0.375246	6.70242	0.274582	12.6222	0.488207
3	5.58517	0.41823	8.65858	0.336844	6.70559	0.279768	12.5309	0.435188
3.08333	5.58036	0.420495	8.55963	0.3077	6.70856	0.284608	12.4518	0.389775
3.16667	5.60088	0.412861	8.48005	0.286946	6.71156	0.278707	12.3876	0.341587
3.25	5.61406	0.397812	8.40256	0.276264	6.71894	0.26558	12.3568	0.28793
3.33333	5.63965	0.384385	8.33175	0.281828	6.73818	0.25949	12.3355	0.244619
3.41667	5.62807	0.368543	8.27682	0.283408	6.75465	0.279793	12.3183	0.209354
3.5	5.60652	0.355509	8.23038	0.287978	6.77499	0.282762	12.299	0.186457
3.58333	5.59646	0.358909	8.17392	0.285812	6.79901	0.278239	12.3045	0.185655
3.66667	5.57587	0.334683	8.12313	0.282651	6.81173	0.26468	12.3263	0.17065
3.75	5.59242	0.323156	8.07893	0.293978	6.8249	0.259899	12.3676	0.15243
3.83333	5.60848	0.331144	8.0497	0.300445	6.8393	0.259808	12.4238	0.13426
3.91667	5.62871	0.322594	8.03236	0.292374	6.86611	0.256587	12.4752	0.130736
4	5.63521	0.326399	8.00471	0.28908	6.8855	0.268243	12.5247	0.139802
4.08333	5.64597	0.362473	8.00646	0.2855	6.88987	0.267608	12.5873	0.147007
4.16667	5.64957	0.359863	7.99705	0.275243	6.88767	0.276627	12.677	0.154767
4.25	5.67063	0.360315	7.98293	0.267451	6.87302	0.266702	12.778	0.16693
4.33333	5.6799	0.361449	7.97314	0.248185	6.86701	0.271355	12.9054	0.177159
4.41667	5.69188	0.355336	7.98432	0.228602	6.87078	0.278691	13.0022	0.17739
4.5	5.70423	0.348887	7.99518	0.221534	6.87809	0.278529	13.0981	0.18985
4.58333	5.71879	0.370202	8.00306	0.215073	6.87788	0.260638	13.2024	0.21467
4.66667	5.73879	0.391199	8.01958	0.194777	6.87086	0.238787	13.3096	0.244787
4.75	5.74643	0.422741	8.02883	0.183727	6.87577	0.23971	13.4497	0.249754
4.83333	5.763	0.440275	8.03316	0.178178	6.88006	0.221896	13.6195	0.256485
4.91667	5.7671	0.438053	8.03346	0.185199	6.89536	0.223408	13.7891	0.28416
5	5.75758	0.446406	8.03725	0.205823	6.91774	0.213134	13.9674	0.310217
5.08333	5.74924	0.455195	8.0385	0.202925	6.9375	0.198692	14.1506	0.349875
5.16667	5.75557	0.463846	8.04343	0.198358	6.95663	0.187783	14.3152	0.402742
5.25	5.77076	0.476065	8.04672	0.207885	6.97102	0.186678	14.4842	0.457785
5.33333	5.78312	0.500042	8.05713	0.218005	6.99238	0.199065	14.6567	0.508514
5.41667	5.76466	0.500271	8.08276	0.244814	7.02095	0.216004	14.8277	0.553373
5.5	5.73722	0.495359	8.10241	0.269752	7.05856	0.231722	15.0178	0.60792
5.58333	5.74051	0.488179	8.14042	0.291749	7.07722	0.229603	15.201	0.654313
5.66667	5.72063	0.480481	8.1644	0.312827	7.10804	0.240129	15.3927	0.685966
5.75	5.70359	0.499529	8.18961	0.32104	7.13205	0.238292	15.579	0.704073
5.83333	5.72973	0.517089	8.21734	0.307083	7.1384	0.243705	15.7652	0.737511
5.91667	5.76748	0.539496	8.2416	0.312434	7.1745	0.24689	15.955	0.764624
6	5.78104	0.535916	8.27387	0.322059	7.19995	0.227901	16.1676	0.774129
6.08333	5.78727	0.519312	8.29728	0.325906	7.21842	0.209994	16.3933	0.76535
6.16667	5.7778	0.513892	8.32263	0.311635	7.20738	0.199066	16.6375	0.757705
6.25	5.78857	0.514907	8.34741	0.283656	7.21674	0.175817	16.9098	0.748773
6.33333	5.80431	0.508374	8.37595	0.269223	7.2166	0.161074	17.2081	0.74058
6.41667	5.79127	0.477801	8.40503	0.248679	7.20449	0.148303	17.4986	0.757161
6.5	5.81433	0.453439	8.45528	0.229685	7.18946	0.144693	17.7618	0.780082
6.58333	5.8441	0.420493	8.50352	0.206859	7.19605	0.139247	18.0079	0.79139
6.66667	5.81444	0.417763	8.56147	0.198601	7.20904	0.143751	18.2339	0.776265
6.75	5.78991	0.408857	8.62559	0.20536	7.22226	0.146064	18.4551	0.755597
6.83333	5.7779	0.421161	8.68679	0.207224	7.2239	0.151778	18.6648	0.756717
6.91667	5.7819	0.426336	8.75572	0.215406	7.21994	0.153992	18.8781	0.789797
7	5.79537	0.421065	8.82166	0.231298	7.22109	0.157961	19.081	0.819401
7.08333	5.80056	0.417073	8.88938	0.245421	7.20166	0.181192	19.2643	0.842819
7.16667	5.80359	0.41593	8.95105	0.246731	7.20321	0.190457	19.4277	0.849697
7.25	5.82303	0.448278	9.0158	0.255944	7.21761	0.19396	19.6062	0.837629
7.33333	5.81109	0.477228	9.08343	0.282768	7.20827	0.185546	19.8052	0.832882
7.41667	5.77818	0.50051	9.15237	0.318562	7.20591	0.194447	20.023	0.844005
7.5	5.77838	0.496467	9.21137	0.339055	7.2151	0.208955	20.2824	0.876986
7.58333	5.78194	0.475544	9.26433	0.354749	7.21697	0.222222	20.5633	0.910392
7.66667	5.80092	0.470128	9.31979	0.368036	7.22191	0.245696	20.843	0.924
7.75	5.78905	0.468451	9.38	0.378003	7.23975	0.24974	21.1093	0.924885
7.83333	5.79378	0.466959	9.44378	0.394894	7.2576	0.245331	21.363	0.932149
7.91667	5.79905	0.455175	9.50971	0.409944	7.27653	0.248666	21.6252	0.961352
8	5.79691	0.442939	9.58247	0.441662	7.28869	0.281647	21.8905	1.00721
8.08333	5.7896	0.43287	9.64867	0.466316	7.30396	0.310373	22.1687	1.06985
8.16667	5.79071	0.438074	9.72166	0.482291	7.33641	0.33199	22.4436	1.14208
8.25	5.79276	0.430742	9.78104	0.491409	7.34258	0.330747	22.7411	1.21778
8.33333	5.81266	0.426838	9.84819	0.511927	7.34341	0.318966	23.0228	1.29355
8.41667	5.81996	0.438499	9.91815	0.522317	7.32785	0.321855	23.2852	1.37841
8.5	5.80302	0.435584	9.98788	0.539087	7.31719	0.319234	23.5504	1.46941
8.58333	5.80317	0.431827	10.0497	0.561676	7.29978	0.317747	23.8217	1.56174
8.66667	5.79198	0.417859	10.1312	0.577376	7.28306	0.319522	24.1208	1.63651
8.75	5.77487	0.411121	10.2206	0.596374	7.27726	0.3092	24.395	1.69141
8.83333	5.76043	0.409041	10.31	0.612284	7.27091	0.264776	24.6556	1.72563
8.91667	5.7274	0.401829	10.408	0.628988	7.25603	0.240194	24.8936	1.75129
9	5.71437	0.386541	10.5013	0.633288	7.24257	0.230522	25.1019	1.77346
9.08333	5.7326	0.39404	10.597	0.623014	7.25217	0.2282	25.2872	1.78445
9.16667	5.7304	0.400442	10.6917	0.621331	7.28527	0.22967	25.4329	1.78125
9.25	5.71109	0.407242	10.7878	0.637096	7.30034	0.227308	25.5618	1.78378
9.33333	5.68373	0.400178	10.8939	0.658939	7.3099	0.227065	25.688	1.7809
9.41667	5.68355	0.398754	10.9977	0.682979	7.32569	0.243047	25.8069	1.76526
9.5	5.68985	0.408287	11.0755	0.717237	7.35125	0.253215	25.903	1.75447
9.58333	5.68356	0.420787	11.1499	0.73592	7.35362	0.263367	26.0121	1.78127
9.66667	5.67212	0.436235	11.2385	0.739668	7.34634	0.278712	26.12	1.84218
9.75	5.69089	0.438748	11.3339	0.761559	7.35378	0.288407	26.2149	1.91898
9.83333	5.69974	0.439669	11.434	0.79652	7.35833	0.283686	26.2938	2.00248
9.91667	5.68937	0.415019	11.5468	0.839942	7.36012	0.292045	26.3364	2.08408
10	5.6603	0.393055	11.6565	0.879662	7.30356	0.305084	26.3837	2.15314
10.0833	5.65126	0.385259	11.7753	0.913538	7.27718	0.292485	26.43	2.21071
10.1667	5.65391	0.385965	11.8886	0.935636	7.28119	0.269867	26.4701	2.27278
10.25	5.6426	0.38062	12.0124	0.938907	7.2845	0.279743	26.504	2.33445
10.3333	5.62593	0.373379	12.1605	0.921657	7.27504	0.283359	26.5152	2.40994
10.4167	5.63226	0.357867	12.3218	0.910538	7.27548	0.271654	26.5269	2.47283
10.5	5.65478	0.349349	12.4739	0.918595	7.29481	0.278408	26.5276	2.51689
10.5833	5.64744	0.342352	12.6201	0.920161	7.31341	0.286906	26.539	2.56588
10.6667	5.64846	0.336079	12.7554	0.905642	7.33567	0.303898	26.5565	2.60803
10.75	5.64947	0.343773	12.8866	0.895868	7.33946	0.314566	26.5856	2.6404
10.8333	5.66903	0.351683	13.0165	0.879242	7.38505	0.306312	26.6142	2.66566
10.9167	5.67578	0.346846	13.1511	0.854844	7.41356	0.312949	26.6301	2.66414
11	5.69505	0.34715	13.2783	0.850049	7.42362	0.329884	26.6467	2.64501
11.0833	5.71677	0.355782	13.3988	0.835744	7.4516	0.316254	26.6572	2.63001
11.1667	5.7211	0.356802	13.5078	0.830365	7.48404	0.312407	26.6905	2.60833
11.25	5.72203	0.362253	13.591	0.816682	7.50808	0.319087	26.7298	2.57118
11.3333	5.74079	0.366942	13.6578	0.793849	7.51021	0.306798	26.7401	2.51494
11.4167	5.75741	0.367053	13.7123	0.760011	7.49454	0.287751	26.711	2.44011
11.5	5.7473	0.350437	13.7637	0.72762	7.47207	0.270644	26.6774	2.36868
11.5833	5.74889	0.343174	13.8214	0.694472	7.46102	0.253811	26.6497	2.31329
11.6667	5.75218	0.338673	13.8811	0.677449	7.43427	0.24217	26.6225	2.27745
11.75	5.75995	0.329107	13.9344	0.666956	7.39908	0.241033	26.594	2.26258
11.8333	5.75974	0.318108	13.992	0.636453	7.37222	0.241375	26.5487	2.27833
11.9167	5.7408	0.326296	14.0656	0.641724	7.32844	0.248384	26.5005	2.29456
12	5.76069	0.329401	14.136	0.666985	7.29046	0.248859	26.4423	2.312
12.0833	5.76634	0.331355	14.2065	0.716779	7.25929	0.243357	26.3589	2.33213
12.1667	5.72794	0.315877	14.2938	0.773676	7.23432	0.248249	26.3176	2.36585
12.25	5.71395	0.304883	14.3662	0.83852	7.22894	0.254661	26.2835	2.40616
12.3333	5.72384	0.308998	14.4363	0.894728	7.237	0.283225	26.2521	2.42256
12.4167	5.72483	0.313037	14.4957	0.962146	7.22983	0.304608	26.2087	2.42559
12.5	5.72518	0.32138	14.5819	1.03299	7.22305	0.330072	26.1686	2.43671
12.5833	5.72291	0.32802	14.681	1.09978	7.25471	0.350689	26.1476	2.44626
12.6667	5.72536	0.333298	14.7641	1.18205	7.27444	0.35993	26.1231	2.43892
12.75	5.72928	0.33582	14.831	1.26397	7.29168	0.350168	26.1071	2.44145
12.8333	5.72723	0.342893	14.9009	1.33498	7.30747	0.347217	26.093	2.43825
12.9167	5.72962	0.346014	14.974	1.39427	7.32959	0.35934	26.0776	2.42811
13	5.74942	0.363473	15.0451	1.44034	7.34241	0.353588	26.0333	2.39369
13.0833	5.76753	0.391909	15.1313	1.472	7.35372	0.347574	26.0063	2.33971
13.1667	5.76625	0.41077	15.2255	1.51364	7.35014	0.329172	25.9801	2.2998
13.25	5.75339	0.421404	15.3233	1.54584	7.35682	0.326006	25.9707	2.26225
13.3333	5.74266	0.42206	15.4001	1.57548	7.35103	0.307256	25.9702	2.20416
13.4167	5.74196	0.421892	15.4556	1.60658	7.31667	0.286968	25.9692	2.13611
13.5	5.7583	0.429017	15.5228	1.64083	7.27494	0.294504	25.9928	2.06496
13.5833	5.75951	0.418861	15.5915	1.65599	7.25467	0.317559	26.0201	1.99239
13.6667	5.74927	0.407995	15.6572	1.67153	7.23544	0.320924	26.0343	1.93714
13.75	5.73184	0.393822	15.7173	1.69468	7.22356	0.322649	26.0213	1.8823
13.8333	5.70987	0.364975	15.7747	1.72328	7.22079	0.342862	26.0136	1.83318
13.9167	5.69678	0.335207	15.8331	1.76881	7.22464	0.333778	25.9886	1.78724
14	5.69851	0.321499	15.8931	1.81579	7.22669	0.320426	25.9548	1.74372
14.0833	5.70963	0.316438	15.9463	1.86707	7.21269	0.296961	25.8977	1.71255
14.1667	5.71221	0.311473	15.9826	1.89977	7.22085	0.306913	25.825	1.68567
14.25	5.72339	0.300008	16.0212	1.92025	7.23203	0.314022	25.7492	1.67763
14.3333	5.69349	0.289095	16.0618	1.92986	7.25402	0.283595	25.6451	1.67776
14.4167	5.69379	0.305233	16.0977	1.94257	7.26645	0.246668	25.5287	1.6568
14.5	5.6961	0.313073	16.1158	1.97273	7.29212	0.222233	25.4211	1.61496
14.5833	5.70783	0.311991	16.1364	2.00061	7.30769	0.191895	25.3402	1.57618
14.6667	5.72284	0.316126	16.1586	2.0334	7.31884	0.169653	25.2603	1.57164
14.75	5.71613	0.33419	16.171	2.06862	7.33188	0.180365	25.1942	1.56851
14.8333	5.70486	0.341506	16.1609	2.08971	7.34964	0.17894	25.1398	1.56282
14.9167	5.71388	0.322462	16.1342	2.10191	7.36356	0.181435	25.095	1.5418
15	5.72284	0.304763	16.1032	2.11496	7.37246	0.165233	25.0461	1.52256
15.0833	5.71552	0.302802	16.0597	2.12217	7.38125	0.162695	25.0062	1.50655
15.1667	5.72349	0.307963	15.9945	2.11558	7.39414	0.187126	24.9853	1.48315
15.25	5.72509	0.302721	15.9223	2.11612	7.39148	0.216775	24.9572	1.46658
15.3333	5.72296	0.313729	15.8544	2.10526	7.39456	0.239953	24.9348	1.42906
15.4167	5.73587	0.329503	15.7801	2.09261	7.39671	0.273512	24.9207	1.39137
15.5	5.75182	0.331375	15.6981	2.06757	7.39334	0.302205	24.9165	1.34924
15.5833	5.77116	0.320552	15.6263	2.02255	7.38034	0.319107	24.9394	1.32105
15.6667	5.80505	0.335248	15.5527	1.98641	7.3759	0.324161	24.9486	1.30367
15.75	5.82048	0.366004	15.4846	1.94514	7.39323	0.33361	24.96	1.29137
15.8333	5.84	0.392848	15.4154	1.89866	7.4206	0.358669	24.9765	1.2833
15.9167	5.85325	0.420964	15.3461	1.86816	7.43632	0.368185	24.982	1.26549
16	5.86056	0.434972	15.293	1.83738	7.44442	0.3603	24.9884	1.23918
16.0833	5.87516	0.432178	15.231	1.80517	7.48554	0.34686	25.0122	1.21677
16.1667	5.88407	0.436046	15.1693	1.76692	7.49814	0.349784	25.0379	1.21903
16.25	5.88944	0.446569	15.0878	1.72383	7.49405	0.352308	25.0442	1.23026
16.3333	5.88061	0.495343	14.9844	1.67435	7.49679	0.34732	25.0475	1.24543
16.4167	5.89656	0.545097	14.8661	1.63175	7.50128	0.330594	25.0267	1.27014
16.5	5.88191	0.551721	14.7502	1.5784	7.51403	0.32629	25.0156	1.28838
16.5833	5.87009	0.549632	14.6397	1.52828	7.51133	0.319736	24.9976	1.32178
16.6667	5.87596	0.553729	14.549	1.48188	7.50517	0.294588	25.0038	1.36808
16.75	5.88828	0.564668	14.4598	1.43554	7.51024	0.276562	25.0013	1.43278
16.8333	5.90667	0.561502	14.3591	1.38418	7.51564	0.274773	24.9857	1.52569
16.9167	5.90075	0.555206	14.2767	1.31743	7.50954	0.284122	24.9503	1.64151
17	5.89908	0.55217	14.2009	1.24412	7.51627	0.283574	24.9005	1.76038
17.0833	5.88738	0.541241	14.1488	1.16923	7.53923	0.29627	24.87	1.87025
17.1667	5.88502	0.502621	14.1249	1.11014	7.56227	0.294115	24.8363	1.95144
17.25	5.87792	0.464714	14.0976	1.05138	7.57891	0.312449	24.8026	2.00832
17.3333	5.88795	0.452628	14.0715	0.999741	7.58095	0.327447	24.7765	2.03426
17.4167	5.88017	0.458159	14.0398	0.93585	7.57516	0.3446	24.7782	2.03193
17.5	5.85169	0.455316	14.0039	0.87827	7.58187	0.363428	24.7836	2.02269
17.5833	5.84069	0.43899	13.9865	0.826695	7.57816	0.355754	24.8133	2.00139
17.6667	5.84617	0.448414	13.9777	0.799238	7.57406	0.354446	24.8535	1.96019
17.75	5.85599	0.45628	13.9628	0.7911	7.58102	0.350027	24.9038	1.8901
17.8333	5.86421	0.452057	13.9242	0.790019	7.59817	0.355324	24.9404	1.8109
17.9167	5.89096	0.460479	13.868	0.783729	7.61491	0.339803	24.9626	1.7322
18	5.91362	0.4785	13.798	0.774307	7.63083	0.345509	24.9835	1.6632
18.0833	5.90315	0.479214	13.7297	0.755747	7.63454	0.343995	25.0219	1.60487
18.1667	5.91507	0.507808	13.6589	0.748417	7.64754	0.356373	25.046	1.58909
18.25	5.91795	0.517291	13.5842	0.76061	7.69349	0.360115	25.0734	1.58814
18.3333	5.94423	0.53173	13.5077	0.763534	7.71059	0.380892	25.0849	1.57672
18.4167	5.9435	0.548511	13.4299	0.751099	7.72314	0.415301	25.0865	1.54595
18.5	5.92807	0.533991	13.3455	0.729889	7.73775	0.439285	25.0752	1.53263
18.5833	5.92366	0.534679	13.2593	0.693977	7.7392	0.454474	25.0481	1.57824
18.6667	5.93614	0.559073	13.1924	0.650217	7.72839	0.453694	25.0318	1.65004
18.75	5.94327	0.572174	13.1519	0.612765	7.70297	0.442503	25.0104	1.72002
18.8333	5.9349	0.563115	13.1281	0.574293	7.67982	0.430767	24.9846	1.7966
18.9167	5.93683	0.545435	13.1237	0.556574	7.67373	0.427706	24.9334	1.85884
19	5.92366	0.513222	13.1393	0.545107	7.66641	0.399868	24.9137	1.88572
19.0833	5.94306	0.475797	13.1405	0.53194	7.64741	0.365674	24.8783	1.90105
19.1667	5.9373	0.456191	13.1454	0.531748	7.641	0.322977	24.8413	1.91208
19.25	5.93472	0.430801	13.1451	0.552878	7.65573	0.292849	24.7969	1.92796
19.3333	5.94668	0.435089	13.1545	0.586228	7.67612	0.265809	24.755	1.9303
19.4167	5.95713	0.437038	13.1706	0.635345	7.66827	0.257527	24.7023	1.89041
19.5	5.96212	0.4007	13.1887	0.70693	7.67469	0.243389	24.6481	1.82984
19.5833	5.95604	0.372294	13.2185	0.78913	7.6893	0.233646	24.6049	1.7649
19.6667	5.95635	0.35799	13.253	0.885942	7.70579	0.220912	24.58	1.71813
19.75	5.97972	0.376643	13.2952	0.98668	7.72532	0.210365	24.5998	1.69576
19.8333	5.99308	0.391878	13.3472	1.07117	7.75362	0.21142	24.6344	1.70998
19.9167	6.01008	0.435104	13.4129	1.14848	7.77721	0.227885	24.6835	1.7525
20	6.04714	0.454453	13.4704	1.2377	7.80947	0.235711	24.7247	1.83033
20.0833	6.06954	0.465897	13.5184	1.31437	7.83883	0.244776	24.7501	1.92566
20.1667	6.06321	0.473998	13.5561	1.36598	7.8479	0.244762	24.7862	2.01234
20.25	6.05536	0.487229	13.5811	1.40753	7.87568	0.240482	24.865	2.10169
20.3333	6.02726	0.50326	13.6206	1.43725	7.89511	0.247059	24.9618	2.19418
20.4167	6.01197	0.532	13.6394	1.47234	7.92726	0.265178	25.0642	2.27992
20.5	6.03051	0.559665	13.6435	1.51447	7.94668	0.290471	25.1703	2.3484
20.5833	6.02684	0.573927	13.6248	1.5476	7.96059	0.295419	25.2507	2.40993
20.6667	6.02054	0.575531	13.602	1.59544	7.97738	0.298966	25.3009	2.42416
20.75	6.00462	0.575012	13.6077	1.65558	7.98409	0.288967	25.3387	2.40381
20.8333	5.96783	0.558918	13.6143	1.7121	7.96467	0.284139	25.3755	2.36397
20.9167	5.94443	0.536481	13.6222	1.76925	7.95148	0.290713	25.4134	2.35095
21	5.93626	0.519552	13.6514	1.84982	7.96959	0.315062	25.4614	2.35944
21.0833	5.9297	0.503728	13.7017	1.94094	7.98109	0.331862	25.5095	2.3535
21.1667	5.93807	0.478441	13.7436	2.05035	7.99498	0.329564	25.5398	2.29316
21.25	5.93559	0.462628	13.7753	2.13754	8.00061	0.326157	25.5528	2.20968
21.3333	5.92602	0.471188	13.803	2.2078	8.00514	0.314046	25.5468	2.12948
21.4167	5.91296	0.473188	13.8583	2.30023	8.00146	0.314596	25.5315	2.04979
21.5	5.9056	0.477198	13.9021	2.38746	7.99759	0.306203	25.5219	2.01685
21.5833	5.89863	0.447765	13.9396	2.48661	8.01597	0.313146	25.5373	1.99735
21.6667	5.89763	0.447936	13.981	2.59597	8.04661	0.320434	25.5722	1.94648
21.75	5.90736	0.4587	14.0328	2.70635	8.06309	0.316155	25.6281	1.8476
21.8333	5.90647	0.450251	14.0772	2.796	8.06017	0.284843	25.6597	1.72741
21.9167	5.90472	0.451027	14.1181	2.8803	8.07056	0.247301	25.6789	1.60097
22	5.88805	0.472641	14.1565	2.94875	8.07553	0.234543	25.7276	1.52197
22.0833	5.89592	0.485527	14.2262	3.02747	8.09564	0.238398	25.7787	1.47131
22.1667	5.89147	0.481889	14.3177	3.10192	8.11319	0.247318	25.8279	1.40092
22.25	5.89802	0.48521	14.403	3.1657	8.13595	0.270276	25.8812	1.331
22.3333	5.90763	0.469128	14.4759	3.22984	8.12955	0.28955	25.9412	1.25293
22.4167	5.91213	0.474396	14.5462	3.29623	8.11362	0.298209	25.966	1.18765
22.5	5.91471	0.482549	14.6247	3.35578	8.08741	0.290333	25.969	1.15983
22.5833	5.91219	0.500605	14.6918	3.41383	8.05579	0.291873	25.9515	1.14391
22.6667	5.90628	0.53134	14.7559	3.46701	8.02317	0.303103	25.9337	1.1296
22.75	5.90078	0.529032	14.8155	3.51108	8.00067	0.307815	25.9022	1.12231
22.8333	5.90416	0.521465	14.8857	3.55651	7.97795	0.308287	25.8465	1.09847
22.9167	5.8748	0.498541	14.9468	3.60876	7.94248	0.298037	25.8064	1.06559
23	5.85283	0.474145	14.9924	3.6656	7.92739	0.292031	25.7558	1.02125
23.0833	5.85333	0.449484	15.0429	3.707	7.92384	0.277924	25.6772	0.963596
23.1667	5.84354	0.456034	15.113	3.74785	7.93224	0.270531	25.5822	0.897849
23.25	5.84004	0.462863	15.1846	3.78795	7.95604	0.27363	25.5089	0.829017
23.3333	5.85062	0.472463	15.2387	3.82306	7.99652	0.305282	25.4417	0.743109
23.4167	5.86154	0.481328	15.2874	3.85078	8.04038	0.335267	25.3586	0.672176
23.5	5.87912	0.479878	15.3248	3.88749	8.08805	0.371904	25.2799	0.613333
23.5833	5.89724	0.483642	15.357	3.92235	8.11865	0.415014	25.202	0.547981
23.6667	5.91279	0.480899	15.3727	3.95068	8.14636	0.456774	25.1243	0.500279
23.75	5.92493	0.488552	15.3909	3.96989	8.17297	0.473381	25.0635	0.460005
23.8333	5.93134	0.490623	15.3945	3.9812	8.18741	0.480479	25.009	0.452526
23.9167	5.90974	0.499596	15.3634	3.99666	8.1945	0.481527	24.9833	0.460073
24	5.90366	0.503769	15.3067	4.00542	8.18362	0.501274	24.9472	0.481964
24.0833	5.90077	0.498992	15.2308	3.96188	8.17925	0.500395	24.8823	0.507248
24.1667	5.90767	0.482131	15.1733	3.87659	8.17137	0.491273	24.812	0.534836
24.25	5.91127	0.463891	15.119	3.78579	8.16588	0.473006	24.7681	0.52597
24.3333	5.91523	0.46729	15.0768	3.70819	8.1581	0.460176	24.7117	0.51302
24.4167	5.89924	0.454792	15.0464	3.63028	8.16268	0.428741	24.6788	0.524778
24.5	5.89084	0.467761	15.0086	3.54884	8.16875	0.395925	24.6472	0.555703
24.5833	5.89677	0.469262	14.9572	3.46765	8.18779	0.392531	24.5648	0.582988
24.6667	5.91959	0.4571	14.8969	3.37682	8.20219	0.397328	24.4672	0.592852
24.75	5.94839	0.45622	14.8485	3.28289	8.22003	0.407424	24.3468	0.596173
24.8333	5.95689	0.456136	14.8048	3.18798	8.26671	0.412226	24.2498	0.586582
24.9167	5.94826	0.467497	14.7616	3.13725	8.30951	0.422593	24.2022	0.579321
25	5.93457	0.467907	14.7108	3.10508	8.3475	0.42094	24.1553	0.575585
25.0833	5.91309	0.481774	14.6674	3.07451	8.39232	0.433272	24.1165	0.579215
25.1667	5.87544	0.472324	14.6327	3.04089	8.44252	0.428674	24.0682	0.58255
25.25	5.85334	0.478505	14.5924	3.01206	8.50022	0.441956	24.0154	0.564486
25.3333	5.85663	0.47848	14.578	3.00286	8.55227	0.465545	23.9696	0.548583
25.4167	5.86599	0.497139	14.5824	2.99305	8.57462	0.473627	23.9503	0.551943
25.5	5.84052	0.514192	14.619	2.99336	8.60792	0.463709	23.9625	0.567212
25.5833	5.8009	0.526735	14.6602	2.97761	8.61472	0.451138	23.9841	0.588838
25.6667	5.77506	0.524277	14.717	2.96394	8.58791	0.451296	23.9965	0.611059
25.75	5.78633	0.531967	14.7885	2.95442	8.53142	0.458836	23.9731	0.640854
25.8333	5.77128	0.559436	14.8679	2.96901	8.48486	0.473469	23.9484	0.664438
25.9167	5.79111	0.563041	14.9644	2.99835	8.43736	0.48214	23.8927	0.694564
26	5.82988	0.565481	15.066	3.02292	8.37163	0.498714	23.8745	0.712778
26.0833	5.86377	0.589128	15.171	3.0276	8.28463	0.51307	23.8441	0.738032
26.1667	5.85542	0.581639	15.251	3.00324	8.20356	0.531318	23.8136	0.734928
26.25	5.84556	0.574938	15.3182	2.99591	8.11463	0.556734	23.8027	0.739203
26.3333	5.85818	0.588915	15.3814	3.00873	8.03426	0.593127	23.7715	0.76068
26.4167	5.87827	0.594664	15.4609	3.06698	7.99006	0.642493	23.7365	0.766451
26.5	5.87679	0.582874	15.535	3.13131	7.97178	0.663351	23.6892	0.761671
26.5833	5.85011	0.553127	15.6067	3.18579	7.95654	0.689559	23.6383	0.75137
26.6667	5.84829	0.512771	15.676	3.22729	7.92518	0.704456	23.6165	0.749512
26.75	5.8159	0.478376	15.7308	3.27648	7.89248	0.717024	23.6193	0.757588
26.8333	5.78591	0.468461	15.7573	3.31872	7.87814	0.718238	23.6134	0.761725
26.9167	5.77165	0.436191	15.7816	3.38126	7.86849	0.717233	23.6012	0.751381
27	5.77775	0.440314	15.8192	3.43981	7.87753	0.690886	23.5772	0.780696
27.0833	5.77971	0.42539	15.8501	3.46916	7.90736	0.649033	23.5253	0.820897
27.1667	5.79791	0.410437	15.8672	3.47323	7.91303	0.604667	23.4905	0.840617
27.25	5.81269	0.396837	15.8698	3.43057	7.91587	0.538021	23.464	0.865345
27.3333	5.83467	0.405602	15.8658	3.37468	7.91459	0.486968	23.458	0.896724
27.4167	5.85731	0.409455	15.8522	3.30542	7.94038	0.43799	23.4692	0.924682
27.5	5.86383	0.41331	15.8243	3.22041	7.98146	0.409371	23.4429	0.935301
27.5833	5.87034	0.442992	15.7773	3.11188	8.01732	0.39522	23.3948	0.914694
27.6667	5.87696	0.442774	15.7145	2.97339	8.04511	0.391594	23.3489	0.907441
27.75	5.87883	0.449555	15.6098	2.81934	8.07386	0.419918	23.3448	0.914543
27.8333	5.89004	0.443573	15.4771	2.67991	8.09849	0.473251	23.391	0.90262
27.9167	5.89683	0.460895	15.3429	2.54838	8.13707	0.543622	23.4621	0.875684
28	5.88472	0.481531	15.2216	2.42336	8.1809	0.608895	23.5251	0.864193
28.0833	5.88716	0.483588	15.0913	2.30184	8.2046	0.680265	23.5617	0.867131
28.1667	5.89213	0.472911	14.9502	2.17783	8.2292	0.755904	23.553	0.865934
28.25	5.87835	0.47851	14.8307	2.06391	8.24324	0.819158	23.5042	0.854102
28.3333	5.85846	0.482843	14.7183	1.95928	8.2734	0.849888	23.4578	0.879458
28.4167	5.84703	0.454708	14.6296	1.8543	8.31417	0.846579	23.4812	0.929384
28.5	5.8465	0.439205	14.5701	1.78652	8.34962	0.848216	23.5212	0.995809
28.5833	5.84972	0.455642	14.5392	1.73266	8.38588	0.826306	23.5307	1.07169
28.6667	5.83042	0.464421	14.5259	1.67215	8.40333	0.813222	23.4841	1.12838
28.75	5.81725	0.4534	14.5121	1.60152	8.41437	0.792384	23.4262	1.16385
28.8333	5.80099	0.428471	14.4997	1.52723	8.43439	0.774941	23.3889	1.18733
28.9167	5.75987	0.422438	14.4875	1.4674	8.47664	0.769211	23.3848	1.19103
29	5.7234	0.445767	14.4971	1.41368	8.53264	0.757121	23.4063	1.16793
29.0833	5.71299	0.447914	14.4923	1.37718	8.58447	0.744341	23.4233	1.13321
29.1667	5.71331	0.448918	14.481	1.35441	8.63557	0.737356	23.4331	1.07746
29.25	5.71739	0.469524	14.4555	1.33299	8.68296	0.732131	23.3946	1.03748
29.3333	5.73283	0.49832	14.438	1.3148	8.73107	0.729978	23.3238	1.00609
29.4167	5.73726	0.501955	14.4496	1.28638	8.77369	0.725312	23.2575	1.00484
29.5	5.73367	0.501671	14.4748	1.2515	8.82984	0.707286	23.2225	1.01206
29.5833	5.72971	0.501929	14.5151	1.23471	8.87419	0.701397	23.1833	1.025
29.6667	5.70896	0.506539	14.5623	1.22388	8.9174	0.715282	23.1293	1.01399
29.75	5.7203	0.498383	14.6326	1.21676	8.94135	0.730513	23.0661	0.999516
29.8333	5.75239	0.476006	14.716	1.22278	8.96863	0.749746	23.0152	1.03102
29.9167	5.77688	0.474166	14.8012	1.21045	8.99121	0.790489	22.982	1.08445
30	5.79536	0.48059	14.8766	1.18194	8.98728	0.850505	22.967	1.13565
30.0833	5.79554	0.461314	14.9369	1.14473	8.98113	0.932292	22.9584	1.17567
30.1667	5.79347	0.443606	14.9931	1.10092	8.97902	1.02372	22.9636	1.18111
30.25	5.78417	0.424294	15.0391	1.07891	8.99421	1.12268	22.9658	1.12699
30.3333	5.78609	0.401872	15.0845	1.08901	9.01	1.225	22.9229	1.07362
30.4167	5.78157	0.391985	15.1082	1.11318	9.02228	1.31207	22.8451	0.994203
30.5	5.79962	0.376701	15.1068	1.1386	9.01539	1.39279	22.7559	0.935943
30.5833	5.80425	0.376498	15.0851	1.15832	9.00559	1.44765	22.678	0.864432
30.6667	5.82055	0.388364	15.048	1.18244	8.98314	1.50191	22.6233	0.783083
30.75	5.82803	0.386733	15.0191	1.20637	8.94754	1.52571	22.5997	0.702338
30.8333	5.83539	0.385129	15.0205	1.2451	8.90523	1.52551	22.6009	0.626074
30.9167	5.86261	0.400287	15.0597	1.31445	8.83431	1.51084	22.6135	0.570447
31	5.86117	0.400116	15.1045	1.40702	8.76814	1.46234	22.6113	0.529102
31.0833	5.84755	0.393471	15.1331	1.48767	8.6865	1.40778	22.58	0.511857
31.1667	5.85838	0.383801	15.1572	1.53442	8.59017	1.3337	22.5686	0.497301
31.25	5.8655	0.375354	15.1901	1.56003	8.50549	1.26108	22.5815	0.486839
31.3333	5.88029	0.39514	15.2379	1.58799	8.4157	1.15245	22.5915	0.483878
31.4167	5.90096	0.420233	15.3078	1.60645	8.33407	1.0688	22.5728	0.527645
31.5	5.88379	0.40811	15.3702	1.6177	8.24433	0.981553	22.5175	0.583855
31.5833	5.85678	0.413034	15.4337	1.63983	8.18043	0.937333	22.4426	0.623562
31.6667	5.85679	0.417872	15.5014	1.67065	8.12645	0.926453	22.3215	0.638884
31.75	5.84671	0.418883	15.5669	1.69754	8.11235	0.93824	22.1664	0.597242
31.8333	5.84813	0.419136	15.6218	1.69273	8.08437	0.977847	22.0278	0.570413
31.9167	5.8573	0.423752	15.7049	1.69707	8.05118	1.01249	21.9343	0.555802
32	5.85624	0.454013	15.8065	1.7233	8.04514	1.05264	21.8649	0.516144
32.0833	5.87254	0.479439	15.9276	1.7615	8.03653	1.1116	21.806	0.511943
32.1667	5.86823	0.487465	16.0495	1.81622	8.04273	1.19352	21.7706	0.526992
32.25	5.85506	0.486096	16.1673	1.88891	8.05819	1.25875	21.7775	0.531741
32.3333	5.83882	0.504793	16.3127	1.95346	8.10686	1.31488	21.8018	0.525968
32.4167	5.846	0.515055	16.4609	1.99565	8.14952	1.34095	21.8377	0.527272
32.5	5.84542	0.528415	16.6141	2.01189	8.19131	1.3588	21.888	0.506882
32.5833	5.86631	0.528693	16.7725	2.02642	8.24764	1.33907	21.9502	0.512541
32.6667	5.8737	0.533967	16.9418	2.05578	8.34002	1.31247	21.984	0.502844
32.75	5.90284	0.557217	17.1028	2.09241	8.44954	1.29897	22.0105	0.498833
32.8333	5.92124	0.56645	17.2475	2.143	8.56619	1.28818	22.0003	0.537908
32.9167	5.93779	0.552186	17.3808	2.20064	8.70421	1.26604	21.9721	0.579446
33	5.96901	0.552952	17.5137	2.25177	8.86995	1.25579	21.921	0.604211
33.0833	5.9879	0.551256	17.6376	2.30031	9.01981	1.26481	21.8357	0.637191
33.1667	6.00571	0.55458	17.738	2.34063	9.13349	1.28279	21.7437	0.67391
33.25	6.01181	0.552266	17.8157	2.37019	9.24177	1.30276	21.6378	0.701394
33.3333	5.99384	0.526568	17.8663	2.41524	9.36584	1.31381	21.5319	0.751826
33.4167	5.95445	0.510989	17.9034	2.45664	9.47099	1.33455	21.452	0.798919
33.5	5.92966	0.510033	17.9434	2.48314	9.55721	1.36311	21.408	0.855835
33.5833	5.90265	0.489913	17.9772	2.48716	9.62939	1.38841	21.3587	0.900348
33.6667	5.8895	0.465017	18.0219	2.46354	9.68007	1.3807	21.3352	0.931601
33.75	5.86314	0.464521	18.0646	2.40156	9.70418	1.36848	21.3144	0.954582
33.8333	5.83253	0.454657	18.0988	2.30733	9.70161	1.36602	21.2999	0.966442
33.9167	5.81952	0.449005	18.1177	2.21857	9.68782	1.35432	21.3149	0.956147
34	5.82267	0.443134	18.1382	2.1605	9.67531	1.35607	21.322	0.917245
34.0833	5.84066	0.433047	18.1662	2.12362	9.65239	1.38066	21.3043	0.892034
34.1667	5.86	0.418237	18.1937	2.0727	9.62529	1.39855	21.2738	0.872059
34.25	5.88956	0.415546	18.1948	2.00101	9.56566	1.42369	21.2189	0.841962
34.3333	5.90853	0.41825	18.1715	1.94212	9.48791	1.43977	21.1449	0.801124
34.4167	5.92994	0.418742	18.143	1.9136	9.3989	1.45547	21.0782	0.75724
34.5	5.933	0.414036	18.1043	1.90948	9.2858	1.49955	21.0038	0.69587
34.5833	5.92867	0.40559	18.0824	1.95843	9.19071	1.54197	20.9144	0.641825
34.6667	5.93499	0.385144	18.0442	2.04003	9.08704	1.56786	20.8318	0.580681
34.75	5.94257	0.357983	18.0193	2.1361	8.99554	1.59549	20.7421	0.519042
34.8333	5.94204	0.323456	18.0112	2.2299	8.89034	1.59906	20.6809	0.478226
34.9167	5.92911	0.315758	18.0161	2.33769	8.76997	1.56878	20.6552	0.447815
35	5.92908	0.331282	18.0306	2.47256	8.63298	1.53873	20.6289	0.458261
35.0833	5.93054	0.348902	18.0624	2.64001	8.52488	1.49553	20.6035	0.527677
35.1667	5.94623	0.347869	18.1025	2.80905	8.40801	1.43684	20.5719	0.60573
35.25	5.95633	0.362607	18.148	2.95659	8.30831	1.37456	20.5237	0.677874
35.3333	5.95626	0.368161	18.2007	3.09136	8.21388	1.3085	20.4948	0.747444
35.4167	5.96381	0.370808	18.2282	3.21343	8.10723	1.23362	20.5185	0.798865
35.5	5.97997	0.389087	18.2771	3.31718	8.01004	1.15276	20.5367	0.853874
35.5833	5.99467	0.399931	18.314	3.3778	7.91919	1.08376	20.5425	0.91491
35.6667	6.01985	0.4119	18.3362	3.40827	7.851	1.03713	20.5358	0.959389
35.75	6.05199	0.42616	18.331	3.43511	7.8207	1.01005	20.5132	0.984275
35.8333	6.06486	0.429248	18.329	3.45768	7.81186	1.00691	20.4867	0.996459
35.9167	6.06372	0.430357	18.3224	3.47358	7.79322	1.03452	20.4577	0.980476
36	6.05111	0.436699	18.3037	3.45151	7.79869	1.08995	20.4318	0.974059
36.0833	6.04626	0.40414	18.2446	3.43145	7.81802	1.15911	20.3929	0.983645
36.1667	6.06123	0.396373	18.16	3.40403	7.87068	1.24865	20.3559	1.00705
36.25	6.05887	0.395922	18.0792	3.35194	7.95836	1.36916	20.3126	1.05264
36.3333	6.05213	0.4046	17.9931	3.29365	8.05653	1.50266	20.2684	1.09298
36.4167	6.04107	0.421431	17.927	3.23785	8.15748	1.61747	20.2336	1.10612
36.5	6.01305	0.440731	17.8619	3.17431	8.27327	1.73043	20.1831	1.11011
36.5833	5.98276	0.453329	17.8117	3.08666	8.42074	1.82095	20.1352	1.12817
36.6667	5.96596	0.463195	17.77	2.99029	8.55861	1.88995	20.1227	1.11795
36.75	5.96677	0.466624	17.728	2.90036	8.70042	1.92921	20.1072	1.09004
36.8333	5.97123	0.482588	17.7087	2.84903	8.83065	1.95767	20.0813	1.02941
36.9167	5.94895	0.499518	17.717	2.77838	8.94938	1.96363	20.0598	0.957251
37	5.9269	0.507543	17.7378	2.69563	9.05267	1.94904	20.0102	0.864143
37.0833	5.94372	0.513767	17.7604	2.6053	9.10553	1.92077	19.9351	0.749009
37.1667	5.96256	0.512731	17.7769	2.53079	9.16585	1.85431	19.8654	0.657031
37.25	5.98506	0.512541	17.788	2.46996	9.23234	1.77918	19.8138	0.58096
37.3333	6.00547	0.51395	17.79	2.41511	9.2963	1.68284	19.7881	0.527568
37.4167	6.03489	0.5213	17.7908	2.36607	9.3173	1.59806	19.7616	0.481312
37.5	6.06272	0.531077	17.7717	2.3049	9.32867	1.51844	19.7223	0.471667
37.5833	6.07753	0.531803	17.7552	2.22085	9.34736	1.42429	19.6973	0.475279
37.6667	6.09085	0.514849	17.7304	2.12932	9.39551	1.29112	19.6645	0.497446
37.75	6.13165	0.51967	17.7077	2.05073	9.43444	1.17616	19.6521	0.508947
37.8333	6.16586	0.535749	17.6865	1.98212	9.46263	1.07082	19.6501	0.55964
37.9167	6.16898	0.542875	17.6902	1.94221	9.50745	0.949412	19.6741	0.629438
38	6.15905	0.538887	17.7303	1.91932	9.53908	0.874607	19.6915	0.672521
38.0833	6.13298	0.53397	17.7879	1.89475	9.55033	0.8356	19.6822	0.728559
38.1667	6.12507	0.540512	17.8479	1.88101	9.55083	0.829687	19.6536	0.800892
38.25	6.11729	0.537442	17.9045	1.86715	9.54743	0.865616	19.6184	0.845637
38.3333	6.09149	0.521201	17.9415	1.85799	9.53153	0.928754	19.5761	0.840437
38.4167	6.08046	0.516364	17.9735	1.86031	9.50384	1.02541	19.5258	0.826626
38.5	6.07615	0.524654	17.9952	1.85868	9.45756	1.17199	19.4914	0.803304
38.5833	6.06617	0.528173	18.0173	1.86236	9.41381	1.32886	19.4398	0.78686
38.6667	6.05505	0.519023	18.045	1.88042	9.36511	1.49022	19.3687	0.736092
38.75	6.0651	0.522788	18.0507	1.87945	9.31302	1.68106	19.3	0.674217
38.8333	6.06598	0.544064	18.0178	1.86614	9.26775	1.86014	19.2481	0.645569
38.9167	6.07544	0.547476	17.9571	1.8395	9.22045	2.01692	19.211	0.613978
39	6.09896	0.542198	17.8849	1.81426	9.166	2.12143	19.1851	0.548782
39.0833	6.08435	0.524071	17.7976	1.78962	9.10535	2.16375	19.1794	0.494185
39.1667	6.08664	0.529635	17.7313	1.77198	9.04499	2.16373	19.1825	0.457674
39.25	6.07124	0.52086	17.6786	1.75851	8.98272	2.1508	19.1999	0.444258
39.3333	6.053	0.50837	17.6495	1.7374	8.88612	2.0994	19.2305	0.482716
39.4167	6.03674	0.516479	17.6116	1.7279	8.7784	2.03648	19.2731	0.506704
39.5	6.02535	0.519136	17.5714	1.72841	8.67989	1.95489	19.3391	0.505331
39.5833	6.00861	0.512197	17.5551	1.74249	8.5756	1.84053	19.3863	0.50291
39.6667	6.00071	0.481101	17.5663	1.7526	8.45121	1.72883	19.441	0.473424
39.75	6.00421	0.466982	17.5851	1.78117	8.33067	1.59265	19.4878	0.441611
39.8333	5.99166	0.455195	17.6113	1.80062	8.21181	1.46603	19.4855	0.429889
39.9167	5.99271	0.456135	17.653	1.81995	8.08599	1.33494	19.4385	0.41561
40	5.99815	0.452708	17.6953	1.84075	7.97194	1.19812	19.3969	0.413064
40.0833	6.02146	0.476245	17.7452	1.85437	7.84712	1.05726	19.3365	0.407012
40.1667	6.04593	0.492778	17.767	1.87848	7.7601	0.947485	19.2745	0.34583
40.25	6.05781	0.493774	17.7773	1.8989	7.69749	0.832706	19.1817	0.303474
40.3333	6.07158	0.507163	17.77	1.89569	7.64987	0.735462	19.0782	0.301157
40.4167	6.07051	0.501016	17.7284	1.88097	7.58803	0.651597	18.9825	0.296846
40.5	6.06642	0.501443	17.6822	1.85991	7.54494	0.570017	18.9062	0.299017
40.5833	6.0696	0.495161	17.6425	1.843	7.53816	0.543535	18.8361	0.322292
40.6667	6.06826	0.488386	17.6151	1.81595	7.54704	0.559727	18.8268	0.358718
40.75	6.08383	0.487811	17.6017	1.78203	7.57874	0.627459	18.8411	0.373672
40.8333	6.09928	0.485807	17.5873	1.73751	7.63867	0.739911	18.8537	0.402319
40.9167	6.09043	0.461114	17.5556	1.68569	7.76513	0.879047	18.8933	0.400055
41	6.088	0.438494	17.53	1.63189	7.9054	1.01889	18.9208	0.418416
41.0833	6.08895	0.420228	17.5465	1.55555	8.02479	1.17333	18.9402	0.428491
41.1667	6.08117	0.402993	17.5898	1.47803	8.14538	1.31251	18.97	0.439208
41.25	6.09092	0.412203	17.6474	1.39818	8.29102	1.45803	18.9773	0.47282
41.3333	6.08285	0.392225	17.6893	1.32527	8.42808	1.57902	18.9421	0.514809
41.4167	6.07022	0.371514	17.7161	1.24613	8.54693	1.66101	18.9003	0.539726
41.5	6.07109	0.362305	17.761	1.19015	8.64609	1.72212	18.8632	0.546917
41.5833	6.08269	0.349495	17.8119	1.15435	8.74693	1.75825	18.8541	0.568839
41.6667	6.08359	0.331683	17.8566	1.1088	8.83652	1.76486	18.8053	0.554204
41.75	6.09196	0.322305	17.8836	1.06935	8.88694	1.75182	18.7146	0.5527
41.8333	6.08574	0.314065	17.889	1.02666	8.91048	1.72791	18.6272	0.547863
41.9167	6.07789	0.309586	17.8611	0.999857	8.93757	1.67323	18.5828	0.546589
42	6.09151	0.31085	17.8322	0.987349	8.9471	1.62107	18.5234	0.538797
42.0833	6.09857	0.305231	17.8111	0.988616	8.94037	1.55548	18.4717	0.515247
42.1667	6.11502	0.315983	17.7962	0.987244	8.93595	1.47744	18.4118	0.483585
42.25	6.1414	0.316024	17.7994	0.975622	8.92484	1.40591	18.3489	0.454296
42.3333	6.15078	0.310544	17.8025	0.953523	8.92343	1.33862	18.2864	0.416354
42.4167	6.14698	0.306553	17.8043	0.914652	8.91108	1.27556	18.2341	0.401304
42.5	6.14889	0.309953	17.8075	0.886885	8.89766	1.20071	18.2415	0.431351
42.5833	6.16667	0.320574	17.812	0.874419	8.88309	1.14091	18.2798	0.449075
42.6667	6.1783	0.311417	17.8391	0.868555	8.88323	1.08536	18.3304	0.459557
42.75	6.18969	0.302421	17.8827	0.850791	8.89034	1.04924	18.3629	0.471575
42.8333	6.19905	0.302736	17.9248	0.817382	8.91212	1.03044	18.3939	0.487734
42.9167	6.20099	0.305021	17.9516	0.785562	8.95239	1.03544	18.4469	0.49985
43	6.2226	0.317907	17.9651	0.769176	9.01104	1.08149	18.5069	0.537378
43.0833	6.22689	0.358675	17.9589	0.76006	9.08462	1.13677	18.5534	0.576327
43.1667	6.24374	0.390611	17.9485	0.751501	9.15215	1.20221	18.5695	0.608404
43.25	6.27955	0.404323	17.9365	0.757019	9.22338	1.28966	18.5458	0.617067
43.3333	6.31608	0.395239	17.9252	0.753329	9.29488	1.40725	18.4823	0.610124
43.4167	6.35527	0.396712	17.9378	0.733003	9.35212	1.51919	18.3855	0.634804
43.5	6.39215	0.422813	17.9734	0.730262	9.40863	1.61651	18.31	0.666763
43.5833	6.4315	0.435463	18.0065	0.738405	9.45671	1.72298	18.2538	0.692455
43.6667	6.45619	0.438874	18.0131	0.771739	9.49906	1.82749	18.2245	0.728272
43.75	6.47308	0.444102	18.016	0.808228	9.53485	1.91116	18.1647	0.761086
43.8333	6.49212	0.450838	18.0314	0.840302	9.54894	1.97683	18.094	0.763232
43.9167	6.50925	0.450422	18.0506	0.874462	9.54958	2.01824	18.046	0.752979
44	6.52349	0.441177	18.063	0.91558	9.52677	2.03467	17.9937	0.747436
44.0833	6.50384	0.425438	18.0734	0.948573	9.49728	2.01957	17.9655	0.744856
44.1667	6.50296	0.436476	18.0888	1.00628	9.43453	1.99297	17.9442	0.745024
44.25	6.48251	0.44203	18.0982	1.05669	9.37795	1.95798	17.9537	0.727197
44.3333	6.47388	0.454485	18.0908	1.09999	9.30106	1.91698	17.9208	0.681784
44.4167	6.45215	0.447735	18.097	1.15682	9.21211	1.83907	17.876	0.624074
44.5	6.41895	0.430179	18.1283	1.20744	9.12215	1.77029	17.8042	0.569887
44.5833	6.42008	0.420522	18.1587	1.25105	9.01418	1.6994	17.74	0.502143
44.6667	6.40576	0.392799	18.1867	1.27355	8.89615	1.62608	17.6865	0.436975
44.75	6.38376	0.367256	18.2188	1.29557	8.76896	1.55369	17.6314	0.390756
44.8333	6.34639	0.358454	18.2438	1.29985	8.65469	1.47742	17.5849	0.363525
44.9167	6.33214	0.363973	18.2575	1.30135	8.52665	1.38589	17.5309	0.370722
45	6.31034	0.367838	18.2723	1.30385	8.41141	1.29741	17.4877	0.379525
45.0833	6.28684	0.368669	18.2912	1.31636	8.28031	1.20632	17.4141	0.375459
45.1667	6.27268	0.35987	18.299	1.32167	8.15817	1.1334	17.3667	0.378028
45.25	6.26866	0.378597	18.303	1.31145	8.0465	1.0825	17.3348	0.388139
45.3333	6.29604	0.410528	18.3096	1.271	7.9224	1.01197	17.3293	0.399744
45.4167	6.29541	0.413469	18.3127	1.23035	7.81535	0.925769	17.3499	0.416865
45.5	6.28562	0.442113	18.3312	1.18778	7.7377	0.837091	17.3644	0.467333
45.5833	6.30252	0.449836	18.3511	1.14327	7.67008	0.754628	17.373	0.527966
45.6667	6.32815	0.454436	18.3609	1.10053	7.59728	0.668521	17.387	0.585965
45.75	6.35216	0.469608	18.3601	1.04525	7.55393	0.596097	17.3896	0.598687
45.8333	6.36368	0.481505	18.3465	0.969245	7.5373	0.53733	17.3644	0.581854
45.9167	6.37304	0.476641	18.3204	0.875807	7.56683	0.494215	17.3581	0.592066
46	6.38797	0.474774	18.3032	0.778717	7.59144	0.475982	17.3363	0.642052
46.0833	6.41422	0.483271	18.2933	0.678447	7.64161	0.479964	17.3316	0.690508
46.1667	6.41584	0.472656	18.2743	0.605396	7.70001	0.504519	17.3284	0.714054
46.25	6.43419	0.494319	18.2548	0.530071	7.79156	0.541631	17.311	0.728125
46.3333	6.46513	0.511979	18.2141	0.485442	7.87504	0.59911	17.274	0.722256
46.4167	6.46459	0.530018	18.166	0.44898	7.94711	0.691216	17.2256	0.69929
46.5	6.44728	0.542609	18.1211	0.431863	8.04357	0.798442	17.1832	0.680007
46.5833	6.43432	0.539754	18.0935	0.437233	8.12751	0.90395	17.146	0.661722
46.6667	6.42823	0.534627	18.0772	0.443614	8.19146	0.964286	17.1339	0.64529
46.75	6.44132	0.555781	18.0878	0.466099	8.22427	1.00757	17.1253	0.624391
46.8333	6.44861	0.550952	18.1153	0.505588	8.27359	1.02412	17.0978	0.586769
46.9167	6.42569	0.530105	18.1224	0.561998	8.30029	1.03385	17.0265	0.55138
47	6.41115	0.527677	18.1196	0.617259	8.3257	1.03512	16.9432	0.504508
47.0833	6.3824	0.513522	18.1258	0.673756	8.33243	1.01562	16.8701	0.488896
47.1667	6.34444	0.492862	18.1359	0.703687	8.32518	0.986522	16.8227	0.482639
47.25	6.32546	0.483564	18.1563	0.738804	8.3565	0.917507	16.7904	0.462347
47.3333	6.31612	0.470733	18.1834	0.775123	8.37949	0.850068	16.7553	0.441358
47.4167	6.30736	0.465215	18.2119	0.825371	8.41419	0.781899	16.715	0.431914
47.5	6.28864	0.473109	18.2385	0.884982	8.45656	0.737203	16.7065	0.427958
47.5833	6.26994	0.465077	18.2512	0.93037	8.49543	0.709133	16.7171	0.405172
47.6667	6.23968	0.465624	18.246	0.958342	8.51158	0.69646	16.7177	0.389369
47.75	6.23117	0.473362	18.2409	0.976169	8.53835	0.661829	16.7388	0.382063
47.8333	6.21994	0.473121	18.2436	0.991288	8.57423	0.606511	16.7635	0.405165
47.9167	6.21568	0.468917	18.2484	1.00466	8.60346	0.58457	16.7751	0.416068
