# Supplementary material for: Tissue fluidification promotes a cGAS–STING cytosolic DNA response in invasive breast cancer
Source: Nat Mater. 2022 Dec 29;22(5):644–55. doi: 10.1038/s41563-022-01431-x (PMC10156599; doi:10.1038/s41563-022-01431-x)
Supplement: Source Data Extended Data Fig. 5 — Statistical source data. [file 41563_2022_1431_MOESM29_ESM.xlsm]

## Sheet: Fig S5A
CTR	RAB5A
274.207	531.977
329.653	587.218
263.609	544.556
298.202	575.048
276.037	548.224
126.285	146.508
130.261	144.968
133.487	197.667
139.939	189.133
151.446	187.682
267.583	621.158
285.225	616.333
283.563	634.519
302.626	602.628
244.173	550.697
109.24	165.349
111.779	185.531
104.178	276.06
93.698	221.923
82.8815	241.54
196.141	749.605
259.463	827.194
219.139	755.29
248.064	761.922
336.611	825.104
722.817	413.365
130.439	456.67
103.68	529.392
140.185	505.583
179.34	531.078
132.46	853.824
150.05	629.339
124.753	629.302
142.855	643.056
92.569	674.858
107.956	672.091
385.68	273.943
405.813	261.755
418.723	304.126
395.312	338.541
411.063	369.19
358.622	398.17
317.501	370.584
395.436	385.146
427.46	423.433
294.665	400.921
300.067	728.56
217.751	726.166
236.979	702.737
190.177	627.412
210.254	635.49
241.271	662.208
224.584	637.111
246.752	661.531
293.992	720.151
240.929	719.635
242.284	642.768
208.292	606.772
240.59	566.386
242.632	545.418
324.234	464.098
362.342	195.617
376.635	229.314
408.529	274.786
378.669	231.174
280.194	515.621
403.483	511.11
377.024	523.154
247.681	433.428
304.105	360.988
308.584	347.514
254.429	901.092
298.947	914.174
541.176	617.552
204.608	699.234
219.719	815.095
212.018	873.899
270.414	799.423
264.291	809.746
295.155	764.288
289.955	461.684
296.419	471.826
566.158	507.659
612.108	541.028
209.223	583.731
227.607	224.161
185.53	403.268
160.111	741.411
165.786	549.416
376.375	440.495
360.133	657.349
391.023	721.409
419.764	415.254
147.493	385.97
192.73	411.387
151.231	378
189.125	306.897
172.277	700.232
138.078	700.008
149.165	699.775
125.843	461.904
131.192	343.362
124.279	389.24
261.835	299.668
276.222	325.214
256.892	383.928
237.553	203.342
246.533	185.957
295.593	379.293
256.133	373.354
275.929	503.263
289.713	535.067
155.775	490.42
494.912	471.439
664.22	487.172
217.493	260.685
240.081	543.406
313.093	550.297
318.089	599.958
301.635	566.659
195.52	481.893
171.323	429.167
245.19	421.619
281.705	379.642
134.875	392.883
152.743	394.774
143.094	107.884
137.784	200.072
201.022	181.626
348.655	132.117
246.876	215.195
228.318	445.648
144.54	609.894
165.293	338.566
188.426	516.678
154.484	383.364
170.545	400.228
313.107	426.12
327.306	337.418
297.342	337.418
288.766	480.345
316.093	454.03
114.882	477.317
74.37	467.396
87.2857	504.015
121.692	354.22
227.61	378.596
289.503	304.494
286.292	343.801
170.852	240.321
351.454	307.102
230.11	279.641
158.718	300.514
158.083	264.381
208.573	293.46
219.834	319.515
238.264	322.091
258.513	191.489
221.068	391.652
276.793	478.092
256.708	623.194
213.738	265.188
242.855	185.45
227.198	173.131
220.64	165.694
194.325	300.432
175.18	559.35
181.164	543.73
216.667	501.063
225.684	132.986
128.868	132.161
168.167	155.982
183.478	127.591
164.205	1276.7
180.983	1337.56
291.677	1426.57
295.557	1463.85
291.06	251.572
381.765	288.613
408.388	276.099
414.749	257.739
128.991	615.34
132.739	176.069
155.446	416.033
163.667	398.709
176.761	349.334
94.929	360.401
107.713	624.329
101.717	617.624
123.614	563.737
118.5	533.631
121.215	436.589
280.848	977.854
288.725	1034.85
269.438	1113.2
418.033	1226.93
385.961	723.633
398.269	672.167
407.201	687.781
657.797	757.244
699.997	917.179
708.054	924.328
725.9	386.842
749.65	517.836
181.495	500.19
173.286	473.388
234.558	433.745
256.644	250.705
249.202	472.788
298.903	534.527
281.31	462.206
256.795	425.747
286.434	1037.79
190.005	584.994
160.207	583.934
174.359	561.483
207.903	623.789
186.588	543.078
89.1442	1715.88
120.271	1670.27
127.146	1671.47
124.203	1687.43
116.965	1626.41
93.2748	395.093
92.169	308.529
101.876	379.502
83.2393	437.264
87.7114	510.496
637.01	826.169
131.671	480.342
123.803	677.985
128.654	773.376
146.518	824.074
144.478	784.056
428.899	630.747
681.505	582.228
194.785	576.746
131.882	295.582
136.225	238.497
135.42	313.38
171.448	350.422
140.104	305.63
144.182	342.971
157.009	253.502
182.487	1282.66
183.751	1423.77
483.256	878.311
511.111	1218.05
566.187	359.905
571.22	321.829
686.01	286.354
161.839	267.574
185.083	342.221
163.21	258.605
185.758	232.502
213.592	163.424
417.582	224.528
413.694	191.202
397.879	669.036
405.379	733.64
581.821	770.14
599.823	767.466
612.833	759.999
653.955	342.672
161.019	351.675
132.637	347.801
132.362	372.338
195.452	393.588
205.347	272.046
525.617	276.709
508.719	311.677
104.737	331.351
132.226	392.404
132.306	511.789
94.3547	600.088
90.4927	565.782
192.162	444.602
268.166	815.049
280.269	875.728
299.895	128.974
151.216	139.908
310.165	893.443
234.972	464.044
198.836	494.393
345.627	460.075
396.096	361.292
351.4	367.254
327.131	514.065
329.714	462.072
110.943	421.399
122.315	341.887
137.96	379.622
121.151	365.415
118.635	353.024
218.588	297.322
241.306	352.957
271.128	336.941
287.038	337.085
288.377	325.2
1333.54	401.742
1374.42	201.254
1410.44	239.582
1335.26	233.607
1381.74	200.717
183.502	215.274
262.065	242.453
151.583	133.433
148.549	253.515
158.73	318.319
162.865	280.521
179.187	405.683
234.488	427.354
204.032	123.73
234.3	131.929
202.784	134.627
177.298	182.706
159.433	175.219
115.773	408.405
120.856	394.908
136.841	376.042
400.859	405.4
223.634	470.879
329.913	535.557
210.79	460.22
200.495	228.986
220.553	157.674
256.081	231.963
177.609	226.024
177.598	235.002
181.206	263.404
191.891	228.715
215.42	360.996
116.398	357.404
153.586	209.105
185.907	181.172
196.534	285.718
173.753	312.819
215.591	481.806
216.997	479.947
199.705	481.144
180.086	485.289
212.009	383.287
97.9782	396.462
162.251	404.594
308.898	422.274
388.701	387.362
424.725	407.866
446.673	397.244
392.025	367.397
433.231	239.805
221.031	261.508
166.886	269.846
109.359	301.793
160.333	395.626
205.918	463.421
159.006	284.315
161.732	324.493
426.33	376.875
212.574	417.567
295.127	255.973
185.613	311.335
317.798	353.264
346.612	340.464
371.849	373.55
335.609	445.86
304.243	376.797
206.468	585.251
227.168	498.517
240.963	484.96
263.43	353.201
284.58	570.643
205.115
280.26
296.13
277.219
265.577
148.634
267.23
297.032
309.164
232.068
218.81
189.482
264.413
281.364
187.59
209.52
205.231
197.59
199.266
229.523
283.792
423.181
243.326
134.16
114.07
226.097
152.693
168.201
229.009
198.411
217.391
222.587
177.042
99.8045
101.775
148.013
116.482
96.808
101.171
163.408
191.713
164.622
244.767
140.564
147.82
156.244
147.998
157.085
269.205
282.914
184.105
180.082
256.754
271.978
360.039
265.426
264.974
223.118
210.286
371.295
314.695
224.711
246.053
242.928
158.414
178.855
191.711
189.424
171.492
143.288
102.144
153.781
132.941
331.639
432.602
149.528
142.354
172.173
149.828
146.521
177.476
207.995
210.997
225.407
195.213
168.204
228.724
241.206
254.662
283.674
484.263
478.251
273.927
214.133
425.192
437.86
149.081
168.571
207.894
126.089
160.324
163.206
197.235
464.789
246.723
195.148
175.342
377.11
427.51
450.098
211.236
216.105
184.46
165.32
245.632
201.253
246.589
180.19
227.661
336.822
152.82
173.911
134.349
144.128
145.637
200.828
149.802
330.929
232.511
95.7418
524.855
363.216
385.132
145.369
116.023
124.785
209.077
308.571
351.494
384.581
158.212
161.727
381.781
350.323
269.548
224.977
188.647
188.647
211.283
292.734
295.827
326.877
157.304
220.718
218.591
222.099
195.913
142.904
131.578
166.546
198.559
203.515
200.369
115.805
237.945
293.375
220.65
241.518
170.996
229.325
264.27
174.58
196.284
177.666
193.631
135.316
176.013
117.445
114.491
150.783
235.047
215.764
268.013
141.794
163.633
181.065
192.5
114.598
122.712
71.5186
130.834
313.218
254.741
172.218
158.504
160.537
97.7074
164.709
163.333
568.366
582.968
122.602
179.16
122.332
125.708
189.994
194.854
172.24
183.026
173.352
187.913
172.388
156.227
256.736
415.679

## Sheet: Fig S5B
x	y	yerr	condition
0.000	0.00000000	0.0000000000	DCIS
0.021	0.02278343	0.0007002576	DCIS
0.042	0.05688736	0.0018880330	DCIS
0.063	0.08618120	0.0033200822	DCIS
0.084	0.10970671	0.0053343119	DCIS
0.000	0.00000000	0.0000000000	DCIS_Rab5
0.021	0.02130823	0.0013418642	DCIS_Rab5
0.042	0.05094563	0.0036025207	DCIS_Rab5
0.063	0.07569107	0.0061926237	DCIS_Rab5
0.084	0.10394182	0.0106691139	DCIS_Rab5

## Sheet: Fig S5C
Y	X	Condition
0.00000000	0.00000000	DCIS
0.09956321	0.04326004	DCIS
0.19334532	0.08652008	DCIS
0.29367934	0.12978012	DCIS
0.38527749	0.17304016	DCIS
0.46518499	0.21630020	DCIS
0.54265159	0.25956024	DCIS
0.60919836	0.30282028	DCIS
0.66508222	0.34608032	DCIS
0.71158787	0.38934036	DCIS
0.75077081	0.43260040	DCIS
0.78468654	0.47586044	DCIS
0.81474820	0.51912048	DCIS
0.83787256	0.56238051	DCIS
0.85996917	0.60564055	DCIS
0.87846865	0.64890059	DCIS
0.89337102	0.69216063	DCIS
0.90801644	0.73542067	DCIS
0.92099178	0.77868071	DCIS
0.93011305	0.82194075	DCIS
0.93807811	0.86520079	DCIS
0.94591470	0.90846083	DCIS
0.95220966	0.95172087	DCIS
0.95837616	0.99498091	DCIS
0.96248715	1.03824095	DCIS
0.96659815	1.08150099	DCIS
0.97045221	1.12476103	DCIS
0.97315005	1.16802107	DCIS
0.97623330	1.21128111	DCIS
0.97918808	1.25454115	DCIS
0.98239979	1.29780119	DCIS
0.98432682	1.34106123	DCIS
0.98638232	1.38432127	DCIS
0.98805242	1.42758131	DCIS
0.98985098	1.47084135	DCIS
0.99139260	1.51410139	DCIS
0.99203494	1.55736143	DCIS
0.99280576	1.60062146	DCIS
0.99370504	1.64388150	DCIS
0.99434738	1.68714154	DCIS
0.99460432	1.73040158	DCIS
0.99511819	1.77366162	DCIS
0.99614594	1.81692166	DCIS
0.99640288	1.86018170	DCIS
0.99640288	1.90344174	DCIS
0.99691675	1.94670178	DCIS
0.99730216	1.98996182	DCIS
0.99781603	2.03322186	DCIS
0.99832991	2.07648190	DCIS
0.99832991	2.11974194	DCIS
0.99845838	2.16300198	DCIS
0.99871531	2.20626202	DCIS
0.99884378	2.24952206	DCIS
0.99897225	2.29278210	DCIS
0.99897225	2.33604214	DCIS
0.99922919	2.37930218	DCIS
0.99922919	2.42256222	DCIS
0.99922919	2.46582226	DCIS
0.99935766	2.50908230	DCIS
0.99948613	2.55234234	DCIS
0.99948613	2.59560238	DCIS
0.99948613	2.63886242	DCIS
0.99948613	2.68212245	DCIS
0.99948613	2.72538249	DCIS
0.99948613	2.76864253	DCIS
0.99948613	2.81190257	DCIS
0.99974306	2.85516261	DCIS
0.99974306	2.89842265	DCIS
0.99974306	2.94168269	DCIS
0.99974306	2.98494273	DCIS
0.99974306	3.02820277	DCIS
0.99974306	3.07146281	DCIS
0.99974306	3.11472285	DCIS
0.99974306	3.15798289	DCIS
0.99974306	3.20124293	DCIS
0.99974306	3.24450297	DCIS
0.99974306	3.28776301	DCIS
0.99987153	3.33102305	DCIS
0.99987153	3.37428309	DCIS
0.99987153	3.41754313	DCIS
0.99987153	3.46080317	DCIS
0.99987153	3.50406321	DCIS
0.99987153	3.54732325	DCIS
0.99987153	3.59058329	DCIS
0.99987153	3.63384333	DCIS
0.99987153	3.67710337	DCIS
0.99987153	3.72036340	DCIS
0.99987153	3.76362344	DCIS
0.99987153	3.80688348	DCIS
0.99987153	3.85014352	DCIS
0.99987153	3.89340356	DCIS
0.99987153	3.93666360	DCIS
0.99987153	3.97992364	DCIS
0.99987153	4.02318368	DCIS
0.99987153	4.06644372	DCIS
0.99987153	4.10970376	DCIS
0.99987153	4.15296380	DCIS
0.99987153	4.19622384	DCIS
0.99987153	4.23948388	DCIS
1.00000000	4.28274392	DCIS
0.00000000	0.00000000	Rab5
0.07940992	0.02561095	Rab5
0.14563716	0.05122190	Rab5
0.20715631	0.07683285	Rab5
0.25800377	0.10244380	Rab5
0.30979284	0.12805474	Rab5
0.36189579	0.15366569	Rab5
0.41870684	0.17927664	Rab5
0.46264909	0.20488759	Rab5
0.50470810	0.23049854	Rab5
0.53672316	0.25610949	Rab5
0.57124922	0.28172044	Rab5
0.60483365	0.30733139	Rab5
0.63433773	0.33294233	Rab5
0.66823603	0.35855328	Rab5
0.68832392	0.38416423	Rab5
0.70966729	0.40977518	Rab5
0.73258004	0.43538613	Rab5
0.75204018	0.46099708	Rab5
0.76585060	0.48660803	Rab5
0.78279975	0.51221898	Rab5
0.79629630	0.53782993	Rab5
0.80696798	0.56344087	Rab5
0.81952291	0.58905182	Rab5
0.83113622	0.61466277	Rab5
0.84400502	0.64027372	Rab5
0.85655995	0.66588467	Rab5
0.86440678	0.69149562	Rab5
0.87539234	0.71710657	Rab5
0.88543628	0.74271752	Rab5
0.89265537	0.76832847	Rab5
0.89924670	0.79393941	Rab5
0.90521030	0.81955036	Rab5
0.91054614	0.84516131	Rab5
0.91839297	0.87077226	Rab5
0.92278719	0.89638321	Rab5
0.92623980	0.92199416	Rab5
0.93157564	0.94760511	Rab5
0.93848085	0.97321606	Rab5
0.94318895	0.99882700	Rab5
0.94601381	1.02443795	Rab5
0.95291902	1.05004890	Rab5
0.95699937	1.07565985	Rab5
0.96013810	1.10127080	Rab5
0.96202134	1.12688175	Rab5
0.96516008	1.15249270	Rab5
0.96735719	1.17810365	Rab5
0.96986817	1.20371460	Rab5
0.97206529	1.22932554	Rab5
0.97489014	1.25493649	Rab5
0.97708726	1.28054744	Rab5
0.97834275	1.30615839	Rab5
0.97991212	1.33176934	Rab5
0.98116761	1.35738029	Rab5
0.98367859	1.38299124	Rab5
0.98399247	1.40860219	Rab5
0.98430634	1.43421313	Rab5
0.98462021	1.45982408	Rab5
0.98650345	1.48543503	Rab5
0.98744507	1.51104598	Rab5
0.98838669	1.53665693	Rab5
0.98838669	1.56226788	Rab5
0.98870056	1.58787883	Rab5
0.98932831	1.61348978	Rab5
0.98964218	1.63910073	Rab5
0.98995606	1.66471167	Rab5
0.99026993	1.69032262	Rab5
0.99058380	1.71593357	Rab5
0.99152542	1.74154452	Rab5
0.99152542	1.76715547	Rab5
0.99215317	1.79276642	Rab5
0.99215317	1.81837737	Rab5
0.99246704	1.84398832	Rab5
0.99278092	1.86959926	Rab5
0.99309479	1.89521021	Rab5
0.99309479	1.92082116	Rab5
0.99340866	1.94643211	Rab5
0.99340866	1.97204306	Rab5
0.99403641	1.99765401	Rab5
0.99435028	2.02326496	Rab5
0.99466416	2.04887591	Rab5
0.99560578	2.07448686	Rab5
0.99591965	2.10009780	Rab5
0.99623352	2.12570875	Rab5
0.99654739	2.15131970	Rab5
0.99654739	2.17693065	Rab5
0.99748901	2.20254160	Rab5
0.99748901	2.22815255	Rab5
0.99780289	2.25376350	Rab5
0.99780289	2.27937445	Rab5
0.99780289	2.30498540	Rab5
0.99780289	2.33059634	Rab5
0.99780289	2.35620729	Rab5
0.99780289	2.38181824	Rab5
0.99780289	2.40742919	Rab5
0.99811676	2.43304014	Rab5
0.99874451	2.45865109	Rab5
0.99937225	2.48426204	Rab5
0.99937225	2.50987299	Rab5
1.00000000	2.53548393	Rab5

## Sheet: Fig S5D
Deltaa/a_0 - CTRL	Deltaa/a0 -RAB5A
0.0792	0.0853
0.1616	0.0219
0.2031	0.0293
0.0774	0.1715
0.0934	0.0776
0.1507	-0.0157
0.1237	0.0767
0.0714	0.147
0.1313	0.1571
0.1457	0.0818
0.1048	0.1242
0.1985	-0.0073
0.1489	0.2747
0.0927	0.0968
0.2285	0.0346
0.1343	0.0692
0.1512	0.0866
0.1445	0.1235
0.1067	0.1164
0.1327	0.0353
0.1078	0.1034
0.1419	0.0082
-0.0389	0.0088
0.0621	0.0608
0.2745	-0.0032
0.0268	-0.0063
0.0471	0.2087
0.0324	0.0708
-0.0093	-0.0143
	0.0994
	-0.1797
	0.0497
	0.034
	0.0366
	0.0412
	0.0632
	0.0762
	0.0561
	0.0608
	0.0474
	0.0104
	0.1218
	0.1206
	0.1213
	0.0035
	0.0937
	0.0869
	0.0941
	-0.0291
	0.1243
	0.1076
	0.1036

## Sheet: Fig S5E
CTR	RAB5A
6.58	0.582286
10.07	3.61647
3.69241	4.45028
1.33741	13.9761
5.51	1.23081
8.36	1.1258
0.747575	3.23998
42.88	2.75141
1.99271	5.8382
4.93707	1.01227
31.0854	3.629
0.729557	7.01388
1.23882	0.291282
0.576259	7.64397
2.15	3.64981
1.57086	2.68262
1.30127	0.386943
0.708053	1.62112
6.34	1.44229
9.66	0.119018
1.06083	0.631131
13.82	0.145028
13.82	0.712622
0.553764	3.44362
11.3	0.0818926
4.69	4.84591
3.51076	0.328677
1.64	0.0175122
1.69283	0.117636
0.218021	1.00804
1.65607	5.67974
1.10364	0.544195
5.93398	2.36575
0.715324	0.507758
42.64	0.457749
4.06647	0.106907
2.60234	0.122411
34.9352	0.580954
7.086	1.03601
3.39467	0.293806
0.940273	3.70417
10.4197	18.42
27.23	4.58464
17.5113	0.0135674
10.911	0.222901
48.02	12.08
26.73	0.362269
42.2	3.6661
2.75701	2.78099
10.0747	0.833005
14.9195	4.68871
33.64	2.35237
4.178	1.1967
13.0265	11.3973
11.9986	1.05087
14.8587	16.0374
1.12525	14.839
4.18138	1.92677
3.44155	5.28871
11.2683	0.874562
0.14053	2.17692
7.9776
8.7584
4.11925
0.360286
2.87484
1.31584
1.2371
1.50744
9.95005
2.77164
4.99098
0.397195
0.0669897
5.41019
5.11
9.51963
1.57143
14.2381
6.11716
2.48473
4.59736
1.07485
0.8005
1.79687
0.0796025
21.43
0.480153
0.968242
0.749611
41.02
3.26043
9.77426
2.73972
13.29
7.6
3.35504
14.35
5.30395
46.56
2.04375
1.71241
27.26
10.24
5.10413
9.46
4.34114
4.65969
2.60279
23
4.29268
3.56815
8.73398
7.02382

## Sheet: Fig S5G
CTR	RAB5A
0.06	0.04
0.07	0.04
0.04	0.05
0.04	0.05
0.05	0.06
0.07	0.03
0.07	0.05
0.07	0.04
0.1	0.05
0.08	0.04
0.1	0.05
0.04	0.05
0.06	0.04
0.04	0.04
0.04	0.04
0.04	0.07
0.04	0.04
0.07	0.04
0.09	0.03
0.06	0.04
0.08	0.04
0.08	0.04
0.06	0.04
0.06	0.04
0.07	0.04
0.08	0.03
0.06	0.02
0.09	0.02
0.04	0.03
0.04	0.03
0.04	0.03
0.07	0.02
0.03	0.04
0.05	0.03
0.05	0.04
0.11	0.03
0.06	0.03
0.07	0.03
0.08	0.04
0.05	0.06
0.13	0.04
0.04	0.06
0.07	0.03
0.08	0.03
0.14	0.04
0.11	0.05
0.06	0.04
0.05	0.1
0.1	0.05
0.06	0.05
0.05	0.06
0.13	0.03
0.1	0.04
0.09	0.02
0.16	0.04
0.12	0.04
0.14	0.03
0.09	0.07
0.08	0.03
0.11	0.04
0.13	0.03
0.18	0.04
0.12	0.03
0.09	0.03
0.23	0.06
0.1	0.05
0.34	0.02
0.18	0.03
0.16	0.02
0.1	0.04
0.18	0.05
0.12	0.03
0.14	0.03
0.17	0.02
0.29	0.04
0.3	0.03
0.26	0.04
0.05	0.04
0.13	0.05
0.09	0.04
0.07	0.03
0.17	0.03
0.18	0.03
0.12	0.03
0.17	0.05
0.06	0.04
0.13	0.04
0.17	0.03
0.12	0.03
0.15	0.03
0.12	0.05
0.03	0.03
0.15	0.04
0.12	0.07
0.07	0.04
0.13	0.03
0.14	0.04
0.12	0.03
0.18	0.03
0.06	0.05
0.06	0.03
0.05	0.03
0.06	0.03
0.18	0.05
0.13	0.04
0.02	0.03
0.09	0.05
0.1	0.04
0.09	0.07
0.06	0.04
0.06	0.05
0.07	0.04
0.15	0.04
0.14	0.04
0.07	0.06
0.09	0.14
0.22	0.08
0.25	0.04
0.21	0.04
0.17	0.08
0.1	0.03
0.23	0.03
0.29	0.05
0.12	0.08
0.16	0.04
0.25	0.03
0.05	0.03
0.32	0.04
0.1	0.03
0.12	0.05
0.19	0.04
0.3	0.04
0.2	0.04
0.14	0.05
0.12	0.04
0.13	0.05
0.14	0.03
0.23	0.03
0.09	0.03
0.13	0.04
0.08	0.02
0.06	0.02
0.1	0.04
0.17	0.04
0.2	0.02
0.14	0.03
0.16	0.01
0.11	0.03
0.07	0.02
0.09	0.03
0.06	0.04
0.23	0.04
0.1	0.03
0.1	0.03
0.16	0.06
0.22	0.03
0.17	0.03
0.19	0.04
0.12	0.03
0.04	0.04
0.08	0.03
0.06	0.06
0.19	0.03
0.18	0.03
0.18	0.04
0.16	0.05
0.15	0.05
0.13	0.04
0.06	0.04
0.04	0.03
0.24	0.04
0.14	0.03
0.15	0.04
0.1	0.03
0.13	0.05
0.14	0.04
0.15	0.03
0.27	0.06
0.13	0.04
0.13	0.04
0.11	0.04
0.1
0.09
0.09
0.04
0.08
0.1
0.07
0.05
0.05
0.11
0.08
0.03
0.1
0.08
0.23
0.14
0.18
0.29
0.22
0.16
0.11
0.13
0.07
0.1
0.12
0.14
0.19
0.23
0.17
0.3
0.08
0.26
0.08
0.14
0.1
0.13
0.08
0.05
0.11
0.31
0.29
0.15
0.17
0.23
0.15
0.12
0.24
0.08
0.09
0.11
0.14
0.05
0.09
0.23
0.16
0.08
0.1
0.17
0.15
0.16
0.07
0.16
0.14
0.16
0.24
0.19
0.36
0.23
0.1
0.1
0.21
0.18
0.23
0.29
0.13
0.16
0.13
0.14
0.09
0.06
0.21
0.14
0.1
0.16
0.17
0.13
0.28
0.35
0.19
0.1
0.42
0.09
0.15
0.1
0.09
0.05
0.05
0.06
0.1
0.1
0.08
0.05
0.06
0.14
0.09
0.08
0.06
0.06
0.24
0.08
0.1
0.1
0.07
0.16
0.06
0.21
0.12
0.04
0.18
0.07
0.1
0.19
0.15
0.11
0.09
0.12
0.17
0.09
0.09
0.17
0.09
0.18
0.13
0.15
0.14
0.05
0.09
0.12
0.1
0.06
0.08
0.06
0.04
0.04
0.04
0.03
0.2
0.08
0.11
0.15
0.18
0.1
0.05
0.03
0.04
0.05
0.04
0.07
0.03
0.05
0.09
0.05
0.09
0.03
0.14
0.26
0.17
0.1
0.24
0.05
0.06
0.1
0.06
0.1
0.07
0.06
0.09
0.12
0.09
0.11
0.11
0.07

## Sheet: Fig S5H
CTR	RAB5A
0.1373	0.06981
0.129	0.06685
0.2821	0.06513
0.1719	0.06078
0.3874	0.05813
0.2175	0.07949
0.2396	0.104
0.1549	0.1397
0.07505	0.06257
0.1234	0.05537
0.07877	0.07967
0.06976	0.05679
0.09007	0.06144
0.1237	0.05289
0.115	0.06981
0.08257	0.08706
0.1202	0.06849
0.1594	0.07257
0.09233	0.1617
0.1161	0.1445
0.1329	0.06724
0.1419	0.07713
0.08973	0.09483
0.1173	0.1412
0.0911	0.1112
0.07689	0.05808
0.09522	0.0666
0.1135	0.08461
0.1693	0.04999
0.08103	0.08506
0.07517	0.08579
0.1188	0.05672
0.2358	0.1095
0.1514	0.06788
0.07104	0.07155
0.1069	0.06602
0.08613	0.07634
0.06568	0.06574
0.07676	0.06424
0.0662	0.08267
0.182	0.2101
0.3041	0.1807
0.35	0.1912
0.2328	0.06198
0.2806	0.1051
0.2317	0.1576
0.3458	0.1046
0.2765	0.2277
0.1111	0.07197
0.05668	0.1345
0.06248	0.07358
0.1357	0.1302
0.08602	0.1081
0.1029	0.1581
0.1793	0.09696
0.06938	0.06795
0.1138	0.08297
0.08636	0.1016
0.1147	0.08437
0.2026	0.06151
0.1933	0.07769
0.2022	0.1431
0.2309	0.1876
0.1592	0.0933
0.172	0.08247
0.1942	0.09954
0.3644	0.0692
0.2479	0.07898
0.2249	0.09766
0.3244	0.1027
0.1458	0.08193
0.1233	0.1696
0.1849	0.09781
0.428	0.06437
0.2473	0.07036
0.1297	0.1112
0.1493	0.127
0.147	0.06346
0.1114	0.08517
0.2441	0.2631

## Sheet: Fig S5I
controllo					rab5A
freq (GHz)	counts				freq (GHz)	counts
4.03253	19				4.0369	15
4.08777	18				4.0922	14
4.14301	11				4.1475	20
4.19825	25				4.2028	14
4.25349	15				4.2581	15
4.30873	24				4.3134	21
4.36397	13				4.3687	16
4.41921	14				4.424	16
4.47445	13				4.4793	15
4.52969	23				4.5346	25
4.58493	17				4.5899	18
4.64017	27				4.6452	15
4.69541	14				4.7005	17
4.75065	7				4.7558	17
4.80589	19				4.8111	19
4.86113	23				4.8664	20
4.91637	16				4.9217	15
4.97161	17				4.977	24
5.02685	23				5.0323	23
5.08209	30				5.0876	19
5.13733	20				5.1429	26
5.19257	27				5.1982	19
5.24781	15				5.2535	18
5.30305	38				5.3088	30
5.35829	25				5.3641	15
5.41353	24				5.4194	39
5.46877	20				5.4747	23
5.52401	30				5.53	27
5.57925	36				5.5853	15
5.63449	27				5.6406	22
5.68973	30				5.6959	24
5.74497	28				5.7512	14
5.80021	36				5.8065	30
5.85545	41				5.8618	33
5.91069	29				5.9171	32
5.96593	47				5.9724	33
6.02117	45				6.0277	34
6.07641	53				6.083	27
6.13165	45				6.1383	28
6.18689	61				6.1936	30
6.24213	48				6.2489	29
6.29737	63				6.3042	43
6.35261	58				6.3595	54
6.40785	56				6.4148	47
6.46309	57				6.4701	44
6.51833	69				6.5254	56
6.57357	66				6.5807	56
6.62881	80				6.636	61
6.68405	85				6.6913	59
6.73929	86				6.7466	47
6.79453	97				6.8019	70
6.84977	105				6.8572	56
6.90501	100				6.9125	67
6.96025	132				6.9678	58
7.01549	135				7.0231	76
7.07074	145				7.0784	78
7.12598	169				7.1337	96
7.18122	175				7.189	84
7.23646	196				7.2443	105
7.2917	170				7.2996	109
7.34694	228				7.3549	89
7.40218	256				7.4102	105
7.45742	260				7.4655	128
7.51266	268				7.5208	135
7.5679	240				7.5761	138
7.62314	305				7.6314	138
7.67838	300				7.6867	161
7.73362	290				7.742	138
7.78886	283				7.7973	151
7.8441	256				7.8526	147
7.89934	262				7.9079	173
7.95458	314				7.9632	173
8.00982	282				8.0185	170
8.06506	241				8.0738	179
8.1203	265				8.1291	172
8.17554	269				8.1844	202
8.23078	276				8.2397	199
8.28602	211				8.295	188
8.34126	251				8.3503	189
8.3965	208				8.4056	157
8.45174	180				8.4609	148
8.50698	154				8.5162	170
8.56222	182				8.5715	160
8.61746	168				8.6268	140
8.6727	137				8.6821	121
8.72794	120				8.7374	150
8.78318	87				8.7927	116
8.83842	100				8.848	131
8.89366	96				8.9033	102
8.9489	103				8.9586	107
9.00414	64				9.0139	97
9.05938	92				9.0692	76
9.11462	63				9.1245	90
9.16986	50				9.1798	86
9.2251	70				9.2351	77
9.28034	53				9.2904	69
9.33558	37				9.3457	63
9.39082	42				9.401	67
9.44606	40				9.4563	44
9.5013	44				9.5116	48
9.55654	38				9.5669	49
9.61178	32				9.6222	43
9.66702	22				9.6775	49
9.72226	29				9.7328	40
9.7775	30				9.7881	39
9.83274	30				9.8434	30
9.88798	21				9.8987	35
9.94322	16				9.954	30
9.99846	14				10.0093	24
10.0537	20				10.0646	22
10.1089	22				10.1199	31
10.1642	22				10.1752	25
10.2194	10				10.2305	28
10.2747	25				10.2858	21
10.3299	21				10.3411	19
10.3851	21				10.3964	18
10.4404	9				10.4517	20
10.4956	8				10.507	14
10.5509	20				10.5623	16
10.6061	15				10.6176	21
10.6613	9				10.6729	15
10.7166	12				10.7282	8
10.7718	15				10.7835	14
10.8271	12				10.8388	17
10.8823	12				10.8941	13
10.9375	8				10.9494	3
10.9928	14				11.0047	17
11.048	6				11.06	13
11.1033	5				11.1153	8
11.1585	8				11.1706	12
11.2137	12				11.2259	11
11.269	7				11.2812	11
11.3242	9				11.3365	15
11.3795	4				11.3918	11
11.4347	4				11.4471	10
11.4899	14				11.5024	7
11.5452	10				11.5577	9
11.6004	7				11.613	4
11.6557	9				11.6683	10
11.7109	2				11.7236	9
11.7661	3				11.7789	6
11.8214	7				11.8342	10
11.8766	4				11.8895	13
11.9319	2				11.9448	4

## Sheet: Fig S5 J
Brillouin frequency
CTR	RAB5A
7.779	8.32111
7.885	8.29283
7.81236	8.19004
7.89571	8.17524
7.89293	7.81858
7.96546	8.01802
7.99234	8.17018
7.97597	7.75357
8.1	8.23424
7.88407
7.97519

## Sheet: Fig S5 K
Elastic modulus
CTR	RAB5A
2419820000	2754370000
2473230000	2735690000
2427870000	2668290000
2479950000	2658650000
2478200000	2431740000
2523960000	2557370000
2541020000	2655360000
2530620000	2391460000
2609940000	2697170000
2472640000
2530130000
