# Supplementary material for: Tissue fluidification promotes a cGAS–STING cytosolic DNA response in invasive breast cancer
Source: Nat Mater. 2022 Dec 29;22(5):644–55. doi: 10.1038/s41563-022-01431-x (PMC10156599; doi:10.1038/s41563-022-01431-x)
Supplement: Source Data Extended Data Fig. 6 — Statistical source data. [file 41563_2022_1431_MOESM30_ESM.xlsx]

## Sheet: Fig 6B
CTR	RAB5A
73.24	198.628
153.05	115.31
101.753	186.162
90.018	109.239
93.544	116.014
86.612	108.268
56.924	136.725
114.811	94.543
88.972	120.752
110.887	117.226
103.761	136.697
68.677	136.031
116.402	96.015
106.25	122.927
128.331	113.21
123.797	144.619
56.554	118.448
71.842	113.432
83.234	101.984
88.241	111.396
91.406	122.862
108.508	111.525
123.112	119.697
126.629	116.587
88.361	97.218
64.133	151.393
55.332	107.638
126.231	110.896
115.634	124.389
73.378	137.725
122.177	162.554
70.371	114.848
75.535	119.012
78.866	126.601
167.043	144.962
216.628	122.89
132.977	122.177
85.9	147.951
149.413	147.488
75.942	121.261
105.177	111.164
100.272	144.314
111.035	140.621
131.746	92.415
105.556	95.117
127.711	109.776
112.266	99.643
155.095	113.33
93.053	119.105
131.358	119.975
101.345	123.547
117.013	126.915
87.64	139.103
47.855	127.054
114.635	130.867
152.985	129.979
82.883	123.898
103.372	123.741
67.391	150.2
64.883	114.292
87.584	89.157
127.397	90.601
67.992	127.212
44.005	119.012
145.165	114.329
108.444	111.979
47.142	103.076
156.409	110.276
134.189	83.077
94.877	125.046
129.905	132.338
123.667	131.811
122.566	74.804
132.773	113.126
104.335	137.808
112.081	111.433
120.993	134.782
108.184	148.284
115.995	132.237
105.427	128.211
96.191	116.171
102.595	149.006
133.986	148.599
105.51	149.848
125.074	140.51
111.081	107
156.298	139.27
102.706	134.828
95.857	132.061
121.761	156.446
86.066	86.251
168.958	116.782
88.13	140.843
152.976	110.877
150.144	96.515
93.34	103.566
138.437	133.431
71.231	100.661
126.712	93.09
126.638	85.557
110.563	100.401
99.226	98.874
64.79	111.84
94.192	121.594
53.778	87.963
83.068	101.53
105.26	148.469
141.889	114.163
106.315	96.903
117.874	52.843
148.376	109.536
158.677	122.51
88.121	104.298
115.384	77.386
108.629	105.279
60.839	87.214
97.477	120.123
54.527	111.766
68.946	134.143
142.685	109.61
114.385	163.396
41.571	123.306
114.533	110.304
119.132	106.315
94.025	108.878
70.519	132.468
94.229	128.22
99.707	137.965
83.697	125.092
103.594	110.517
42.395	132.403
53.176	110.47
93.461	125.25
87.14	193.844
115.56	109.462
40.738	131.607
93.97	108.619
112.108	115.995
136.79	123.01
103.27	113.395
119.688	119.651
140.566	96.311
61.172	114.135
91.674	110.489
74.646	117.133
55.832	105.001
102.66	108.175
64.855	143.481
86.612	173.16
88.963	163.887
124.916	129.655
147.025	127.267
81.171	140.843
98.911	124.611
113.848	153.466
105.945	131.681
116.421	132.635
106.556	121.122
85.974	136.475
54.111	114.45
88.528	144.841
105.103	121.178
91.351	196.99
100.318	127.924
93.655	122.436
61.255	158.51
106.222	124.444
146.831	117.753
121.409	135.355
102.169	134.078
105.186	242.753
87.491	134.106
40.849	108.462
59.793	160.796
84.058	75.729
50.427	138.585
83.133	140.492
108.508	106.417
63.106	119.901
62.976	137.132
65.762	120.474
82.374	157.973
106.472	120.049
100.92	120.465
80.93	156.428
105.991	156.613
85.622	116.81
84.687	165.247
128.933	131.774
84.872	114.209
85.687	124.13
54.324	142.056
87.889	114.857
64.615	168.727
94.479	118.355
114.052	111.192
88.102	140.945
110.239	119.53
95.386	140.621
108.295	137.382
77.515	110.378
97.764	123.38
100.624	129.969
97.81	125.398
110.368	142.722
106.102	128.905
78.385	133.505
74.156	124.583
93.137	123.538
142.99	103.529
93.896	109.239
106.121	129.571
107.999	99.781
120.595	112.016
126.767	114.848
140.89	148.737
102.336	119.771
120.335	134.337
64.633	121.242
106.426	108.12
62.292	98.338
109.795	101.244
54.907	114.357
48.577	108.906
74.285	102.771
72.277	110.813
50.585	111.683
69.556	108.98
94.488	138.261
52.047	133.282
101.947	105.834
108.795	86.418
99.763	142.38
124.546	107.749
116.18	84.16
106.158	131.968
85.844	73.452
75.849	136.901
86.788	107.157
66.9	75.646
74.063	72.953
91.656	121.085
99.18	102.576
110.415	101.355
68.177	147.719
63.92	116.041
67.076	97.218
88.186	112.062
79.995	110.396
45.643	92.1
103.964	121.122
71.046	185.7
108.943	133.94
128.118	106.389
47.901	172.345
94.997	125.462
109.536	114.755
133.07	100.994
101.827	123.787
89.888	118.216
89.407	117.55
127.258	131.904
105.917	101.799
79.357	125.712
142.583	110.257
107.87	134.735
79.995	113.006
99.023	117.106
112.497	195.139
45.319	118.975
128.396	156.659
103.354	248.047
123.436	127.804
161.546	110.442
94.451	125.499
47.744	141.436
97.921	125.009
78.959	117.865
65.494	119.169
84.299	156.77
111.414	133.208
122.14	122.464
99.494	102.567
92.822	111.535
83.29	101.049
135.615	119.012
124.99	112.95
124.565	138.743
40.951	142.778
47.568	116.606
154.873	127.767
56.165	119.91
126.684	126.804
148.969	116.152
100.633	118.068
55.305	126.129
88.463	113.672
110.914	112.701
137.854	113.996
61.699	114.764
51.816	117.309
130.71
105.01
77.293
154.642
100.096
92.443
69.195
105.084
89.657
117.337
99.67
76.007
106.778
92.332
105.908
125.194
85.289
68.242
99.596
109.443
124.454
92.267
41.701
123.954
92.776
90.721
132.338
187.81
83.651
82.207
111.331
116.893
94.951
127.147
101.928
85.946
101.188
91.341
80.763
137.188
118.744
120.049
111.312
100.327
140.131
112.784
99.004
45.273
109.332
141.093
49.567
146.303
69.186
122.205
103.381
92.396
88.13
115.68
81.347
43.061
111.331
125.213
47.818
78.219
100.318
113.811
120.391
105.889
48.836
45.93
63.559

## Sheet: Fig 6C
name	database	pvalue
IRF8	CHEA	0.0125705
RELA	ENCODE	0.0417922
EZH2	ENCODE	0.0444424
REST	ENCODE	0.0642865
SUZ12	ENCODE	0.0655119
IRF1	ENCODE	0.0855851
TP63	CHEA	0.0949168
PPARD	CHEA	0.10252
NFE2L2	CHEA	0.104938
EZH2	CHEA	0.239419
SPI1	ENCODE	0.2546
VDR	CHEA	0.260641
POU5F1	CHEA	0.274212
SUZ12	CHEA	0.339119
ZEB1	ENCODE	0.342972
REST	CHEA	0.38779
GATA1	CHEA	0.391031
KLF4	CHEA	0.546682
RAD21	ENCODE	0.55977
TCF3	CHEA	0.562038
GATA2	CHEA	0.588847
RFX5	ENCODE	0.648981
NFIC	ENCODE	0.668895
NANOG	CHEA	0.682676
SRF	ENCODE	0.694267
EGR1	CHEA	0.713179
TP53	CHEA	0.717724
NR2C2	ENCODE	0.750628
SALL4	CHEA	0.755569
RUNX1	CHEA	0.757138
RCOR1	ENCODE	0.767702
SPI1	CHEA	0.791732
AR	CHEA	0.812001
USF1	ENCODE	0.820179
SMC3	ENCODE	0.850986
PPARG	CHEA	0.881605
EGR1	ENCODE	0.88256
SMAD4	CHEA	0.902953
TAF7	ENCODE	0.922742
FLI1	ENCODE	0.925831
IRF3	ENCODE	0.929667
CTCF	ENCODE	0.930948
SP1	ENCODE	0.941256
STAT3	ENCODE	0.945435
ZNF384	ENCODE	0.946543
SOX2	CHEA	0.955571
PBX3	ENCODE	0.964077
TCF3	ENCODE	0.966022
E2F1	CHEA	0.968591
ZMIZ1	ENCODE	0.974998
USF2	ENCODE	0.979781
SP2	ENCODE	0.982086
SIX5	ENCODE	0.988222
ZBTB7A	ENCODE	0.994061
HNF4A	ENCODE	0.99455
CREB1	CHEA	0.997347
UBTF	ENCODE	0.998822
NRF1	ENCODE	0.99961
ELF1	ENCODE	0.999683
MAX	ENCODE	0.999834
GABPA	ENCODE	0.999841
YY1	ENCODE	0.9999
E2F6	ENCODE	0.999906
NFYA	ENCODE	0.999926
NFYB	ENCODE	0.999999
BRCA1	ENCODE	0.999999

## Sheet: Fig 6D
pathway	pval	padj	ES	NES
BENPORATH_PRC2_TARGETS	0.054407	0.168888	0.321809	1.21224

## Sheet: Fig 6E
CTR	RAB5A + siRNA EZH2
1	0.23
1	0.18
1	0.23

## Sheet: Fig 6F
CTR	RAB5A + siRNA SUZ12
1	0.23
1	0.18
1	0.24

## Sheet: Fig S76I
IFI27	IFI44	IFI44L	IFI6	OASL	RAB5A
4.64	12.38	5.73	34.48	3.17	9.3
7.62	4.63	7.06	5.3	2	7.4
