# Supplementary material for: Tissue fluidification promotes a cGAS–STING cytosolic DNA response in invasive breast cancer
Source: Nat Mater. 2022 Dec 29;22(5):644–55. doi: 10.1038/s41563-022-01431-x (PMC10156599; doi:10.1038/s41563-022-01431-x)
Supplement: Source Data Extended Data Fig. 8 — Statistical source data. [file 41563_2022_1431_MOESM31_ESM.xlsx]

## Sheet: Fig 8D
	count	condition
BR44	2466.86	Rotating
BR40	2314.37	Rotating
BR39	1898.31	NonRotating
BR25	2284.66	Rotating
BR30	2296.19	NonRotating

## Sheet: Fig 8E
	BR44	BR40	BR39	BR25	BR30
SLC5A8	0.575484	0.867165	-1.07422	0.910429	-1.27886
HTATSF1P2	-0.868157	-0.773645	0.527955	-0.797048	1.9109
LINC01207	0.228209	0.332156	-0.591845	0.619135	-0.587655
TF	-0.430283	-0.533167	0.543958	-0.365449	0.78494
GATA2-AS1	0.235785	0.694714	-0.911416	0.634175	-0.653258
SOX11	-0.821227	-0.240542	0.492098	-0.846385	1.41606
TMEM176A	0.0836991	0.492609	-0.541925	0.594098	-0.628481
FAM19A5	-0.677749	-0.223243	0.702745	-1.0538	1.25204
BPIFB1	2.4012	0.26018	-1.98732	1.10258	-1.77665
SEMA5B	-0.361406	-0.337359	0.423074	-0.549003	0.824694
S100P	1.07167	-0.0530826	-1.07448	0.978362	-0.922469
LAMP3	-0.465559	-0.174627	0.418009	-0.818128	1.04031
TSPAN1	0.218521	0.747093	-0.776304	0.613391	-0.802701
CCAT1	-0.331016	-0.876067	0.560268	-0.234663	0.881477
NFATC4	0.863097	0.0717789	-0.861142	0.682112	-0.755846
DMBT1	-0.139643	-0.505138	1.1237	-0.731423	0.252503
LINC01224	0.148049	0.292163	-0.369887	0.265096	-0.335421
SNCAIP	-0.461063	-0.203153	0.128333	-0.694668	1.23055
LOC90246	0.0802654	0.476225	-0.710633	0.710361	-0.556218
TNIP3	-0.376005	-0.137027	0.389713	-0.230321	0.353641
TMEM176B	-0.150665	0.855164	-0.732577	0.817984	-0.789907
SHISA2	-0.550819	-0.456836	1.45863	-0.357506	-0.0934685
PPARG	0.194243	0.2746	-0.93212	1.15963	-0.696351
SOX7	-0.0217753	-0.542432	0.490038	-0.71745	0.791619
MEAT6	0.127516	0.302944	-0.601885	0.731534	-0.560108
CXCL5	-0.181851	-0.299672	0.836867	-0.472327	0.116982
P3H3	0.289131	0.543968	-0.721071	0.34471	-0.456738
VIT	-0.284935	-0.278145	0.709197	-0.204753	0.0586362
ALOX5	0.21141	0.319531	-0.661908	1.16497	-1.03401
DISP2	-0.397674	-0.0575276	0.717102	-0.61361	0.35171
LIMCH1	0.623597	0.416483	-0.483094	0.371125	-0.928111
NFE2L3	-0.168355	-0.49028	0.244592	-0.346245	0.760287
CLIC6	0.995013	0.960876	-1.00308	-0.214379	-0.738426
CBX3P2	-0.198176	-0.120147	0.313716	-0.162666	0.167272
LOC441666	0.287473	0.618435	-0.583825	0.0986501	-0.420734
LINC00173	-0.284924	-0.1079	0.329783	-0.595851	0.658892
PSCA	2.79009	-0.0970332	-2.44511	2.06615	-2.31409
ADGRB1	0.000629529	-0.377997	0.45673	-1.14204	1.06268
CAPS	0.0392695	0.765615	-0.522574	0.734785	-1.0171
ATP8A2	-0.170315	-0.650958	1.37763	-0.358832	-0.197521
SMIM1	0.145424	0.175139	-0.447404	0.61438	-0.487538
PCDHB18P	-0.117266	-0.129753	0.150765	-0.103447	0.199701
TESC	0.0393804	0.469887	-0.426417	0.251682	-0.334532
GPRIN3	-0.340798	-0.211911	0.928614	-0.358174	-0.0177303
DPYSL4	0.788639	0.904802	-0.793805	-0.238232	-0.661403
KYNU	-0.502974	-0.0686718	1.12991	-0.542343	-0.0159178
GATA2	0.268139	0.49909	-1.42405	1.21018	-0.553359
NOV	-0.0434914	-0.312545	0.397834	-0.52296	0.481161
IGFBP3	0.926788	-0.0560668	-0.527374	0.675039	-1.01839
CFTR	-0.207078	-0.666482	0.135443	-0.515839	1.25396
SKAP1	0.878976	0.81155	-0.653887	-0.255485	-0.781154
SMC1B	-0.379608	-0.252601	1.45813	-0.544283	-0.281643
THRSP	-0.103271	0.806892	-0.500532	0.467392	-0.670481
LOC100289230	-0.349951	-0.0767179	0.574188	-0.27742	0.1299
FAIM2	0.461297	-0.0854947	-0.482971	0.727522	-0.620353
PMAIP1	-0.410919	-0.318607	0.466613	-0.088749	0.351662
SIX2	0.307983	0.0271164	-0.630039	1.17317	-0.878233
ULBP1	-0.209801	-0.226611	0.0989388	-0.118436	0.45591
ARHGAP44	0.0318049	0.612049	-0.881219	0.692511	-0.455147
ITGB2-AS1	-0.11933	-0.13199	0.135463	-0.240637	0.356494
BRSK1	0.329647	0.0801325	-0.392871	0.419812	-0.436721
PRSS21	-0.0911761	-0.305283	0.392306	-0.361952	0.366105
NOVA1	1.16626	0.0409366	-0.721752	0.586433	-1.07188
SCAMP5	-0.278301	-0.0594368	0.417254	-0.519809	0.440293
HOXB7	0.599332	0.279239	-0.415067	-0.0570502	-0.406453
MIR17HG	-0.278862	-0.00923917	0.522964	-0.680277	0.445414
SRGAP2D	0.304139	0.101359	-0.506943	0.416245	-0.3148
POU4F3	-0.248009	-0.103263	0.307077	-0.119319	0.163514
BST2	-0.0142073	0.578902	-0.554397	0.624482	-0.63478
ADAMTS19	-0.480648	-0.370996	1.83509	-0.514838	-0.468605
LINGO1	0.249183	-0.00316283	-0.502645	0.947988	-0.691364
WNT11	0.139006	-0.49249	0.729974	-1.06222	0.68573
RBPMS2	-0.00185283	0.217045	-0.405344	0.725391	-0.535239
APOD	-0.281882	-0.0873367	0.97654	-0.62603	0.0187085
ZNF702P	-0.116296	0.7916	-0.458288	0.767118	-0.984133
CASC19	-0.0708483	-0.133696	0.118053	-0.132041	0.218533
VSTM2L	1.30695	-0.579235	-1.09141	1.67325	-1.30955
AFF2	-0.180886	-0.098822	0.645009	-0.696037	0.330737
RPSAP58	0.231274	0.477122	-0.446021	0.288691	-0.551066
TLR6	-0.223396	-0.0467003	0.247253	-0.604374	0.627217
TNNT1	0.672122	-0.363143	-1.0908	1.63622	-0.854405
LINC00106	-0.157717	-0.196462	0.251709	-0.183827	0.286297
ZNF350-AS1	0.202375	0.00426872	-0.268857	0.325231	-0.263017
IL16	-0.194806	-0.276159	0.710119	-0.178239	-0.0609154
CEACAM6	-0.19069	0.474475	-0.611072	1.33051	-1.00322
C1S	0.163773	-0.49769	0.661992	-1.32032	0.992247
EFCC1	0.0402302	0.253773	-0.342841	0.460043	-0.411205
LRRC37A6P	-0.910247	-0.262304	1.56323	-0.326396	-0.0642813
UGT2B28	1.09186	-0.0270847	-0.593507	0.40122	-0.872487
PCDHGA11	0.00486978	-0.382954	0.0512859	-0.521436	0.848235
SHISA4	0.0913122	0.432923	-0.383078	0.482871	-0.624028
GPC2	0.0363069	-0.290125	0.306642	-0.715766	0.662942
DOK7	-0.282789	0.519776	-0.710405	1.20508	-0.731657
SIM2	-0.220674	-0.28929	1.07061	-0.311706	-0.248943
AMDHD1	-0.0283262	0.363982	-0.359276	0.494831	-0.471212
RASL11B	-0.259132	-0.0189053	0.718768	-0.576008	0.135276
TMC5	-0.27505	0.759147	-0.517856	0.88013	-0.846371
MIR4712	-0.163458	-0.0894004	0.0966579	-0.36405	0.52025
SELENBP1	0.423265	0.134694	-0.350044	0.584878	-0.792793
CELF5	-0.221577	-0.246986	1.01074	-0.310581	-0.231599

## Sheet: Fig 8F
pathway	pval	padj	ES	NES
HALLMARK_ADIPOGENESIS	2.06e-05	0.000128496	0.399063	1.74602
HALLMARK_ALLOGRAFT_REJECTION	4.78e-06	3.65e-05	-0.380769	-1.82757
HALLMARK_ANDROGEN_RESPONSE	0.042522	0.0885875	0.340165	1.36144
HALLMARK_ANGIOGENESIS	0.0696921	0.120951	0.420116	1.393
HALLMARK_APICAL_JUNCTION	0.0592992	0.109813	0.289903	1.27015
HALLMARK_APICAL_SURFACE	0.763959	0.77955	-0.226167	-0.830826
HALLMARK_APOPTOSIS	0.699577	0.744231	0.211392	0.902182
HALLMARK_BILE_ACID_METABOLISM	0.00688022	0.0191117	0.387191	1.56569
HALLMARK_CHOLESTEROL_HOMEOSTASIS	0.000226954	0.00103161	0.48504	1.84951
HALLMARK_COAGULATION	0.036075	0.078424	0.331703	1.36936
HALLMARK_COMPLEMENT	0.281843	0.352304	0.247757	1.08074
HALLMARK_DNA_REPAIR	0.000728172	0.00280066	-0.35097	-1.62813
HALLMARK_E2F_TARGETS	1e-10	1.25e-09	-0.553849	-2.68476
HALLMARK_EPITHELIAL_MESENCHYMAL_TRANSITION	2.44e-05	0.000135542	0.397343	1.73792
HALLMARK_ESTROGEN_RESPONSE_EARLY	0.0514208	0.0988862	0.295756	1.2936
HALLMARK_ESTROGEN_RESPONSE_LATE	0.164402	0.23486	0.263782	1.15298
HALLMARK_FATTY_ACID_METABOLISM	0.000262737	0.00109474	0.393243	1.67073
HALLMARK_G2M_CHECKPOINT	1e-10	1.25e-09	-0.507491	-2.46393
HALLMARK_GLYCOLYSIS	5.11e-06	3.65e-05	0.416207	1.82086
HALLMARK_HEDGEHOG_SIGNALING	0.743655	0.77464	-0.241438	-0.840118
HALLMARK_HEME_METABOLISM	0.0331616	0.0753673	0.305914	1.33416
HALLMARK_HYPOXIA	0.0106573	0.0280456	0.324571	1.41939
HALLMARK_IL2_STAT5_SIGNALING	0.123474	0.199151	0.271865	1.1889
HALLMARK_IL6_JAK_STAT3_SIGNALING	0.0228394	0.0570985	-0.325533	-1.36837
HALLMARK_INFLAMMATORY_RESPONSE	0.0777655	0.129609	-0.246096	-1.1842
HALLMARK_INTERFERON_ALPHA_RESPONSE	0.0463163	0.0926326	0.353737	1.39718
HALLMARK_INTERFERON_GAMMA_RESPONSE	0.204545	0.27795	-0.228739	-1.10188
HALLMARK_KRAS_SIGNALING_DN	0.0701513	0.120951	0.292836	1.26242
HALLMARK_KRAS_SIGNALING_UP	0.205683	0.27795	0.258125	1.1292
HALLMARK_MITOTIC_SPINDLE	0.157692	0.2319	-0.234181	-1.13518
HALLMARK_MTORC1_SIGNALING	0.553908	0.629441	0.218046	0.955323
HALLMARK_MYC_TARGETS_V1	1e-10	1.25e-09	-0.578525	-2.80264
HALLMARK_MYC_TARGETS_V2	1e-10	1.25e-09	-0.669132	-2.62198
HALLMARK_MYOGENESIS	0.00232508	0.00726587	0.356661	1.55483
HALLMARK_NOTCH_SIGNALING	0.152334	0.230809	-0.366344	-1.25521
HALLMARK_OXIDATIVE_PHOSPHORYLATION	0.345013	0.41073	0.238732	1.04722
HALLMARK_P53_PATHWAY	0.280769	0.352304	-0.21798	-1.05665
HALLMARK_PANCREAS_BETA_CELLS	0.645783	0.701938	-0.259948	-0.889029
HALLMARK_PEROXISOME	0.00139761	0.00465871	0.413357	1.6542
HALLMARK_PI3K_AKT_MTOR_SIGNALING	0.594993	0.661103	0.232815	0.931694
HALLMARK_PROTEIN_SECRETION	0.000786813	0.00281005	0.428249	1.70246
HALLMARK_REACTIVE_OXIGEN_SPECIES_PATHWAY	0.291878	0.355949	-0.292873	-1.10125
HALLMARK_SPERMATOGENESIS	0.981159	0.981159	0.174036	0.708604
HALLMARK_TGF_BETA_SIGNALING	0.146341	0.228659	0.347756	1.24615
HALLMARK_TNFA_SIGNALING_VIA_NFKB	5.8e-07	5.8e-06	-0.385031	-1.86527
HALLMARK_UNFOLDED_PROTEIN_RESPONSE	0.258675	0.340362	-0.251217	-1.10796
HALLMARK_UV_RESPONSE_DN	0.02873	0.0684048	0.326718	1.37321
HALLMARK_UV_RESPONSE_UP	0.417256	0.485181	0.239014	1.0175
HALLMARK_WNT_BETA_CATENIN_SIGNALING	0.00529735	0.0155805	-0.475183	-1.73998
HALLMARK_XENOBIOTIC_METABOLISM	0.000123505	0.000617527	0.387377	1.69147

## Sheet: Fig 8G
pathway	pval	padj	ES	NES
HALLMARK_INTERFERON_ALPHA_RESPONSE	0.0463163	0.0926326	0.353737	1.39718

## Sheet: Fig 8H
Gene	log2FoldChange	pvalue
BST2	1.27706	3.26e-05
OAS1	1.06928	0.000624216
LY6E	0.722377	0.0148133
IRF7	0.688867	0.0234645
IFIT1	0.62226	0.0879077
HSD17B1	0.584621	0.0838315
USP18	0.495759	0.195608
SLC6A15	0.480868	0.185893
TRIM14	0.435698	0.0232657
ALDH3A1	0.333824	0.339757
LGALS3BP	0.325315	0.266759
MX1	0.27699	0.469376
SERPINB2	0.258529	0.48008
STAT1	0.229419	0.381632
THBS1	0.202536	0.507902
OAS3	0.187493	0.349673
CD59	0.186505	0.456611
OASL	0.176589	0.645111
IFI27	0.162341	0.630468
PLSCR1	0.123947	0.544032
TIMP3	0.0739081	0.844614
MCL1	0.0669604	0.709407
IFI44L	0.059073	0.77949
DCN	0.0531245	0.864274
SH3YL1	0.049753	0.890368
CA2	0.0397566	0.917518
HERC6	0.0385636	0.91337
IFIT3	-0.00912764	0.981039
IFI35	-0.0172012	0.954032
IFI44	-0.105214	0.78364
IFITM1	-0.124776	0.709682
GALC	-0.126826	0.592091
HLA-B	-0.172991	0.63265
ROBO1	-0.186679	0.578509
RAP2C	-0.207642	0.341382
HLA-G	-0.212246	0.579902
ZNF273	-0.432277	0.226368
CCNA1	-0.507938	0.174109
CXCL1	-0.56117	0.0223439
LAMP3	-1.36184	0.000375294

## Sheet: Fig 8I
name	database	pvalue
SUZ12	CHEA	0.000754064
MYOD1	ENCODE	0.0295338
GATA2	CHEA	0.0339783
SMAD4	CHEA	0.0839088
KLF4	CHEA	0.0976425
AR	CHEA	0.145187
TP63	CHEA	0.191836
REST	ENCODE	0.197401
FOXA1	ENCODE	0.198353
GATA1	CHEA	0.219242
STAT5A	ENCODE	0.239186
EZH2	CHEA	0.245068
REST	CHEA	0.247402
FOXM1	ENCODE	0.318104
ZEB1	ENCODE	0.347472
SOX2	CHEA	0.373707
NFE2L2	CHEA	0.386328
EZH2	ENCODE	0.392079
TCF7L2	ENCODE	0.412469
SALL4	CHEA	0.415831
NANOG	CHEA	0.425303
CEBPB	ENCODE	0.439665
ZMIZ1	ENCODE	0.498214
CEBPD	ENCODE	0.565254
TRIM28	CHEA	0.5703
NELFE	ENCODE	0.609949
PPARG	CHEA	0.633842
POU5F1	CHEA	0.650261
NFIC	ENCODE	0.674828
EGR1	CHEA	0.71898
FOXA2	ENCODE	0.720118
TP53	CHEA	0.723505
TAF7	ENCODE	0.729393
RUNX1	CHEA	0.768309
SP1	ENCODE	0.778873
STAT3	ENCODE	0.790772
TCF3	ENCODE	0.854458
RELA	ENCODE	0.859
BCLAF1	ENCODE	0.859538
E2F1	CHEA	0.863132
HNF4A	ENCODE	0.892336
TCF3	CHEA	0.91598
FLI1	ENCODE	0.928922
CHD1	ENCODE	0.930381
IRF3	ENCODE	0.932656
SIX5	ENCODE	0.937868
ZBTB33	ENCODE	0.942738
PML	ENCODE	0.959844
RAD21	ENCODE	0.966057
CTCF	ENCODE	0.978867
ZBTB7A	ENCODE	0.98072
USF1	ENCODE	0.980952
CREB1	CHEA	0.982382
SP2	ENCODE	0.983227
MYC	ENCODE	0.986497
SPI1	ENCODE	0.987713
SIN3A	ENCODE	0.990652
UBTF	ENCODE	0.991315
SMC3	ENCODE	0.992458
PBX3	ENCODE	0.994841
NFYA	ENCODE	0.995875
E2F6	ENCODE	0.998196
TAF1	ENCODE	0.998747
ATF2	ENCODE	0.999604
NRF1	ENCODE	0.999657
NFYB	ENCODE	0.999688
MAX	ENCODE	0.999856
GABPA	ENCODE	0.999862
CREB1	ENCODE	0.999933
ELF1	ENCODE	0.999979
YY1	ENCODE	0.999994
BRCA1	ENCODE	0.999999
