# Supplementary material for: Tissue fluidification promotes a cGAS–STING cytosolic DNA response in invasive breast cancer
Source: Nat Mater. 2022 Dec 29;22(5):644–55. doi: 10.1038/s41563-022-01431-x (PMC10156599; doi:10.1038/s41563-022-01431-x)
Supplement: Source Data Extended Data Fig. 9 — Statistical source data. [file 41563_2022_1431_MOESM32_ESM.xlsx]

## Sheet: Fig 9A
CDH1	AXIN2	CDH2	EGF	MMP13	ZEB1
1.3	5.4	20	5.3	613	2.4
1.5	12.6	17.6	13.9	405	5.4
1.5	3.1	15.8	7.7	316	4.1
1.5	14.4	11.2	8.7	1462	7.9
0.9	4.7	13.6	8.5	586	5.2
1.1		9.2		345	6
1.4		26.8		679	9.6
		13.8		726.9	5.8
		12.8			11.7
		10.1			5.9
		17.8			7
		19.3			5.8
		12.1
		16.9
		20.9

## Sheet: Fig.9D
Relative expression levels of CytoDR genes presented as in the heatmap shown in Extended data Fig. 9D and statistics. In yellow, are the relative expression levels of differentially expressed CytoDR genes in RAB5A- MCF10.DCIS.com monolayers silenced for the indicated genes with respect to monolayers treated with scrambled oligos. In orange, are the mean, s.d., and t-test.
	CDH2	MMP13	ZEB1		Values of the heatmap reported in Extended data Fig 9D.
RAB5A	1	1	1		Data are expressed as mean of the independent experiments reported below
RAB5A + siRNA YAP/TAZ	0.245	0.09	0.3275
	CDH2	MMP13	ZEB1		Raw data of all experimental condition
RAB5A	1	1	1
RAB5A + siRNA YAP/TAZ_1	0.41	0.17	0.36
RAB5A + siRNA YAP/TAZ_2	0.42		0.32
RAB5A + siRNA YAP/TAZ_3	0.09	0.07	0.31
RAB5A + siRNA YAP/TAZ_4	0.06	0.03	0.32
mean	0.245	0.09	0.3275
st dev	0.196723	0.072111	0.0221736
t-test	0.00459395	0.0020866	9.87155e-06

## Sheet: Fig 9E
YAP			TAZ
RAB5A	RAB5A + siRNA YAP/TAZ		RAB5A	RAB5A + siRNA YAP/TAZ
1	0.2		1	0.16
1	0.57		1	0.37
1	0.03		1	0.33
1	0.03		1	0.13

## Sheet: Fig. 9F
Relative expression levels of EMT genes presented as in the heatmap shown in Extended Data Fig. 9F and statistics. In yellow, are the relative expression levels of differentially expressed EMT genes in RAB5A-MCF10.DCIS.com monolayers silenced for the indicated genes with respect to monolayers treated with scrambled oligos. In orange, are the mean, s.d., and t-test.
	AXIN2	CDH2	EGF	MMP13	ZEB1		Values of the heatmap reported in Extended data Fig 9F.
RAB5A	1	1	1	1	1		Data are expressed as mean of the independent experiments reported below
RAB5A + siRNA cGAS	0.43	0.313333	0.163333	0.0283333	0.213333
RAB5A + siRNA STING	0.493333	0.41	0.43	0.0466667	0.233333
	AXIN2	CDH2	EGF	MMP13	ZEB1		Raw data of all experimental condition
RAB5A	1	1	1	1	1
RAB5A + siRNA cGAS_1	0.37	0.22	0.16	0.015	0.33
RAB5A + siRNA cGAS_2	0.5	0.3	0.15	0.04	0.14
RAB5A + siRNA cGAS_3	0.42	0.42	0.18	0.03	0.17
mean	0.43	0.313333	0.163333	0.0283333	0.213333
st dev	0.0655744	0.100664	0.0152753	0.0125831	0.102144
t-test	0.00438263	0.00708766	0.000111091	5.58959e-05	0.00557286
	AXIN2	CDH2	EGF	MMP13	ZEB1
RAB5A	1	1	1	1	1
RAB5A + siRNA STING_1	0.48	0.32	0.3	0.04	0.43
RAB5A + siRNA STING_2	0.66	0.56	0.46	0.06	0.08
RAB5A + siRNA STING_3	0.34	0.35	0.53	0.04	0.19
mean	0.493333	0.41	0.43	0.0466667	0.233333
st dev	0.253395	0.279589	0.268198	0.426422	0.365475
t-test	0.0318275	0.0159831	0.0139628	4.88986e-05	0.0176859

## Sheet: Fig. 9G
Relative expression levels of EMT genes presented as in the heatmap shown in Extended data Fig. 9G and statistics. In yellow, are the relative expression levels of differentially expressed EMT genes in RAB5A-MCF10.DCIS.com monolayers treated with the indicated small molecules: cGAS inhibitor 7 g/ ml RU.521 or the STING antagonist 4 g/ ml H-151. The data are the ratio between the level of gene e…
	AXIN2	CDH2	EGF	MMP13	ZEB1		Values of the heatmap reported in Extended data Fig. 9G.
RAB5A	1	1	1	1	1		Data are expressed as mean of the
RU.521_1	0.18	0.196	0.34	0.0116667	0.453333		independent experiments reported below
H-151_1	0.107667	0.193333	0.413333	0.0556667	0.466667
	AXIN2	CDH2	EGF	MMP13	ZEB1		Raw data of all experimental condition
RAB5A	1	1	1	1	1
RU.521_1	0.15	0.038	0.28	0.025	0.57
RU.521_2	0.11	0.31	0.45	0.005	0.29
RU.521_3	0.28	0.24	0.29	0.005	0.5
mean	0.18	0.196	0.34	0.0116667	0.453333
st dev	0.0888819	0.141237	0.0953939	0.011547	0.145717
t-test	0.00389346	0.0101304	0.00689167	4.54968e-05	0.0228743
	AXIN2	CDH2	EGF	MMP13	ZEB1
RAB5A	1	1	1	1	1
H-151_1	0.053	0.28	0.41	0.039	0.39
H-151_2	0.12	0.14	0.45	0.086	0.47
H-151_3	0.15	0.16	0.38	0.042	0.54
mean	0.107667	0.193333	0.413333	0.0556667	0.466667
st dev	0.0496622	0.0757188	0.0351188	0.0263122	0.0750555
t-test	0.00103087	0.00292408	0.00119234	0.000258687	0.0065369

## Sheet: Fig 9H
CTR + H151	CTR + RU.521	RAB5	RAB5 + H151	RAB5 + RU.521
281.915	354.597	588.339	648.479	619.704
299.642	356.161	584.094	585.481	617.97
283.419	368.668	540.449	513.964	675.446
355.283	438.915	558.444	488.281	707.924
314.793	537.617	539.107	624.951	556.806
406.501	485.67	922.465	735.856	770.628
462.86	466.22	763.189	777.468	699.132
453.873	420.964	760.663	711.842	782.11
430.747	515.193	864.561	744.239	796.215
442.418	411.616	789.02	736.946	636.203
611.034	870.287	1464.42	1221.39	1037.79
648.449	869.874	1326.48	1184.43	1002.52
726.361	671.434	1392.39	1299.29	948.992
286.813	340.639	893.677	1403.82	1087.28
226.676	276.511	788.96	591.541	948.992

## Sheet: Fig 9I
CTR	CTR + H151	CTR + RU.521	RAB5A	RAB5A + H151	RAB5A + RU.521
36.1985	18.0555	98.5381	143.812	157.889	141.851
91.8861	49.9382	87.6807	153.449	176.46	173.82
73.6951	42.3689	102.198	162.235	199.971	162.255
82.4729	45.2292	84.1478	163.57	146.355	138.465
13.7573	8.11483	93.024	135.755	183.686	130.37
13.9834	8.43439	15.2137	173.459	190.478	207.075
16.3437	7.98205	15.6765	182.019	336.959	137.722
19.2155	16.7687	25.8872	284.403	323.787	285.854
23.8792	17.0022	16.1645	338.453	280.232	166.234
9.13941	29.0049	33.8025	347.182	198.428	259.534
23.379	9.7103	36.2863	188.954	168.367	177.871
29.7436	46.1069	18.4	170.3	268.904	358.557
26.2079	66.5045	61.1035	184.48	127.356	167.15
26.5677	54.851	24.6083	204.875	150.368	147.172
51.4656	7.65262	21.0989	176.478	150.803	213.376

## Sheet: Fig. 9J
Relative expression levels of CytoDR genes presented as in the heatmap shown in Extended data Fig. 9J and statistics. In yellow, are the relative expression levels of differentially expressed CytoDR genes in RAB5A-MCF10.DCIS.com monolayers treated with the indicated small molecules: cGAS inhibitor 7 g/ ml RU.521 or the STING antagonist 4 g/ ml H-151. The data are the ratio between the level of …
	IFI27	IFI44L	IFI6	IFIT1	ISG15		Values of the heatmap reported in Extended data Fig 9J.
RAB5A	1	1	1	1	1		Data are expressed as mean of the independent experiments reported below
RU.521	0.0176667	0.0276667	0.0243333	0.05	0.0716667
H-151	0.27	0.33	0.28	0.213333	0.23
	IFI27	IFI44L	IFI6	IFIT1	ISG15		Raw data of all experimental condition
RAB5A	1	1	1	1	1
RU.521_1	0.012	0.02	0.018	0.027	0.033
RU.521_2	0.008	0.013	0.012	0.03	0.022
RU.521_3	0.033	0.05	0.043	0.093	0.16
mean	0.0176667	0.0276667	0.0243333	0.05	0.0716667
st dev	0.0134288	0.0196554	0.0164418	0.0372693	0.0766964
t-test	6.22869e-05	0.000136183	9.46485e-05	0.000512625	0.00226747
	IFI27	IFI44L	IFI6	IFIT1	ISG15
RAB5A	1	1	1	1	1
H-151_1	0.32	0.41	0.34	0.21	0.28
H-151_2	0.29	0.37	0.31	0.25	0.25
H-151_3	0.2	0.21	0.19	0.18	0.16
mean	0.27	0.33	0.28	0.213333	0.23
st dev	0.06245	0.10583	0.0793725	0.0351188	0.06245
t-test	0.00243059	0.00821429	0.00402648	0.000663659	0.00218543
