# Supplementary material for: Tissue fluidification promotes a cGAS–STING cytosolic DNA response in invasive breast cancer
Source: Nat Mater. 2022 Dec 29;22(5):644–55. doi: 10.1038/s41563-022-01431-x (PMC10156599; doi:10.1038/s41563-022-01431-x)
Supplement: Source Data Extended Data Fig. 10 — Statistical source data. [file 41563_2022_1431_MOESM33_ESM.xlsx]

## Sheet: Fig 10A
Gene	log2FoldChange	pvalue
OASL	7.10684	3.14e-229
IFI27	7.02308	2.07e-191
IFIT1	6.62608	5.12e-284
MX2	6.38637	3.43e-42
IFI44L	6.32178	3.34e-179
IFIT3	6.22481	0
LAMP3	5.63429	8.48e-81
IFI44	4.60344	2.22e-283
OAS3	3.8883	6.01e-81
OAS1	3.74838	4.29e-133
IFI35	3.62369	1.27e-72
IFITM1	3.36655	2.78e-73
IRF7	3.14304	7.22e-41
STAT1	2.99203	9.37e-53
USP18	2.68631	1.26e-84
CXCL10	2.50097	7.75e-14
HERC6	2.32285	8.25e-48
HLA-B	2.12978	2.15e-34
BST2	2.03826	9.12e-22
MX1	1.98486	2.19e-21
PLSCR1	1.73376	1.5e-58
HLA-G	1.71086	2.83e-15
TRIM14	1.66681	2.38e-41
CCNA1	1.2252	2.04e-28
HSD17B1	1.03343	2.68e-05
LGALS3BP	0.958602	1.56e-08
MCL1	0.825937	3.11e-09
CD59	0.555269	1.13e-07
ROBO1	0.354491	0.186052
LY6E	0.231869	0.302314
CXCL1	0.117482	0.462934
CA2	-0.165537	0.151572
RAP2C	-0.469108	0.00631076
SH3YL1	-0.802782	1.08e-12
TIMP3	-0.937459	1.45e-19
DCN	-1.41461	0.00399227
ZNF273	-1.4907	5.71e-07
ALDH3A1	-2.0833	2.22e-12
SLC6A15	-2.12679	2.3e-29
THBS1	-2.22332	1.08e-55
SERPINB2	-3.19513	2.97e-39

## Sheet: Fig 10B
Docetaxel
Conc. (nM)	CTR (mean)	CTR (std)		RAB5A (mean)	RAB5A (std)
10	33	1		63.8	11
5	31.6	2		60.8	11
2.5	41.2	1		62.6	11
1.25	53.4	3		66.4	10
0.625	72	4		78	7
0.312	83.5	1		89.5	2

## Sheet: Fig 10C
Docetaxel
Conc (nM)	CTRL	CTRL	RAB5A	RAB5A
0	1	1	1	1
0.019	1.08	1.07	1.06	1.1
0.039	1.14	1.06	1.05	1.07
0.078	1.13	1.03	1.1	1.1
0.15	1.04	0.95	1.1	1.1
0.31	0.6	0.65	0.78	0.8
0.62	0.21	0.28	0.35	0.39
1.25	0.11	0.12	0.25	0.28
2.5	0.092	0.11	0.21	0.25
5	0.091	0.1	0.23	0.25
10	0.061	0.082	0.17	0.22

## Sheet: Fig 10E
Etoposide
Conc. (uM)	CTR (mean)	CTR (std)		RAB5A (mean)	RAB5A (std)
0	1	0		1	0
0.0019	1.099	0		1.06	0
0.0039	1.07	0		1.1	0
0.0078	1.1	0		1.14	0
0.015	1.015	0.02		1	0.01
0.031	1.025	0.05		1.02	0.06
0.062	0.975	0.04		0.97	0.02
0.125	0.79	0.18		0.8	0.22
0.25	0.67	0.2		0.71	0.11
0.3	0.38	0.06		0.53	0.23
0.7	0.19	0.04		0.37	0.12
1.5	0.0705	0.02		0.23	0.11
3.1	0.059	0.01		0.22	0.1
6.2	0.0405	0.01		0.2	0.09
12.5	0.0435	0		0.2	0.09
25	0.043	0		0.18	0.09
50	0.0355	0		0.18	0.09
100	0.027	0		0.18	0.08

## Sheet: Fig 10G
Docetaxel 3D
Conc (nM)	CTR	CTR	CTR	RAB5A	RAB5A	RAB5A
0.078	1	0.98	0.97	0.98	1	1
1.25	0.83	0.78	0.79	0.96	0.95	0.87
10	0.12	0.14	0.11	0.91	0.85	0.79

## Sheet: Fig 10H
etoposide 3D
Conc (uM)	CTR	CTR	CTR	RAb5A	RAb5A	RAb5A
0.39	0.73	0.66	0.71	1	1	0.8
12.5	0.64	0.58	0.47	0.7	0.7	0.8
100	0.42	0.39	0.69	0.6	0.67	0.26
